# Supplementary material for: Differential Spleen miRNA Expression Profile of Beagle Dogs Infected with Toxocara canis
Source: Animals (Basel). 2022 Sep 30;12(19):2638. doi: 10.3390/ani12192638 (PMC9558963; doi:10.3390/ani12192638)
Supplement: Supplementary file 1 [file animals-12-02638-s001.zip]

Archive with 7 entries (6 files):
- Supplementary files/
- Supplementary files/Figure S1.tif
- Supplementary files/Table S1.xlsx
- Supplementary files/Table S2.xlsx
- Supplementary files/Table S3.xlsx
- Supplementary files/Table S4.xlsx
- Supplementary files/Table S5.xlsx
