# Supplementary material for: Differential Spleen miRNA Expression Profile of Beagle Dogs Infected with Toxocara canis
Source: Animals (Basel). 2022 Sep 30;12(19):2638. doi: 10.3390/ani12192638 (PMC9558963; doi:10.3390/ani12192638)
Supplement: Supplementary file 1 [file animals-12-02638-s001.zip › Supplementary files/Table S1.xlsx]

## Sheet: Sheet1
Table S1. The primers used in the qRT-PCR experiment.
Times after infection	miRNAs	Sequence (5′ to 3′)
24 hours	cfa-miR-335	GGTCTGGTCAAGAGCAATAACG
	cfa-miR-146a	CGCTGAGAACTGAATTCCATGGG
	cfa-miR-320	AAAAGCTGGGTTGAGAGGGCGA
	cfa-miR-144	GATGTACTAGTGGGTCTGGACCG
	cfa-miR-96	TTTGGCACTAGCACATGGGTC
96 hours	cfa-miR-23a	ACGTCATCACATTGCCAGGGA
	cfa-miR-542	GGTCTGCGCCTGTGACAGATTG
	cfa-miR-450a	TGCGATGTGTTCCTAATAGCCGG
	cfa-miR-106b	CGACTGTGCTGACAGTGCAGAT
	cfa-miR-30b	CTGGGTCTGGTCCTACACTCAGCT
36 days	cfa-miR-205	TCCTTCATTCCACCGGAGTCTG
	cfa-miR-425	AATGACACGATCACTCCCGTTGA
	cfa-miR-129	CTTTTTGCGGTCTGGGCTTGC
	cfa-miR-148a	TCAGTGCACTACAGAACACGTC
	cfa-miR-223	CGTGGTGAGGACGTATGTCAGT
	*U6	CGCTTCGGCAGCACATATAC
	* U6, a class of nuclear small molecule RNA that is initiated by RNA polymerase III, was used as an internal control for normalizing the level of miRNAs on qRT-PCR.
