# Supplementary material for: Differential Spleen miRNA Expression Profile of Beagle Dogs Infected with Toxocara canis
Source: Animals (Basel). 2022 Sep 30;12(19):2638. doi: 10.3390/ani12192638 (PMC9558963; doi:10.3390/ani12192638)
Supplement: Supplementary file 1 [file animals-12-02638-s001.zip › Supplementary files/Table S2.xlsx]

## Sheet: Sheet1
Table S2. The differentially expressed miRNAs at 24 hpi, 96 hpi, and 36 dpi.
Times after infection	miRNA	BS96hT_readcount	BS96hC_readcount	log2FoldChange	pvalue
At 24 hpi	cfa-miR-22	5289.45	9910.55	-0.80687	0.0028838
	cfa-miR-335	28.2091	11.3331	0.99928	0.0055765
	cfa-miR-8908a-5p	0.62532	9.9674	-1.0851	0.0084143
	novel_533	8129.88	29468	-1.0721	0.012279
	cfa-miR-146a	21764.6	11246.4	0.79508	0.013651
	cfa-miR-320	13815.4	9417.87	0.51804	0.014016
	cfa-miR-144	3002.15	6613.54	-0.85804	0.021831
	cfa-miR-128	3955.41	7352.17	-0.74401	0.021895
	cfa-miR-1271	1718.82	2867.08	-0.64556	0.024682
	cfa-miR-193a	203.813	326.201	-0.59425	0.036051
	cfa-miR-429	7.62546	19.9943	-0.86722	0.038095
	cfa-miR-99a	76145.7	111602	-0.50334	0.040054
	cfa-miR-96	50.5181	21.0497	0.83277	0.041728
	cfa-miR-18b	7.3611	16.3508	-0.81369	0.041819
	cfa-miR-105b	2.13372	7.86608	-0.88336	0.041864
	cfa-miR-105a	56.3963	101.942	-0.68769	0.042481
	cfa-miR-199	9938.12	15956.1	-0.59345	0.04287
	cfa-miR-27a	11984.7	26448.4	-0.79818	0.044876
	cfa-miR-543	12.3153	25.5839	-0.76589	0.048979
	cfa-miR-101	42672.4	66339	-0.55854	0.049781
At 96 hpi	cfa-miR-23a	931.087	286.396	1.3125	4.3026e-05
	cfa-miR-200a	14.5017	44.9243	-1.2804	5.0189e-05
	cfa-miR-146b	1476.24	3099	-0.94134	0.00015432
	cfa-miR-23b	450.976	154.972	1.1448	0.00060501
	cfa-miR-542	1735.32	923.035	0.81045	0.00070147
	cfa-miR-125a	8248.33	12511.4	-0.56647	0.0014948
	cfa-miR-350	255.145	133.572	0.80969	0.002198
	cfa-miR-450a	1184.22	807.908	0.52187	0.0027972
	cfa-miR-129	724.17	333.018	0.88759	0.0042017
	cfa-miR-671	91.1024	158.549	-0.70777	0.0044071
	cfa-miR-106b	2765.34	1787.28	0.57994	0.0050681
	cfa-miR-324	110.851	35.6823	1.0248	0.0056284
	cfa-miR-181b	7686.47	10383.8	-0.41552	0.0070612
	cfa-miR-30b	13468.1	8810.2	0.55783	0.010587
	cfa-miR-18b	20.8719	5.74173	0.9542	0.01253
	cfa-miR-29c	362.376	244.849	0.51689	0.013456
	cfa-miR-107	748.772	540.524	0.44034	0.017887
	cfa-miR-99b	17751.1	23395.4	-0.37928	0.020308
	cfa-miR-203	211.565	304.149	-0.48454	0.020692
	cfa-miR-224	86.9672	161.647	-0.71036	0.023244
	cfa-miR-135a-5p	94.3566	167.242	-0.67039	0.0257
	novel_604	1.1732	5.97335	-0.80981	0.027881
	cfa-miR-1185	9.0244	23.5983	-0.81188	0.031322
	novel_101	233.283	146.803	0.57008	0.033517
	cfa-miR-210	135.547	86.9963	0.55575	0.035076
	cfa-miR-18a	415.126	243.659	0.62761	0.035317
	cfa-miR-15a	377.535	230.995	0.59318	0.036869
	cfa-miR-429	10.7979	25.0564	-0.76694	0.037462
	cfa-miR-361	878.591	561.875	0.55355	0.039231
	cfa-miR-9	2420.84	3381.74	-0.44093	0.040209
	cfa-miR-331	466.443	293.173	0.56541	0.041647
	cfa-miR-219-3p	6.89417	1.28992	0.72682	0.044766
	cfa-miR-106a	40.8116	22.757	0.64627	0.048181
	cfa-miR-185	3106.79	4175.88	-0.39469	0.049981
At 36 dpi	cfa-miR-205	3.40305	40.1439	-1.6562	7.41e-05
	cfa-miR-425	2854.52	5558.34	-0.88182	0.00012604
	cfa-miR-129	150.301	600.907	-1.3904	0.0002907
	cfa-miR-148a	982345	1.62577e+06	-0.68216	0.0006799
	cfa-miR-223	621.74	1143.88	-0.77295	0.0046001
	cfa-miR-219-3p	1.12971	7.7845	-0.99631	0.015328
	cfa-miR-27a	18015.9	11330.9	0.60224	0.016232
	novel_438	65.9062	36.9797	0.71022	0.016872
	cfa-miR-199	15252.9	10849.2	0.46254	0.018662
	cfa-miR-136	5.20524	15.74	-0.93205	0.023623
	cfa-miR-206	0.977301	9.91628	-0.83893	0.028554
	cfa-miR-29c	341.253	225.947	0.53484	0.029771
	cfa-miR-23b	279.788	106.421	0.87184	0.030864
	cfa-miR-376a	5.47556	1.0203	0.88144	0.031535
	cfa-miR-23a	606.682	236.391	0.85094	0.035138
	cfa-miR-10a	213804	307517	-0.48168	0.035155
	cfa-miR-339	4547.78	3251.96	0.44964	0.035478
	cfa-miR-7	17962.1	27826.8	-0.55736	0.03833
	cfa-miR-132	88.9821	120.894	-0.4127	0.04928
