# Supplementary material for: Differential Spleen miRNA Expression Profile of Beagle Dogs Infected with Toxocara canis
Source: Animals (Basel). 2022 Sep 30;12(19):2638. doi: 10.3390/ani12192638 (PMC9558963; doi:10.3390/ani12192638)
Supplement: Supplementary file 1 [file animals-12-02638-s001.zip › Supplementary files/Table S3.xlsx]

## Sheet: Sheet1
Table S3. The differentially expressed miRNAs and their targeted genes.
Times after infection	miRNA	Target Gene Id	Target Gene Name
At 24 hpi	cfa-miR-543	ENSCAFG00000001971	ENSCAFG00000001971
	cfa-miR-543	ENSCAFG00000002129	PDK4
	cfa-miR-543	ENSCAFG00000003855	LDAH
	cfa-miR-543	ENSCAFG00000006815	TUSC3
	cfa-miR-543	ENSCAFG00000007131	MERTK
	cfa-miR-543	ENSCAFG00000009307	ENSCAFG00000009307
	cfa-miR-543	ENSCAFG00000011216	HADH
	cfa-miR-543	ENSCAFG00000016286	DNAJB1
	cfa-miR-543	ENSCAFG00000016678	KPNB1
	cfa-miR-543	ENSCAFG00000016710	TMEM175
	cfa-miR-105a	ENSCAFG00000002370	GRHPR
	cfa-miR-105a	ENSCAFG00000007219	ASXL1
	cfa-miR-105a	ENSCAFG00000008926	PRADC1
	cfa-miR-105a	ENSCAFG00000012355	TATDN3
	cfa-miR-105a	ENSCAFG00000012521	TLK1
	cfa-miR-105a	ENSCAFG00000012855	RAB1B
	cfa-miR-105a	ENSCAFG00000016233	AGMAT
	cfa-miR-105a	ENSCAFG00000019482	TPRG1L
	cfa-miR-105a	ENSCAFG00000025220	ACVRL1
	cfa-miR-105a	ENSCAFG00000041364	NKAIN2
	cfa-miR-1271	ENSCAFG00000000344	RUFY1
	cfa-miR-1271	ENSCAFG00000000679	SKIV2L
	cfa-miR-1271	ENSCAFG00000004185	TMEM160
	cfa-miR-1271	ENSCAFG00000005179	CAPN5
	cfa-miR-1271	ENSCAFG00000005284	C9H17orf99
	cfa-miR-1271	ENSCAFG00000007250	IFT88
	cfa-miR-1271	ENSCAFG00000007692	VAMP8
	cfa-miR-1271	ENSCAFG00000008597	ANGPT2
	cfa-miR-1271	ENSCAFG00000010416	UNC119B
	cfa-miR-1271	ENSCAFG00000010630	COBLL1
	cfa-miR-1271	ENSCAFG00000012338	NENF
	cfa-miR-1271	ENSCAFG00000013773	BCR
	cfa-miR-1271	ENSCAFG00000014159	TBC1D2B
	cfa-miR-1271	ENSCAFG00000016923	ABCD4
	cfa-miR-1271	ENSCAFG00000016935	RANBP17
	cfa-miR-1271	ENSCAFG00000017611	UACA
	cfa-miR-1271	ENSCAFG00000017677	GGA2
	cfa-miR-1271	ENSCAFG00000023079	AFF3
	cfa-miR-1271	ENSCAFG00000023464	ALOX12B
	cfa-miR-1271	ENSCAFG00000028875	CD248
	cfa-miR-1271	ENSCAFG00000029689	ENSCAFG00000029689
	novel_533	ENSCAFG00000011662	PRPS2
	novel_533	ENSCAFG00000015762	AP1M1
	novel_533	ENSCAFG00000017078	NDEL1
	novel_533	ENSCAFG00000018959	EMP2
	novel_533	ENSCAFG00000019481	SSNA1
	novel_533	ENSCAFG00000019923	C5H16orf74
	novel_533	ENSCAFG00000019975	USP20
	novel_533	ENSCAFG00000048514	FAM229A
	cfa-miR-96	ENSCAFG00000000344	RUFY1
	cfa-miR-96	ENSCAFG00000000679	SKIV2L
	cfa-miR-96	ENSCAFG00000002029	SLC25A27
	cfa-miR-96	ENSCAFG00000002727	ABCA1
	cfa-miR-96	ENSCAFG00000004185	TMEM160
	cfa-miR-96	ENSCAFG00000004347	ENSCAFG00000004347
	cfa-miR-96	ENSCAFG00000007250	IFT88
	cfa-miR-96	ENSCAFG00000007692	VAMP8
	cfa-miR-96	ENSCAFG00000008597	ANGPT2
	cfa-miR-96	ENSCAFG00000010191	SLC26A9
	cfa-miR-96	ENSCAFG00000010416	UNC119B
	cfa-miR-96	ENSCAFG00000011844	NRL
	cfa-miR-96	ENSCAFG00000011861	FANCB
	cfa-miR-96	ENSCAFG00000012338	NENF
	cfa-miR-96	ENSCAFG00000013062	DOCK1
	cfa-miR-96	ENSCAFG00000013121	RNASEL
	cfa-miR-96	ENSCAFG00000013400	BUD13
	cfa-miR-96	ENSCAFG00000017611	UACA
	cfa-miR-96	ENSCAFG00000017677	GGA2
	cfa-miR-96	ENSCAFG00000017956	CPLX3
	cfa-miR-96	ENSCAFG00000029920	TSC22D3
	cfa-miR-105b	ENSCAFG00000008811	RND1
	cfa-miR-105b	ENSCAFG00000016233	AGMAT
	cfa-miR-105b	ENSCAFG00000019482	TPRG1L
	cfa-miR-105b	ENSCAFG00000032593	INHBE
	cfa-miR-128	ENSCAFG00000000009	SLC66A2
	cfa-miR-128	ENSCAFG00000000675	DCSTAMP
	cfa-miR-128	ENSCAFG00000001310	PPARD
	cfa-miR-128	ENSCAFG00000004180	SAE1
	cfa-miR-128	ENSCAFG00000004728	FRMD4A
	cfa-miR-128	ENSCAFG00000004784	CAMK1D
	cfa-miR-128	ENSCAFG00000005233	ASB13
	cfa-miR-128	ENSCAFG00000005759	NPLOC4
	cfa-miR-128	ENSCAFG00000006029	CAPN7
	cfa-miR-128	ENSCAFG00000006721	RIMBP2
	cfa-miR-128	ENSCAFG00000007698	ZNF827
	cfa-miR-128	ENSCAFG00000008000	EIF6
	cfa-miR-128	ENSCAFG00000008782	PLLP
	cfa-miR-128	ENSCAFG00000009185	ANKRD2
	cfa-miR-128	ENSCAFG00000011356	VWA5A
	cfa-miR-128	ENSCAFG00000011565	CORO1B
	cfa-miR-128	ENSCAFG00000011588	SV2A
	cfa-miR-128	ENSCAFG00000011773	C6H7orf50
	cfa-miR-128	ENSCAFG00000012681	GH1
	cfa-miR-128	ENSCAFG00000013172	ELP6
	cfa-miR-128	ENSCAFG00000014542	PLCB3
	cfa-miR-128	ENSCAFG00000015328	TMEM130
	cfa-miR-128	ENSCAFG00000015642	FOXM1
	cfa-miR-128	ENSCAFG00000015796	TPM4
	cfa-miR-128	ENSCAFG00000016763	RGS6
	cfa-miR-128	ENSCAFG00000016911	RIT1
	cfa-miR-128	ENSCAFG00000016938	MSTO1
	cfa-miR-128	ENSCAFG00000016989	DLST
	cfa-miR-128	ENSCAFG00000019515	DPP7
	cfa-miR-128	ENSCAFG00000024785	ANKRD40
	cfa-miR-128	ENSCAFG00000028599	DOK4
	cfa-miR-128	ENSCAFG00000029215	TXNDC12
	cfa-miR-128	ENSCAFG00000029789	CDHR4
	cfa-miR-128	ENSCAFG00000032590	IL21R
	cfa-miR-128	ENSCAFG00000043258	PET117
	cfa-miR-128	ENSCAFG00000046525	ENSCAFG00000046525
	cfa-miR-128	ENSCAFG00000048080	ENSCAFG00000048080
	cfa-miR-128	ENSCAFG00000048539	ENSCAFG00000048539
	cfa-miR-128	ENSCAFG00000049822	ENSCAFG00000049822
	cfa-miR-320	ENSCAFG00000000011	NFATC1
	cfa-miR-320	ENSCAFG00000000156	MYO1A
	cfa-miR-320	ENSCAFG00000000215	R3HDM2
	cfa-miR-320	ENSCAFG00000000240	NHP2
	cfa-miR-320	ENSCAFG00000000471	ENSCAFG00000000471
	cfa-miR-320	ENSCAFG00000000606	LY6G5C
	cfa-miR-320	ENSCAFG00000001237	PTP4A3
	cfa-miR-320	ENSCAFG00000001700	SND1
	cfa-miR-320	ENSCAFG00000001717	TOM1
	cfa-miR-320	ENSCAFG00000002014	USP46
	cfa-miR-320	ENSCAFG00000002143	DYNC1I1
	cfa-miR-320	ENSCAFG00000002223	NPAS2
	cfa-miR-320	ENSCAFG00000002837	TMEM245
	cfa-miR-320	ENSCAFG00000002904	AMBN
	cfa-miR-320	ENSCAFG00000003541	AP2A1
	cfa-miR-320	ENSCAFG00000003861	FTL
	cfa-miR-320	ENSCAFG00000004109	FAM120B
	cfa-miR-320	ENSCAFG00000004383	RSPH6A
	cfa-miR-320	ENSCAFG00000004421	CDADC1
	cfa-miR-320	ENSCAFG00000004759	CLASP1
	cfa-miR-320	ENSCAFG00000004788	TFCP2L1
	cfa-miR-320	ENSCAFG00000005055	RNF157
	cfa-miR-320	ENSCAFG00000005287	ENSCAFG00000005287
	cfa-miR-320	ENSCAFG00000005494	ENSCAFG00000005494
	cfa-miR-320	ENSCAFG00000005544	KIF16B
	cfa-miR-320	ENSCAFG00000005748	IDO2
	cfa-miR-320	ENSCAFG00000005904	FEZ2
	cfa-miR-320	ENSCAFG00000006795	FKBP1A
	cfa-miR-320	ENSCAFG00000006902	UPK1A
	cfa-miR-320	ENSCAFG00000007098	CYP7A1
	cfa-miR-320	ENSCAFG00000008186	ENSCAFG00000008186
	cfa-miR-320	ENSCAFG00000008265	HK2
	cfa-miR-320	ENSCAFG00000008288	GPD1
	cfa-miR-320	ENSCAFG00000008358	LOXL3
	cfa-miR-320	ENSCAFG00000008400	TMBIM6
	cfa-miR-320	ENSCAFG00000008404	CLU
	cfa-miR-320	ENSCAFG00000008600	DNAJC22
	cfa-miR-320	ENSCAFG00000008608	DCTN1
	cfa-miR-320	ENSCAFG00000008657	KATNB1
	cfa-miR-320	ENSCAFG00000009469	NKX2-3
	cfa-miR-320	ENSCAFG00000009562	ITPKA
	cfa-miR-320	ENSCAFG00000009772	THYN1
	cfa-miR-320	ENSCAFG00000009971	ARMH3
	cfa-miR-320	ENSCAFG00000010029	LONP2
	cfa-miR-320	ENSCAFG00000010232	TRIM8
	cfa-miR-320	ENSCAFG00000010354	NT5C2
	cfa-miR-320	ENSCAFG00000010381	MS4A1
	cfa-miR-320	ENSCAFG00000010474	SRPRA
	cfa-miR-320	ENSCAFG00000010511	OASL
	cfa-miR-320	ENSCAFG00000011070	ARSG
	cfa-miR-320	ENSCAFG00000011605	EFS
	cfa-miR-320	ENSCAFG00000011652	MTMR11
	cfa-miR-320	ENSCAFG00000012343	ZMAT5
	cfa-miR-320	ENSCAFG00000012353	FURIN
	cfa-miR-320	ENSCAFG00000012361	ASCC2
	cfa-miR-320	ENSCAFG00000012969	INPP5J
	cfa-miR-320	ENSCAFG00000013053	RPS17
	cfa-miR-320	ENSCAFG00000013072	TPD52L2
	cfa-miR-320	ENSCAFG00000013143	PCSK7
	cfa-miR-320	ENSCAFG00000013341	ARPC5
	cfa-miR-320	ENSCAFG00000013388	ACOT9
	cfa-miR-320	ENSCAFG00000014047	PPP2R5B
	cfa-miR-320	ENSCAFG00000014067	PALD1
	cfa-miR-320	ENSCAFG00000014214	DNAJA4
	cfa-miR-320	ENSCAFG00000014357	TADA2B
	cfa-miR-320	ENSCAFG00000014833	DGCR2
	cfa-miR-320	ENSCAFG00000014912	SLC7A14
	cfa-miR-320	ENSCAFG00000014913	NAT8L
	cfa-miR-320	ENSCAFG00000015065	ENSCAFG00000015065
	cfa-miR-320	ENSCAFG00000015493	NLRP1
	cfa-miR-320	ENSCAFG00000015760	C6H7orf26
	cfa-miR-320	ENSCAFG00000015764	RHOJ
	cfa-miR-320	ENSCAFG00000015964	ENSCAFG00000015964
	cfa-miR-320	ENSCAFG00000016177	CYB561A3
	cfa-miR-320	ENSCAFG00000016385	ADGRE5
	cfa-miR-320	ENSCAFG00000016444	FGD1
	cfa-miR-320	ENSCAFG00000016448	ZCCHC4
	cfa-miR-320	ENSCAFG00000016482	ENSCAFG00000016482
	cfa-miR-320	ENSCAFG00000016570	LAS1L
	cfa-miR-320	ENSCAFG00000016576	SEPTIN1
	cfa-miR-320	ENSCAFG00000016643	EIF4E1B
	cfa-miR-320	ENSCAFG00000016790	BNIP1
	cfa-miR-320	ENSCAFG00000017112	SPG21
	cfa-miR-320	ENSCAFG00000017387	PIK3R5
	cfa-miR-320	ENSCAFG00000017439	USP43
	cfa-miR-320	ENSCAFG00000017574	FAM71B
	cfa-miR-320	ENSCAFG00000017634	THSD4
	cfa-miR-320	ENSCAFG00000017684	GSC
	cfa-miR-320	ENSCAFG00000018347	CCL1
	cfa-miR-320	ENSCAFG00000018622	DAB2
	cfa-miR-320	ENSCAFG00000018859	PTPRS
	cfa-miR-320	ENSCAFG00000019312	BICDL2
	cfa-miR-320	ENSCAFG00000019513	MAPK8IP3
	cfa-miR-320	ENSCAFG00000019551	PHPT1
	cfa-miR-320	ENSCAFG00000019663	PRR35
	cfa-miR-320	ENSCAFG00000019947	KLHL36
	cfa-miR-320	ENSCAFG00000020116	ARHGAP29
	cfa-miR-320	ENSCAFG00000020118	SH2D3C
	cfa-miR-320	ENSCAFG00000020329	SLC12A4
	cfa-miR-320	ENSCAFG00000023835	ACAD11
	cfa-miR-320	ENSCAFG00000025063	ENSCAFG00000025063
	cfa-miR-320	ENSCAFG00000025460	TRIM65
	cfa-miR-320	ENSCAFG00000028879	CAVIN1
	cfa-miR-320	ENSCAFG00000029425	SRPK3
	cfa-miR-320	ENSCAFG00000029519	LDLRAP1
	cfa-miR-320	ENSCAFG00000030711	ENSCAFG00000030711
	cfa-miR-320	ENSCAFG00000031061	ZMIZ2
	cfa-miR-320	ENSCAFG00000031295	ENSCAFG00000031295
	cfa-miR-320	ENSCAFG00000031549	SRP19
	cfa-miR-320	ENSCAFG00000031890	HPCAL1
	cfa-miR-320	ENSCAFG00000031979	PRKG1
	cfa-miR-320	ENSCAFG00000032238	ENSCAFG00000032238
	cfa-miR-320	ENSCAFG00000032306	ENSCAFG00000032306
	cfa-miR-320	ENSCAFG00000032601	DRG1
	cfa-miR-320	ENSCAFG00000042412	ECHDC2
	cfa-miR-320	ENSCAFG00000045543	ENSCAFG00000045543
	cfa-miR-320	ENSCAFG00000047904	MFRP
	cfa-miR-320	ENSCAFG00000049941	SELENOF
	cfa-miR-335	ENSCAFG00000008256	RBM12
	cfa-miR-335	ENSCAFG00000009323	UEVLD
	cfa-miR-101	ENSCAFG00000014399	RABGAP1L
	cfa-miR-27a	ENSCAFG00000003018	MFSD2A
	cfa-miR-27a	ENSCAFG00000004784	CAMK1D
	cfa-miR-27a	ENSCAFG00000007443	PXMP4
	cfa-miR-27a	ENSCAFG00000007898	CLIP1
	cfa-miR-27a	ENSCAFG00000007948	FDFT1
	cfa-miR-27a	ENSCAFG00000008000	EIF6
	cfa-miR-27a	ENSCAFG00000009171	GTF2H1
	cfa-miR-27a	ENSCAFG00000010241	PXN
	cfa-miR-27a	ENSCAFG00000011588	SV2A
	cfa-miR-27a	ENSCAFG00000012072	SEC22A
	cfa-miR-27a	ENSCAFG00000012736	NIT1
	cfa-miR-27a	ENSCAFG00000013409	PSMA6
	cfa-miR-27a	ENSCAFG00000014199	MOSPD3
	cfa-miR-27a	ENSCAFG00000015796	TPM4
	cfa-miR-27a	ENSCAFG00000016066	DVL2
	cfa-miR-27a	ENSCAFG00000016763	RGS6
	cfa-miR-27a	ENSCAFG00000017631	TMED1
	cfa-miR-27a	ENSCAFG00000018133	SYNRG
	cfa-miR-27a	ENSCAFG00000019388	E4F1
	cfa-miR-27a	ENSCAFG00000019420	DOT1L
	cfa-miR-27a	ENSCAFG00000019654	WDR90
	cfa-miR-27a	ENSCAFG00000019714	SLC2A5
	cfa-miR-27a	ENSCAFG00000024785	ANKRD40
	cfa-miR-27a	ENSCAFG00000031210	OAF
	cfa-miR-27a	ENSCAFG00000031420	NOP10
	cfa-miR-27a	ENSCAFG00000049822	ENSCAFG00000049822
	cfa-miR-18b	ENSCAFG00000001141	NDRG1
	cfa-miR-18b	ENSCAFG00000001911	ALDH1L2
	cfa-miR-18b	ENSCAFG00000002031	SCFD2
	cfa-miR-18b	ENSCAFG00000004830	ENSCAFG00000004830
	cfa-miR-18b	ENSCAFG00000005402	RPS3
	cfa-miR-18b	ENSCAFG00000005462	XRRA1
	cfa-miR-18b	ENSCAFG00000005662	SNAP25
	cfa-miR-18b	ENSCAFG00000006569	DEAF1
	cfa-miR-18b	ENSCAFG00000007433	LRP3
	cfa-miR-18b	ENSCAFG00000007689	VAMP5
	cfa-miR-18b	ENSCAFG00000008330	CAMKK2
	cfa-miR-18b	ENSCAFG00000008587	SPATS2
	cfa-miR-18b	ENSCAFG00000008704	THBS1
	cfa-miR-18b	ENSCAFG00000008747	DGUOK
	cfa-miR-18b	ENSCAFG00000009047	TENT2
	cfa-miR-18b	ENSCAFG00000009102	BHMT2
	cfa-miR-18b	ENSCAFG00000009426	TTPAL
	cfa-miR-18b	ENSCAFG00000010452	KDM5B
	cfa-miR-18b	ENSCAFG00000010500	WDR4
	cfa-miR-18b	ENSCAFG00000010970	ENSCAFG00000010970
	cfa-miR-18b	ENSCAFG00000011361	COL25A1
	cfa-miR-18b	ENSCAFG00000011982	C26H22orf31
	cfa-miR-18b	ENSCAFG00000016470	ENSCAFG00000016470
	cfa-miR-18b	ENSCAFG00000017881	MRPL4
	cfa-miR-18b	ENSCAFG00000017944	TBC1D8B
	cfa-miR-18b	ENSCAFG00000019815	AMPD2
	cfa-miR-18b	ENSCAFG00000024975	GRXCR1
	cfa-miR-18b	ENSCAFG00000028795	ENSCAFG00000028795
	cfa-miR-18b	ENSCAFG00000029352	TMEM170B
	cfa-miR-18b	ENSCAFG00000031960	NKX2-5
	cfa-miR-18b	ENSCAFG00000032643	MRRF
	cfa-miR-146a	ENSCAFG00000000761	ATF6B
	cfa-miR-146a	ENSCAFG00000006421	GAS6
	cfa-miR-146a	ENSCAFG00000008486	WBP1
	cfa-miR-146a	ENSCAFG00000014014	AIFM2
	cfa-miR-146a	ENSCAFG00000015351	BAIAP2L1
	cfa-miR-146a	ENSCAFG00000017002	TMEM107
	cfa-miR-146a	ENSCAFG00000032243	DIO2
	cfa-miR-22	ENSCAFG00000000851	IRF1
	cfa-miR-22	ENSCAFG00000001301	GSDMD
	cfa-miR-22	ENSCAFG00000001516	TST
	cfa-miR-22	ENSCAFG00000003139	TBRG4
	cfa-miR-22	ENSCAFG00000003160	SH3BP5L
	cfa-miR-22	ENSCAFG00000003709	CD37
	cfa-miR-22	ENSCAFG00000004332	PDSS1
	cfa-miR-22	ENSCAFG00000004394	SIX5
	cfa-miR-22	ENSCAFG00000004505	C9H17orf80
	cfa-miR-22	ENSCAFG00000004577	ANKRD42
	cfa-miR-22	ENSCAFG00000006919	TRIM66
	cfa-miR-22	ENSCAFG00000007186	POFUT1
	cfa-miR-22	ENSCAFG00000007482	RILPL1
	cfa-miR-22	ENSCAFG00000008288	GPD1
	cfa-miR-22	ENSCAFG00000010338	COQ5
	cfa-miR-22	ENSCAFG00000010718	ENSCAFG00000010718
	cfa-miR-22	ENSCAFG00000010738	SEC22B
	cfa-miR-22	ENSCAFG00000010987	SLC25A6
	cfa-miR-22	ENSCAFG00000011584	GRAMD1B
	cfa-miR-22	ENSCAFG00000011934	ARHGEF12
	cfa-miR-22	ENSCAFG00000012417	FOXR1
	cfa-miR-22	ENSCAFG00000012872	CD28
	cfa-miR-22	ENSCAFG00000013044	LIMK2
	cfa-miR-22	ENSCAFG00000013367	HIP1
	cfa-miR-22	ENSCAFG00000014003	RPGR
	cfa-miR-22	ENSCAFG00000014108	OSBPL1A
	cfa-miR-22	ENSCAFG00000014341	RFXANK
	cfa-miR-22	ENSCAFG00000014352	NMD3
	cfa-miR-22	ENSCAFG00000015230	TRPM7
	cfa-miR-22	ENSCAFG00000015246	PLD1
	cfa-miR-22	ENSCAFG00000016229	PEX26
	cfa-miR-22	ENSCAFG00000016633	HEPH
	cfa-miR-22	ENSCAFG00000019076	CTIF
	cfa-miR-22	ENSCAFG00000019342	AGRN
	cfa-miR-22	ENSCAFG00000019448	ABHD17A
	cfa-miR-22	ENSCAFG00000019493	IGFALS
	cfa-miR-22	ENSCAFG00000020172	MVB12B
	cfa-miR-22	ENSCAFG00000020280	MORN5
	cfa-miR-22	ENSCAFG00000020343	IFI44L
	cfa-miR-22	ENSCAFG00000023072	POC1A
	cfa-miR-22	ENSCAFG00000025256	FOCAD
	cfa-miR-22	ENSCAFG00000028865	ENSCAFG00000028865
	cfa-miR-22	ENSCAFG00000030152	NDUFS6
	cfa-miR-22	ENSCAFG00000031460	ICAM1
	cfa-miR-22	ENSCAFG00000031637	ENSCAFG00000031637
	cfa-miR-22	ENSCAFG00000032312	ZNF470
	cfa-miR-8908a-5p	ENSCAFG00000000016	MBP
	cfa-miR-8908a-5p	ENSCAFG00000000293	TSFM
	cfa-miR-8908a-5p	ENSCAFG00000000954	WDR46
	cfa-miR-8908a-5p	ENSCAFG00000001013	SREBF2
	cfa-miR-8908a-5p	ENSCAFG00000001128	TG
	cfa-miR-8908a-5p	ENSCAFG00000001201	CDC14B
	cfa-miR-8908a-5p	ENSCAFG00000001221	PACSIN1
	cfa-miR-8908a-5p	ENSCAFG00000001313	FANCE
	cfa-miR-8908a-5p	ENSCAFG00000001326	TEAD3
	cfa-miR-8908a-5p	ENSCAFG00000001418	RAB44
	cfa-miR-8908a-5p	ENSCAFG00000001424	PLA2G6
	cfa-miR-8908a-5p	ENSCAFG00000001529	CYC1
	cfa-miR-8908a-5p	ENSCAFG00000001672	LEP
	cfa-miR-8908a-5p	ENSCAFG00000001711	HMOX1
	cfa-miR-8908a-5p	ENSCAFG00000001748	PEX6
	cfa-miR-8908a-5p	ENSCAFG00000001752	SYN3
	cfa-miR-8908a-5p	ENSCAFG00000001865	TJAP1
	cfa-miR-8908a-5p	ENSCAFG00000002255	CILK1
	cfa-miR-8908a-5p	ENSCAFG00000002257	ICA1
	cfa-miR-8908a-5p	ENSCAFG00000002289	BICD2
	cfa-miR-8908a-5p	ENSCAFG00000002358	VWA3B
	cfa-miR-8908a-5p	ENSCAFG00000002390	FAM178B
	cfa-miR-8908a-5p	ENSCAFG00000002396	ANKRD39
	cfa-miR-8908a-5p	ENSCAFG00000002471	TRIM14
	cfa-miR-8908a-5p	ENSCAFG00000002647	DPPA5
	cfa-miR-8908a-5p	ENSCAFG00000002700	PRPF31
	cfa-miR-8908a-5p	ENSCAFG00000002772	PPP2R1A
	cfa-miR-8908a-5p	ENSCAFG00000002993	SMAP2
	cfa-miR-8908a-5p	ENSCAFG00000003415	ODC1
	cfa-miR-8908a-5p	ENSCAFG00000003469	COQ3
	cfa-miR-8908a-5p	ENSCAFG00000003557	KIAA0319L
	cfa-miR-8908a-5p	ENSCAFG00000003589	PRMT1
	cfa-miR-8908a-5p	ENSCAFG00000003616	FAM131B
	cfa-miR-8908a-5p	ENSCAFG00000003711	SNRNP70
	cfa-miR-8908a-5p	ENSCAFG00000003727	MGARP
	cfa-miR-8908a-5p	ENSCAFG00000003882	DDO
	cfa-miR-8908a-5p	ENSCAFG00000004223	ENSCAFG00000004223
	cfa-miR-8908a-5p	ENSCAFG00000004282	WDFY2
	cfa-miR-8908a-5p	ENSCAFG00000004386	DMWD
	cfa-miR-8908a-5p	ENSCAFG00000004537	AGBL5
	cfa-miR-8908a-5p	ENSCAFG00000004613	PLXND1
	cfa-miR-8908a-5p	ENSCAFG00000004894	RHEB
	cfa-miR-8908a-5p	ENSCAFG00000004968	FBF1
	cfa-miR-8908a-5p	ENSCAFG00000005027	SRP68
	cfa-miR-8908a-5p	ENSCAFG00000005109	CXCR4
	cfa-miR-8908a-5p	ENSCAFG00000005139	JMJD6
	cfa-miR-8908a-5p	ENSCAFG00000005179	CAPN5
	cfa-miR-8908a-5p	ENSCAFG00000005194	PFKFB3
	cfa-miR-8908a-5p	ENSCAFG00000005312	PGS1
	cfa-miR-8908a-5p	ENSCAFG00000005386	SERPINH1
	cfa-miR-8908a-5p	ENSCAFG00000005461	NDRG2
	cfa-miR-8908a-5p	ENSCAFG00000005589	GAA
	cfa-miR-8908a-5p	ENSCAFG00000005700	BAIAP2
	cfa-miR-8908a-5p	ENSCAFG00000005825	APBB3
	cfa-miR-8908a-5p	ENSCAFG00000005933	RFNG
	cfa-miR-8908a-5p	ENSCAFG00000006047	LETM2
	cfa-miR-8908a-5p	ENSCAFG00000006569	DEAF1
	cfa-miR-8908a-5p	ENSCAFG00000006689	SLC25A26
	cfa-miR-8908a-5p	ENSCAFG00000006693	SNRPB
	cfa-miR-8908a-5p	ENSCAFG00000006720	AMOTL2
	cfa-miR-8908a-5p	ENSCAFG00000006749	GSX1
	cfa-miR-8908a-5p	ENSCAFG00000006944	SLC7A2
	cfa-miR-8908a-5p	ENSCAFG00000007157	GRAMD1A
	cfa-miR-8908a-5p	ENSCAFG00000007549	REEP1
	cfa-miR-8908a-5p	ENSCAFG00000007651	DTX4
	cfa-miR-8908a-5p	ENSCAFG00000007680	TMEM150A
	cfa-miR-8908a-5p	ENSCAFG00000007766	TAF9
	cfa-miR-8908a-5p	ENSCAFG00000008237	HMBOX1
	cfa-miR-8908a-5p	ENSCAFG00000008256	RBM12
	cfa-miR-8908a-5p	ENSCAFG00000008265	HK2
	cfa-miR-8908a-5p	ENSCAFG00000008587	SPATS2
	cfa-miR-8908a-5p	ENSCAFG00000008597	ANGPT2
	cfa-miR-8908a-5p	ENSCAFG00000008657	KATNB1
	cfa-miR-8908a-5p	ENSCAFG00000008739	BOLA3
	cfa-miR-8908a-5p	ENSCAFG00000008754	CCL17
	cfa-miR-8908a-5p	ENSCAFG00000009012	MTX3
	cfa-miR-8908a-5p	ENSCAFG00000009125	TMEM67
	cfa-miR-8908a-5p	ENSCAFG00000009142	LPIN3
	cfa-miR-8908a-5p	ENSCAFG00000009209	NR4A2
	cfa-miR-8908a-5p	ENSCAFG00000009322	DNAJC17
	cfa-miR-8908a-5p	ENSCAFG00000009326	BPHL
	cfa-miR-8908a-5p	ENSCAFG00000009396	MAPK10
	cfa-miR-8908a-5p	ENSCAFG00000009562	ITPKA
	cfa-miR-8908a-5p	ENSCAFG00000009829	CD2
	cfa-miR-8908a-5p	ENSCAFG00000009913	ADCY7
	cfa-miR-8908a-5p	ENSCAFG00000010118	MTRR
	cfa-miR-8908a-5p	ENSCAFG00000010395	ADAMTS16
	cfa-miR-8908a-5p	ENSCAFG00000010609	ZMYND10
	cfa-miR-8908a-5p	ENSCAFG00000010739	TERT
	cfa-miR-8908a-5p	ENSCAFG00000010974	MST1R
	cfa-miR-8908a-5p	ENSCAFG00000011010	TSPEAR
	cfa-miR-8908a-5p	ENSCAFG00000011017	ENSCAFG00000011017
	cfa-miR-8908a-5p	ENSCAFG00000011123	LRRC27
	cfa-miR-8908a-5p	ENSCAFG00000011165	USP30
	cfa-miR-8908a-5p	ENSCAFG00000011171	ALDH3B1
	cfa-miR-8908a-5p	ENSCAFG00000011193	PDGFA
	cfa-miR-8908a-5p	ENSCAFG00000011195	ENSCAFG00000011195
	cfa-miR-8908a-5p	ENSCAFG00000011247	LAPTM5
	cfa-miR-8908a-5p	ENSCAFG00000011350	COX19
	cfa-miR-8908a-5p	ENSCAFG00000011585	PCNX2
	cfa-miR-8908a-5p	ENSCAFG00000011651	THTPA
	cfa-miR-8908a-5p	ENSCAFG00000011767	CPNE6
	cfa-miR-8908a-5p	ENSCAFG00000011840	SYT12
	cfa-miR-8908a-5p	ENSCAFG00000011994	KREMEN1
	cfa-miR-8908a-5p	ENSCAFG00000012058	CTCFL
	cfa-miR-8908a-5p	ENSCAFG00000012081	PC
	cfa-miR-8908a-5p	ENSCAFG00000012164	NCKIPSD
	cfa-miR-8908a-5p	ENSCAFG00000012361	ASCC2
	cfa-miR-8908a-5p	ENSCAFG00000012366	VPS11
	cfa-miR-8908a-5p	ENSCAFG00000012434	CTSF
	cfa-miR-8908a-5p	ENSCAFG00000012567	SH3BGRL3
	cfa-miR-8908a-5p	ENSCAFG00000012638	DPP3
	cfa-miR-8908a-5p	ENSCAFG00000012772	YTHDF1
	cfa-miR-8908a-5p	ENSCAFG00000012921	NR1I3
	cfa-miR-8908a-5p	ENSCAFG00000013036	FN3KRP
	cfa-miR-8908a-5p	ENSCAFG00000013056	ZGPAT
	cfa-miR-8908a-5p	ENSCAFG00000013155	GALE
	cfa-miR-8908a-5p	ENSCAFG00000013442	WNT3
	cfa-miR-8908a-5p	ENSCAFG00000013668	ENSCAFG00000013668
	cfa-miR-8908a-5p	ENSCAFG00000013728	MYL4
	cfa-miR-8908a-5p	ENSCAFG00000013838	MASP1
	cfa-miR-8908a-5p	ENSCAFG00000013958	FAH
	cfa-miR-8908a-5p	ENSCAFG00000014067	PALD1
	cfa-miR-8908a-5p	ENSCAFG00000014095	DERL3
	cfa-miR-8908a-5p	ENSCAFG00000014180	SLC25A39
	cfa-miR-8908a-5p	ENSCAFG00000014290	ANKH
	cfa-miR-8908a-5p	ENSCAFG00000014403	SORCS2
	cfa-miR-8908a-5p	ENSCAFG00000014546	HTRA3
	cfa-miR-8908a-5p	ENSCAFG00000014639	C1QC
	cfa-miR-8908a-5p	ENSCAFG00000014662	CTDSP1
	cfa-miR-8908a-5p	ENSCAFG00000014903	POLN
	cfa-miR-8908a-5p	ENSCAFG00000014906	KLHL22
	cfa-miR-8908a-5p	ENSCAFG00000014912	SLC7A14
	cfa-miR-8908a-5p	ENSCAFG00000014951	NSD2
	cfa-miR-8908a-5p	ENSCAFG00000015085	PLA2G2D
	cfa-miR-8908a-5p	ENSCAFG00000015672	PQBP1
	cfa-miR-8908a-5p	ENSCAFG00000015674	CAMTA2
	cfa-miR-8908a-5p	ENSCAFG00000015745	EVC
	cfa-miR-8908a-5p	ENSCAFG00000015762	AP1M1
	cfa-miR-8908a-5p	ENSCAFG00000015816	ZNF316
	cfa-miR-8908a-5p	ENSCAFG00000015872	TSPAN14
	cfa-miR-8908a-5p	ENSCAFG00000015918	RAB3IL1
	cfa-miR-8908a-5p	ENSCAFG00000016011	EPHA2
	cfa-miR-8908a-5p	ENSCAFG00000016385	ADGRE5
	cfa-miR-8908a-5p	ENSCAFG00000016423	PIGH
	cfa-miR-8908a-5p	ENSCAFG00000016425	RGS14
	cfa-miR-8908a-5p	ENSCAFG00000016445	ENSCAFG00000016445
	cfa-miR-8908a-5p	ENSCAFG00000016521	PODNL1
	cfa-miR-8908a-5p	ENSCAFG00000016528	NTRK1
	cfa-miR-8908a-5p	ENSCAFG00000016540	ARHGEF9
	cfa-miR-8908a-5p	ENSCAFG00000016646	SNCB
	cfa-miR-8908a-5p	ENSCAFG00000016679	MAP3K9
	cfa-miR-8908a-5p	ENSCAFG00000016732	SIPA1L1
	cfa-miR-8908a-5p	ENSCAFG00000017022	TMEM92
	cfa-miR-8908a-5p	ENSCAFG00000017047	TRIM46
	cfa-miR-8908a-5p	ENSCAFG00000017075	DOC2A
	cfa-miR-8908a-5p	ENSCAFG00000017396	KATNIP
	cfa-miR-8908a-5p	ENSCAFG00000017453	INTS3
	cfa-miR-8908a-5p	ENSCAFG00000017480	AQP8
	cfa-miR-8908a-5p	ENSCAFG00000017485	LCMT1
	cfa-miR-8908a-5p	ENSCAFG00000017544	S100A14
	cfa-miR-8908a-5p	ENSCAFG00000017651	DNM2
	cfa-miR-8908a-5p	ENSCAFG00000017733	POLR3E
	cfa-miR-8908a-5p	ENSCAFG00000017877	STRA6
	cfa-miR-8908a-5p	ENSCAFG00000017950	LMAN1L
	cfa-miR-8908a-5p	ENSCAFG00000017964	SCAMP2
	cfa-miR-8908a-5p	ENSCAFG00000017973	MPI
	cfa-miR-8908a-5p	ENSCAFG00000018001	NEIL1
	cfa-miR-8908a-5p	ENSCAFG00000018012	TRPV2
	cfa-miR-8908a-5p	ENSCAFG00000018057	LINGO1
	cfa-miR-8908a-5p	ENSCAFG00000018220	PEX11G
	cfa-miR-8908a-5p	ENSCAFG00000018317	ASPG
	cfa-miR-8908a-5p	ENSCAFG00000018327	C8H14orf180
	cfa-miR-8908a-5p	ENSCAFG00000018493	CD320
	cfa-miR-8908a-5p	ENSCAFG00000018530	MAP2K3
	cfa-miR-8908a-5p	ENSCAFG00000018816	RAI14
	cfa-miR-8908a-5p	ENSCAFG00000018817	AFG3L2
	cfa-miR-8908a-5p	ENSCAFG00000018849	SNX29
	cfa-miR-8908a-5p	ENSCAFG00000019129	TLCD3A
	cfa-miR-8908a-5p	ENSCAFG00000019165	GABRQ
	cfa-miR-8908a-5p	ENSCAFG00000019264	CCNL2
	cfa-miR-8908a-5p	ENSCAFG00000019272	NCLN
	cfa-miR-8908a-5p	ENSCAFG00000019335	ENSCAFG00000019335
	cfa-miR-8908a-5p	ENSCAFG00000019481	SSNA1
	cfa-miR-8908a-5p	ENSCAFG00000019492	LRRC47
	cfa-miR-8908a-5p	ENSCAFG00000019493	IGFALS
	cfa-miR-8908a-5p	ENSCAFG00000019587	PLXNA3
	cfa-miR-8908a-5p	ENSCAFG00000019606	HAGHL
	cfa-miR-8908a-5p	ENSCAFG00000019618	CIAO3
	cfa-miR-8908a-5p	ENSCAFG00000019654	WDR90
	cfa-miR-8908a-5p	ENSCAFG00000019735	PIK3CD
	cfa-miR-8908a-5p	ENSCAFG00000019810	VAV2
	cfa-miR-8908a-5p	ENSCAFG00000019971	MLYCD
	cfa-miR-8908a-5p	ENSCAFG00000019996	CRAT
	cfa-miR-8908a-5p	ENSCAFG00000020105	AK1
	cfa-miR-8908a-5p	ENSCAFG00000020120	TOR2A
	cfa-miR-8908a-5p	ENSCAFG00000023464	ALOX12B
	cfa-miR-8908a-5p	ENSCAFG00000023528	EPHA8
	cfa-miR-8908a-5p	ENSCAFG00000023734	CCDC136
	cfa-miR-8908a-5p	ENSCAFG00000023804	HERC3
	cfa-miR-8908a-5p	ENSCAFG00000023807	ENSCAFG00000023807
	cfa-miR-8908a-5p	ENSCAFG00000023828	TGM3
	cfa-miR-8908a-5p	ENSCAFG00000024439	SLC22A8
	cfa-miR-8908a-5p	ENSCAFG00000024533	LPO
	cfa-miR-8908a-5p	ENSCAFG00000024944	ENSCAFG00000024944
	cfa-miR-8908a-5p	ENSCAFG00000025256	FOCAD
	cfa-miR-8908a-5p	ENSCAFG00000025281	CD1A8
	cfa-miR-8908a-5p	ENSCAFG00000025322	KRT75
	cfa-miR-8908a-5p	ENSCAFG00000028490	ENSCAFG00000028490
	cfa-miR-8908a-5p	ENSCAFG00000029250	CDK13
	cfa-miR-8908a-5p	ENSCAFG00000029519	LDLRAP1
	cfa-miR-8908a-5p	ENSCAFG00000029558	BMF
	cfa-miR-8908a-5p	ENSCAFG00000029586	GCHFR
	cfa-miR-8908a-5p	ENSCAFG00000029589	GALP
	cfa-miR-8908a-5p	ENSCAFG00000029621	ACER2
	cfa-miR-8908a-5p	ENSCAFG00000029881	SAMD14
	cfa-miR-8908a-5p	ENSCAFG00000029912	PRRT4
	cfa-miR-8908a-5p	ENSCAFG00000030168	ENSCAFG00000030168
	cfa-miR-8908a-5p	ENSCAFG00000030713	BTBD19
	cfa-miR-8908a-5p	ENSCAFG00000030835	CCDC167
	cfa-miR-8908a-5p	ENSCAFG00000030875	ENSCAFG00000030875
	cfa-miR-8908a-5p	ENSCAFG00000030923	ENSCAFG00000030923
	cfa-miR-8908a-5p	ENSCAFG00000030997	CCDC3
	cfa-miR-8908a-5p	ENSCAFG00000031250	KRT14
	cfa-miR-8908a-5p	ENSCAFG00000031303	ENSCAFG00000031303
	cfa-miR-8908a-5p	ENSCAFG00000031810	UBE2R2
	cfa-miR-8908a-5p	ENSCAFG00000032000	ENSCAFG00000032000
	cfa-miR-8908a-5p	ENSCAFG00000032180	ENSCAFG00000032180
	cfa-miR-8908a-5p	ENSCAFG00000035349	ENSCAFG00000035349
	cfa-miR-8908a-5p	ENSCAFG00000041427	ENSCAFG00000041427
	cfa-miR-8908a-5p	ENSCAFG00000041785	ENSCAFG00000041785
	cfa-miR-8908a-5p	ENSCAFG00000042514	CKS1B
	cfa-miR-8908a-5p	ENSCAFG00000044619	TMEM265
	cfa-miR-8908a-5p	ENSCAFG00000047497	PARVB
	cfa-miR-8908a-5p	ENSCAFG00000048459	ENSCAFG00000048459
	cfa-miR-8908a-5p	ENSCAFG00000049665	ENSCAFG00000049665
	cfa-miR-8908a-5p	ENSCAFG00000049675	C19orf25
	cfa-miR-8908a-5p	ENSCAFG00000049761	ENSCAFG00000049761
	cfa-miR-199	ENSCAFG00000001574	TSPO2
	cfa-miR-199	ENSCAFG00000004533	TPT1
	cfa-miR-199	ENSCAFG00000006694	STX2
	cfa-miR-199	ENSCAFG00000012299	NDST3
	cfa-miR-199	ENSCAFG00000013460	C7H1orf21
	cfa-miR-199	ENSCAFG00000014003	RPGR
	cfa-miR-199	ENSCAFG00000014403	SORCS2
	cfa-miR-199	ENSCAFG00000016442	RDH11
	cfa-miR-199	ENSCAFG00000020172	MVB12B
	cfa-miR-429	ENSCAFG00000002104	SGCE
	cfa-miR-429	ENSCAFG00000002105	FHL2
	cfa-miR-429	ENSCAFG00000002128	RIC1
	cfa-miR-429	ENSCAFG00000005931	PSMD8
	cfa-miR-429	ENSCAFG00000011215	TBRG1
	cfa-miR-429	ENSCAFG00000015039	UVSSA
	cfa-miR-429	ENSCAFG00000018183	NPC1
	cfa-miR-429	ENSCAFG00000024099	FAT3
	cfa-miR-429	ENSCAFG00000032025	NAA20
	cfa-miR-193a	ENSCAFG00000000611	MEGF10
	cfa-miR-193a	ENSCAFG00000001128	TG
	cfa-miR-193a	ENSCAFG00000001521	EXOSC4
	cfa-miR-193a	ENSCAFG00000001748	PEX6
	cfa-miR-193a	ENSCAFG00000002141	RHAG
	cfa-miR-193a	ENSCAFG00000002520	NLRP13
	cfa-miR-193a	ENSCAFG00000002694	TMC4
	cfa-miR-193a	ENSCAFG00000002903	ENSCAFG00000002903
	cfa-miR-193a	ENSCAFG00000003133	PDE1C
	cfa-miR-193a	ENSCAFG00000003440	CUL1
	cfa-miR-193a	ENSCAFG00000004157	RAB7A
	cfa-miR-193a	ENSCAFG00000004524	TTYH2
	cfa-miR-193a	ENSCAFG00000004630	FBXL2
	cfa-miR-193a	ENSCAFG00000005554	ENPP7
	cfa-miR-193a	ENSCAFG00000005592	SYCN
	cfa-miR-193a	ENSCAFG00000005690	LAMP5
	cfa-miR-193a	ENSCAFG00000005765	ENSCAFG00000005765
	cfa-miR-193a	ENSCAFG00000005926	FGF14
	cfa-miR-193a	ENSCAFG00000006349	TESPA1
	cfa-miR-193a	ENSCAFG00000008510	CHMP4C
	cfa-miR-193a	ENSCAFG00000008739	BOLA3
	cfa-miR-193a	ENSCAFG00000008746	PLCH1
	cfa-miR-193a	ENSCAFG00000009244	ENSCAFG00000009244
	cfa-miR-193a	ENSCAFG00000009509	F13A1
	cfa-miR-193a	ENSCAFG00000009614	SOX13
	cfa-miR-193a	ENSCAFG00000009737	GLB1L2
	cfa-miR-193a	ENSCAFG00000009994	CD40
	cfa-miR-193a	ENSCAFG00000010346	MED10
	cfa-miR-193a	ENSCAFG00000010395	ADAMTS16
	cfa-miR-193a	ENSCAFG00000010749	GPR55
	cfa-miR-193a	ENSCAFG00000010780	STT3A
	cfa-miR-193a	ENSCAFG00000010870	UBE3B
	cfa-miR-193a	ENSCAFG00000010973	RGMA
	cfa-miR-193a	ENSCAFG00000011317	SELPLG
	cfa-miR-193a	ENSCAFG00000011698	TLR7
	cfa-miR-193a	ENSCAFG00000011926	FTCD
	cfa-miR-193a	ENSCAFG00000012236	MLPH
	cfa-miR-193a	ENSCAFG00000012281	KALRN
	cfa-miR-193a	ENSCAFG00000012504	ACTN3
	cfa-miR-193a	ENSCAFG00000013466	LRRC15
	cfa-miR-193a	ENSCAFG00000014191	PBX4
	cfa-miR-193a	ENSCAFG00000014639	C1QC
	cfa-miR-193a	ENSCAFG00000014660	AOC3
	cfa-miR-193a	ENSCAFG00000014770	ELL
	cfa-miR-193a	ENSCAFG00000015081	ARPC1B
	cfa-miR-193a	ENSCAFG00000015479	SPATA16
	cfa-miR-193a	ENSCAFG00000015597	ASIC4
	cfa-miR-193a	ENSCAFG00000015802	ENO3
	cfa-miR-193a	ENSCAFG00000016496	ENSCAFG00000016496
	cfa-miR-193a	ENSCAFG00000016646	SNCB
	cfa-miR-193a	ENSCAFG00000017348	THG1L
	cfa-miR-193a	ENSCAFG00000017894	YY1
	cfa-miR-193a	ENSCAFG00000017942	MAPRE2
	cfa-miR-193a	ENSCAFG00000019112	YJU2
	cfa-miR-193a	ENSCAFG00000019189	BGN
	cfa-miR-193a	ENSCAFG00000019246	NFIC
	cfa-miR-193a	ENSCAFG00000019272	NCLN
	cfa-miR-193a	ENSCAFG00000019654	WDR90
	cfa-miR-193a	ENSCAFG00000019783	DBH
	cfa-miR-193a	ENSCAFG00000019794	SARDH
	cfa-miR-193a	ENSCAFG00000019797	UBE4B
	cfa-miR-193a	ENSCAFG00000019872	CEL
	cfa-miR-193a	ENSCAFG00000020379	HSF4
	cfa-miR-193a	ENSCAFG00000023161	SDR9C7
	cfa-miR-193a	ENSCAFG00000023751	ENSCAFG00000023751
	cfa-miR-193a	ENSCAFG00000023874	RGS11
	cfa-miR-193a	ENSCAFG00000024644	ENSCAFG00000024644
	cfa-miR-193a	ENSCAFG00000028508	CD59
	cfa-miR-193a	ENSCAFG00000029621	ACER2
	cfa-miR-193a	ENSCAFG00000029848	RAB5IF
	cfa-miR-193a	ENSCAFG00000030761	ZNF835
	cfa-miR-193a	ENSCAFG00000032274	CINP
	cfa-miR-193a	ENSCAFG00000042759	UCP3
	cfa-miR-193a	ENSCAFG00000043280	ENSCAFG00000043280
	cfa-miR-193a	ENSCAFG00000049844	POLR2H
	cfa-miR-193a	ENSCAFG00000049974	ENSCAFG00000049974
At 96 hpi	novel_604	ENSCAFG00000005998	LHFPL6
	novel_604	ENSCAFG00000005998	LHFPL6
	novel_604	ENSCAFG00000007217	TRIML1
	novel_604	ENSCAFG00000009142	LPIN3
	novel_604	ENSCAFG00000009142	LPIN3
	novel_604	ENSCAFG00000014124	CHCHD10
	novel_604	ENSCAFG00000014991	ENSCAFG00000014991
	novel_604	ENSCAFG00000015309	SDF2L1
	novel_604	ENSCAFG00000019400	DPH7
	novel_604	ENSCAFG00000031946	CLDN2
	novel_604	ENSCAFG00000050051	ENSCAFG00000050051
	novel_101	ENSCAFG00000000207	TBPL1
	novel_101	ENSCAFG00000000790	GPSM3
	novel_101	ENSCAFG00000001030	HDDC2
	novel_101	ENSCAFG00000001053	POLR3H
	novel_101	ENSCAFG00000001787	KLC4
	novel_101	ENSCAFG00000001818	DNAJA1
	novel_101	ENSCAFG00000002079	KDR
	novel_101	ENSCAFG00000002818	ELP1
	novel_101	ENSCAFG00000004170	DHX34
	novel_101	ENSCAFG00000004292	CHORDC1
	novel_101	ENSCAFG00000004502	KLC3
	novel_101	ENSCAFG00000004587	CLASRP
	novel_101	ENSCAFG00000006439	RIC8A
	novel_101	ENSCAFG00000007680	TMEM150A
	novel_101	ENSCAFG00000007692	VAMP8
	novel_101	ENSCAFG00000007770	LNPEP
	novel_101	ENSCAFG00000009358	ASNSD1
	novel_101	ENSCAFG00000012030	C31H21orf58
	novel_101	ENSCAFG00000012420	MTMR3
	novel_101	ENSCAFG00000012735	LRCH3
	novel_101	ENSCAFG00000013979	BCL2A1
	novel_101	ENSCAFG00000014233	ITPRID2
	novel_101	ENSCAFG00000014864	CASP12
	novel_101	ENSCAFG00000015270	PGLS
	novel_101	ENSCAFG00000015761	SPAG7
	novel_101	ENSCAFG00000016355	DDX39A
	novel_101	ENSCAFG00000016893	SNF8
	novel_101	ENSCAFG00000017908	EIF3G
	novel_101	ENSCAFG00000019856	TRAPPC2L
	novel_101	ENSCAFG00000024856	KPNA4
	novel_101	ENSCAFG00000028760	ENSCAFG00000028760
	novel_101	ENSCAFG00000029641	ERICH2
	novel_101	ENSCAFG00000030569	SDF2
	novel_101	ENSCAFG00000031458	ENSCAFG00000031458
	novel_101	ENSCAFG00000032147	BAALC
	cfa-miR-99b	ENSCAFG00000007436	FBXL17
	cfa-miR-99b	ENSCAFG00000018197	ABCC6
	cfa-miR-99b	ENSCAFG00000023165	INCA1
	cfa-miR-9	ENSCAFG00000000071	ENSCAFG00000000071
	cfa-miR-9	ENSCAFG00000006409	SH3RF2
	cfa-miR-9	ENSCAFG00000007073	ACOXL
	cfa-miR-9	ENSCAFG00000015972	SLC16A13
	cfa-miR-9	ENSCAFG00000017575	MYH4
	cfa-miR-9	ENSCAFG00000019680	PGAP6
	cfa-miR-9	ENSCAFG00000019881	CYBA
	cfa-miR-9	ENSCAFG00000025057	LAMB1
	cfa-miR-9	ENSCAFG00000031345	HOXD1
	cfa-miR-671	ENSCAFG00000000860	AFDN
	cfa-miR-671	ENSCAFG00000001496	GGA1
	cfa-miR-671	ENSCAFG00000002736	ENSCAFG00000002736
	cfa-miR-671	ENSCAFG00000003407	ADD2
	cfa-miR-671	ENSCAFG00000005194	PFKFB3
	cfa-miR-671	ENSCAFG00000005288	TIE1
	cfa-miR-671	ENSCAFG00000005423	STT3B
	cfa-miR-671	ENSCAFG00000005906	PYCR1
	cfa-miR-671	ENSCAFG00000006048	CCDC57
	cfa-miR-671	ENSCAFG00000007038	HM13
	cfa-miR-671	ENSCAFG00000007691	GALNT18
	cfa-miR-671	ENSCAFG00000009061	SLC8B1
	cfa-miR-671	ENSCAFG00000009233	GNAO1
	cfa-miR-671	ENSCAFG00000009307	ENSCAFG00000009307
	cfa-miR-671	ENSCAFG00000009477	EXT2
	cfa-miR-671	ENSCAFG00000009484	MFSD6
	cfa-miR-671	ENSCAFG00000009749	FGF17
	cfa-miR-671	ENSCAFG00000010298	ADORA1
	cfa-miR-671	ENSCAFG00000011233	PRKAR1B
	cfa-miR-671	ENSCAFG00000011344	ADAP1
	cfa-miR-671	ENSCAFG00000012187	NLRX1
	cfa-miR-671	ENSCAFG00000012612	GORASP2
	cfa-miR-671	ENSCAFG00000013869	NMT1
	cfa-miR-671	ENSCAFG00000014453	AFAP1
	cfa-miR-671	ENSCAFG00000014919	STK36
	cfa-miR-671	ENSCAFG00000015669	ZMIZ1
	cfa-miR-671	ENSCAFG00000015744	GRIPAP1
	cfa-miR-671	ENSCAFG00000016267	PSMD3
	cfa-miR-671	ENSCAFG00000016504	IL27RA
	cfa-miR-671	ENSCAFG00000016736	FBXL19
	cfa-miR-671	ENSCAFG00000017454	MAP2K5
	cfa-miR-671	ENSCAFG00000017473	CLN6
	cfa-miR-671	ENSCAFG00000019125	MTM1
	cfa-miR-671	ENSCAFG00000019389	LMNB2
	cfa-miR-671	ENSCAFG00000019533	PTGDS
	cfa-miR-671	ENSCAFG00000019810	VAV2
	cfa-miR-671	ENSCAFG00000019819	SPATA2L
	cfa-miR-671	ENSCAFG00000020098	PIP5KL1
	cfa-miR-671	ENSCAFG00000020418	CMTM2
	cfa-miR-671	ENSCAFG00000025322	KRT75
	cfa-miR-671	ENSCAFG00000028544	ENSCAFG00000028544
	cfa-miR-671	ENSCAFG00000029063	CCDC9
	cfa-miR-671	ENSCAFG00000029175	C1H19orf81
	cfa-miR-671	ENSCAFG00000029458	SNAI3
	cfa-miR-671	ENSCAFG00000030005	ENSCAFG00000030005
	cfa-miR-671	ENSCAFG00000030139	KIF19
	cfa-miR-671	ENSCAFG00000031997	MSANTD4
	cfa-miR-671	ENSCAFG00000041305	ENSCAFG00000041305
	cfa-miR-671	ENSCAFG00000041320	CACNG4
	cfa-miR-542	ENSCAFG00000001297	RHPN1
	cfa-miR-542	ENSCAFG00000005321	ENSCAFG00000005321
	cfa-miR-542	ENSCAFG00000005774	UBE2E1
	cfa-miR-542	ENSCAFG00000008566	GUCY1B1
	cfa-miR-542	ENSCAFG00000013078	CST6
	cfa-miR-429	ENSCAFG00000002104	SGCE
	cfa-miR-429	ENSCAFG00000002105	FHL2
	cfa-miR-429	ENSCAFG00000002128	RIC1
	cfa-miR-429	ENSCAFG00000005931	PSMD8
	cfa-miR-429	ENSCAFG00000011215	TBRG1
	cfa-miR-429	ENSCAFG00000015039	UVSSA
	cfa-miR-429	ENSCAFG00000018183	NPC1
	cfa-miR-429	ENSCAFG00000024099	FAT3
	cfa-miR-429	ENSCAFG00000032025	NAA20
	cfa-miR-361	ENSCAFG00000001981	SLC29A1
	cfa-miR-361	ENSCAFG00000002134	IL18RAP
	cfa-miR-361	ENSCAFG00000002699	CNOT3
	cfa-miR-361	ENSCAFG00000003198	FKBP15
	cfa-miR-361	ENSCAFG00000005128	ENTPD3
	cfa-miR-361	ENSCAFG00000008511	HVCN1
	cfa-miR-361	ENSCAFG00000009477	EXT2
	cfa-miR-361	ENSCAFG00000012909	ZNF592
	cfa-miR-361	ENSCAFG00000014517	ZBBX
	cfa-miR-361	ENSCAFG00000029151	CALM3
	cfa-miR-361	ENSCAFG00000031390	MPZL1
	cfa-miR-350	ENSCAFG00000000058	SERPINB8
	cfa-miR-350	ENSCAFG00000010253	CIP2A
	cfa-miR-350	ENSCAFG00000031912	ENSCAFG00000031912
	cfa-miR-350	ENSCAFG00000041149	ZNF213
	cfa-miR-331	ENSCAFG00000000009	SLC66A2
	cfa-miR-331	ENSCAFG00000000011	NFATC1
	cfa-miR-331	ENSCAFG00000000016	MBP
	cfa-miR-331	ENSCAFG00000000097	ERBB3
	cfa-miR-331	ENSCAFG00000000156	MYO1A
	cfa-miR-331	ENSCAFG00000000215	R3HDM2
	cfa-miR-331	ENSCAFG00000000249	PIP4K2C
	cfa-miR-331	ENSCAFG00000000435	BEST3
	cfa-miR-331	ENSCAFG00000000482	FLT4
	cfa-miR-331	ENSCAFG00000000566	ARSA
	cfa-miR-331	ENSCAFG00000000603	NCAPH2
	cfa-miR-331	ENSCAFG00000000609	ADM2
	cfa-miR-331	ENSCAFG00000000686	C2
	cfa-miR-331	ENSCAFG00000000689	TUBGCP6
	cfa-miR-331	ENSCAFG00000000692	SELENOO
	cfa-miR-331	ENSCAFG00000000718	BRD1
	cfa-miR-331	ENSCAFG00000000751	TNXB
	cfa-miR-331	ENSCAFG00000000756	GRAMD4
	cfa-miR-331	ENSCAFG00000000771	AGPAT1
	cfa-miR-331	ENSCAFG00000000790	GPSM3
	cfa-miR-331	ENSCAFG00000000832	TAP1
	cfa-miR-331	ENSCAFG00000000848	DLA-DMA
	cfa-miR-331	ENSCAFG00000000850	KIAA0930
	cfa-miR-331	ENSCAFG00000000869	PRR5
	cfa-miR-331	ENSCAFG00000000873	SHISAL1
	cfa-miR-331	ENSCAFG00000000898	KIF3A
	cfa-miR-331	ENSCAFG00000000899	SULT4A1
	cfa-miR-331	ENSCAFG00000000918	MCAT
	cfa-miR-331	ENSCAFG00000000959	POLDIP3
	cfa-miR-331	ENSCAFG00000001021	JADE2
	cfa-miR-331	ENSCAFG00000001023	MEI1
	cfa-miR-331	ENSCAFG00000001046	DESI1
	cfa-miR-331	ENSCAFG00000001069	ECHDC1
	cfa-miR-331	ENSCAFG00000001128	TG
	cfa-miR-331	ENSCAFG00000001170	GJC2
	cfa-miR-331	ENSCAFG00000001191	LEMD2
	cfa-miR-331	ENSCAFG00000001232	SLC45A4
	cfa-miR-331	ENSCAFG00000001269	ADGRB1
	cfa-miR-331	ENSCAFG00000001292	LY6H
	cfa-miR-331	ENSCAFG00000001310	PPARD
	cfa-miR-331	ENSCAFG00000001317	EEF1D
	cfa-miR-331	ENSCAFG00000001326	TEAD3
	cfa-miR-331	ENSCAFG00000001332	TAB1
	cfa-miR-331	ENSCAFG00000001337	SYNGR1
	cfa-miR-331	ENSCAFG00000001384	CBY1
	cfa-miR-331	ENSCAFG00000001405	NRBP2
	cfa-miR-331	ENSCAFG00000001424	PLA2G6
	cfa-miR-331	ENSCAFG00000001435	UBQLN1
	cfa-miR-331	ENSCAFG00000001444	FGD2
	cfa-miR-331	ENSCAFG00000001445	GRINA
	cfa-miR-331	ENSCAFG00000001477	CMTR1
	cfa-miR-331	ENSCAFG00000001488	MDGA1
	cfa-miR-331	ENSCAFG00000001490	SH3BP1
	cfa-miR-331	ENSCAFG00000001506	CYTH4
	cfa-miR-331	ENSCAFG00000001550	FOXRED2
	cfa-miR-331	ENSCAFG00000001595	ADCK5
	cfa-miR-331	ENSCAFG00000001597	MDFI
	cfa-miR-331	ENSCAFG00000001632	FOXH1
	cfa-miR-331	ENSCAFG00000001648	GPT
	cfa-miR-331	ENSCAFG00000001704	APOL6
	cfa-miR-331	ENSCAFG00000001705	MB
	cfa-miR-331	ENSCAFG00000001781	WFS1
	cfa-miR-331	ENSCAFG00000001919	FAM219A
	cfa-miR-331	ENSCAFG00000001966	SH3RF3
	cfa-miR-331	ENSCAFG00000001976	VCP
	cfa-miR-331	ENSCAFG00000001981	SLC29A1
	cfa-miR-331	ENSCAFG00000002171	SYK
	cfa-miR-331	ENSCAFG00000002218	ENSCAFG00000002218
	cfa-miR-331	ENSCAFG00000002574	GUCA2B
	cfa-miR-331	ENSCAFG00000002626	PPP1R12C
	cfa-miR-331	ENSCAFG00000002868	PTPN3
	cfa-miR-331	ENSCAFG00000002965	ASPDH
	cfa-miR-331	ENSCAFG00000003018	MFSD2A
	cfa-miR-331	ENSCAFG00000003179	TMEM140
	cfa-miR-331	ENSCAFG00000003260	PLEK
	cfa-miR-331	ENSCAFG00000003280	RSPO1
	cfa-miR-331	ENSCAFG00000003340	AKNA
	cfa-miR-331	ENSCAFG00000003344	WHRN
	cfa-miR-331	ENSCAFG00000003389	THRAP3
	cfa-miR-331	ENSCAFG00000003407	ADD2
	cfa-miR-331	ENSCAFG00000003423	ENSCAFG00000003423
	cfa-miR-331	ENSCAFG00000003541	AP2A1
	cfa-miR-331	ENSCAFG00000003553	CADPS2
	cfa-miR-331	ENSCAFG00000003555	TSKS
	cfa-miR-331	ENSCAFG00000003589	PRMT1
	cfa-miR-331	ENSCAFG00000003602	DLGAP3
	cfa-miR-331	ENSCAFG00000003616	FAM131B
	cfa-miR-331	ENSCAFG00000003700	MAML3
	cfa-miR-331	ENSCAFG00000003858	GYS1
	cfa-miR-331	ENSCAFG00000003882	DDO
	cfa-miR-331	ENSCAFG00000004041	ZSWIM9
	cfa-miR-331	ENSCAFG00000004061	ELSPBP1
	cfa-miR-331	ENSCAFG00000004072	PODXL2
	cfa-miR-331	ENSCAFG00000004093	MGLL
	cfa-miR-331	ENSCAFG00000004104	CEP57
	cfa-miR-331	ENSCAFG00000004161	MEIS3
	cfa-miR-331	ENSCAFG00000004190	ARHGAP35
	cfa-miR-331	ENSCAFG00000004193	AP2S1
	cfa-miR-331	ENSCAFG00000004218	ENSCAFG00000004218
	cfa-miR-331	ENSCAFG00000004251	GAREM2
	cfa-miR-331	ENSCAFG00000004347	ENSCAFG00000004347
	cfa-miR-331	ENSCAFG00000004409	EML2
	cfa-miR-331	ENSCAFG00000004436	RB1
	cfa-miR-331	ENSCAFG00000004459	PPP1R13L
	cfa-miR-331	ENSCAFG00000004604	TMEM104
	cfa-miR-331	ENSCAFG00000004606	BIN1
	cfa-miR-331	ENSCAFG00000004620	TOMM40
	cfa-miR-331	ENSCAFG00000004626	NECTIN2
	cfa-miR-331	ENSCAFG00000004691	HID1
	cfa-miR-331	ENSCAFG00000004698	ABCB8
	cfa-miR-331	ENSCAFG00000004713	PLK3
	cfa-miR-331	ENSCAFG00000004718	SLC16A5
	cfa-miR-331	ENSCAFG00000004719	ARMC7
	cfa-miR-331	ENSCAFG00000004774	TMEM94
	cfa-miR-331	ENSCAFG00000004782	GAB2
	cfa-miR-331	ENSCAFG00000004787	CASKIN2
	cfa-miR-331	ENSCAFG00000004790	ARMH1
	cfa-miR-331	ENSCAFG00000004860	RECQL5
	cfa-miR-331	ENSCAFG00000004899	SNX17
	cfa-miR-331	ENSCAFG00000004914	GALK1
	cfa-miR-331	ENSCAFG00000004998	GPR39
	cfa-miR-331	ENSCAFG00000005008	MGAT5
	cfa-miR-331	ENSCAFG00000005096	ITIH5
	cfa-miR-331	ENSCAFG00000005132	ST6GALNAC1
	cfa-miR-331	ENSCAFG00000005139	JMJD6
	cfa-miR-331	ENSCAFG00000005148	MNX1
	cfa-miR-331	ENSCAFG00000005151	BRK1
	cfa-miR-331	ENSCAFG00000005190	SEPTIN9
	cfa-miR-331	ENSCAFG00000005194	PFKFB3
	cfa-miR-331	ENSCAFG00000005212	FOSL2
	cfa-miR-331	ENSCAFG00000005275	TMC8
	cfa-miR-331	ENSCAFG00000005312	PGS1
	cfa-miR-331	ENSCAFG00000005313	C15H1orf210
	cfa-miR-331	ENSCAFG00000005449	TGFBR2
	cfa-miR-331	ENSCAFG00000005488	ENSCAFG00000005488
	cfa-miR-331	ENSCAFG00000005526	IKBKB
	cfa-miR-331	ENSCAFG00000005547	RBFOX3
	cfa-miR-331	ENSCAFG00000005640	SGSH
	cfa-miR-331	ENSCAFG00000005663	STARD10
	cfa-miR-331	ENSCAFG00000005692	RPTOR
	cfa-miR-331	ENSCAFG00000005718	E2F7
	cfa-miR-331	ENSCAFG00000005856	PLCB1
	cfa-miR-331	ENSCAFG00000005931	PSMD8
	cfa-miR-331	ENSCAFG00000006157	MAVS
	cfa-miR-331	ENSCAFG00000006185	RELL2
	cfa-miR-331	ENSCAFG00000006199	ATP11A
	cfa-miR-331	ENSCAFG00000006229	PCDH1
	cfa-miR-331	ENSCAFG00000006278	ATRN
	cfa-miR-331	ENSCAFG00000006457	ARFIP2
	cfa-miR-331	ENSCAFG00000006468	NLRP6
	cfa-miR-331	ENSCAFG00000006512	ANO9
	cfa-miR-331	ENSCAFG00000006612	SUCLG2
	cfa-miR-331	ENSCAFG00000006660	SLC7A1
	cfa-miR-331	ENSCAFG00000006694	STX2
	cfa-miR-331	ENSCAFG00000006699	CALCOCO1
	cfa-miR-331	ENSCAFG00000006729	OGDHL
	cfa-miR-331	ENSCAFG00000006757	PPFIBP2
	cfa-miR-331	ENSCAFG00000006825	PRR5L
	cfa-miR-331	ENSCAFG00000006859	TMEM132B
	cfa-miR-331	ENSCAFG00000006920	KCNIP3
	cfa-miR-331	ENSCAFG00000007038	HM13
	cfa-miR-331	ENSCAFG00000007045	ID1
	cfa-miR-331	ENSCAFG00000007050	RARG
	cfa-miR-331	ENSCAFG00000007068	RASGEF1A
	cfa-miR-331	ENSCAFG00000007070	ZNF740
	cfa-miR-331	ENSCAFG00000007157	GRAMD1A
	cfa-miR-331	ENSCAFG00000007284	KRT84
	cfa-miR-331	ENSCAFG00000007411	CSPP1
	cfa-miR-331	ENSCAFG00000007467	IDE
	cfa-miR-331	ENSCAFG00000007547	DYNLRB1
	cfa-miR-331	ENSCAFG00000007591	CFAP97
	cfa-miR-331	ENSCAFG00000007594	CD180
	cfa-miR-331	ENSCAFG00000007673	SULF1
	cfa-miR-331	ENSCAFG00000007789	ARHGAP10
	cfa-miR-331	ENSCAFG00000007870	DCLK2
	cfa-miR-331	ENSCAFG00000008016	UQCC1
	cfa-miR-331	ENSCAFG00000008198	KIF13B
	cfa-miR-331	ENSCAFG00000008288	GPD1
	cfa-miR-331	ENSCAFG00000008395	SCARA3
	cfa-miR-331	ENSCAFG00000008435	AAR2
	cfa-miR-331	ENSCAFG00000008438	EPHX2
	cfa-miR-331	ENSCAFG00000008483	NDRG4
	cfa-miR-331	ENSCAFG00000008498	MEIS2
	cfa-miR-331	ENSCAFG00000008540	MYL9
	cfa-miR-331	ENSCAFG00000008656	MADD
	cfa-miR-331	ENSCAFG00000008664	PLEKHA7
	cfa-miR-331	ENSCAFG00000008670	PTK2B
	cfa-miR-331	ENSCAFG00000008723	SPI1
	cfa-miR-331	ENSCAFG00000008746	PLCH1
	cfa-miR-331	ENSCAFG00000008903	ARFGAP2
	cfa-miR-331	ENSCAFG00000009007	CFAP73
	cfa-miR-331	ENSCAFG00000009075	CCDC9B
	cfa-miR-331	ENSCAFG00000009132	BAHD1
	cfa-miR-331	ENSCAFG00000009185	ANKRD2
	cfa-miR-331	ENSCAFG00000009271	CRTAC1
	cfa-miR-331	ENSCAFG00000009275	BIN3
	cfa-miR-331	ENSCAFG00000009334	OLFML3
	cfa-miR-331	ENSCAFG00000009360	ANO6
	cfa-miR-331	ENSCAFG00000009391	PTPN5
	cfa-miR-331	ENSCAFG00000009404	TNNC1
	cfa-miR-331	ENSCAFG00000009453	ALX4
	cfa-miR-331	ENSCAFG00000009472	PTDSS1
	cfa-miR-331	ENSCAFG00000009483	FARS2
	cfa-miR-331	ENSCAFG00000009508	PHF7
	cfa-miR-331	ENSCAFG00000009516	LY86
	cfa-miR-331	ENSCAFG00000009559	RCAN1
	cfa-miR-331	ENSCAFG00000009637	LGI3
	cfa-miR-331	ENSCAFG00000009661	PIK3C2B
	cfa-miR-331	ENSCAFG00000009664	MATN4
	cfa-miR-331	ENSCAFG00000009670	RBPJL
	cfa-miR-331	ENSCAFG00000009737	GLB1L2
	cfa-miR-331	ENSCAFG00000009792	VPS26C
	cfa-miR-331	ENSCAFG00000009865	KSR2
	cfa-miR-331	ENSCAFG00000009917	ENSCAFG00000009917
	cfa-miR-331	ENSCAFG00000010090	IGF2
	cfa-miR-331	ENSCAFG00000010100	TEX264
	cfa-miR-331	ENSCAFG00000010118	MTRR
	cfa-miR-331	ENSCAFG00000010201	MFSD13A
	cfa-miR-331	ENSCAFG00000010231	KCNQ1
	cfa-miR-331	ENSCAFG00000010241	PXN
	cfa-miR-331	ENSCAFG00000010254	SFXN2
	cfa-miR-331	ENSCAFG00000010283	MSI1
	cfa-miR-331	ENSCAFG00000010298	ADORA1
	cfa-miR-331	ENSCAFG00000010319	TENT4A
	cfa-miR-331	ENSCAFG00000010329	OSBPL5
	cfa-miR-331	ENSCAFG00000010340	PHC2
	cfa-miR-331	ENSCAFG00000010353	MRGPRG
	cfa-miR-331	ENSCAFG00000010413	TMEM54
	cfa-miR-331	ENSCAFG00000010421	DCPS
	cfa-miR-331	ENSCAFG00000010441	IRX4
	cfa-miR-331	ENSCAFG00000010486	SLC13A3
	cfa-miR-331	ENSCAFG00000010591	PTPN7
	cfa-miR-331	ENSCAFG00000010674	EIF3I
	cfa-miR-331	ENSCAFG00000010698	LTO1
	cfa-miR-331	ENSCAFG00000010721	ENSCAFG00000010721
	cfa-miR-331	ENSCAFG00000010805	TMEM39B
	cfa-miR-331	ENSCAFG00000010870	UBE3B
	cfa-miR-331	ENSCAFG00000010884	CACNA1S
	cfa-miR-331	ENSCAFG00000010902	SLC9A3
	cfa-miR-331	ENSCAFG00000010910	FEZ1
	cfa-miR-331	ENSCAFG00000010968	HCRTR1
	cfa-miR-331	ENSCAFG00000010973	RGMA
	cfa-miR-331	ENSCAFG00000010992	ENSCAFG00000010992
	cfa-miR-331	ENSCAFG00000011022	ROBO4
	cfa-miR-331	ENSCAFG00000011148	RGS9
	cfa-miR-331	ENSCAFG00000011197	MMP14
	cfa-miR-331	ENSCAFG00000011224	DAO
	cfa-miR-331	ENSCAFG00000011233	PRKAR1B
	cfa-miR-331	ENSCAFG00000011336	MTARC1
	cfa-miR-331	ENSCAFG00000011346	ITGA10
	cfa-miR-331	ENSCAFG00000011370	CDK2AP2
	cfa-miR-331	ENSCAFG00000011373	SUSD4
	cfa-miR-331	ENSCAFG00000011496	PIGR
	cfa-miR-331	ENSCAFG00000011499	SNAI1
	cfa-miR-331	ENSCAFG00000011504	FCGR1A
	cfa-miR-331	ENSCAFG00000011535	TMEM134
	cfa-miR-331	ENSCAFG00000011542	HAPLN3
	cfa-miR-331	ENSCAFG00000011565	CORO1B
	cfa-miR-331	ENSCAFG00000011731	CADM3
	cfa-miR-331	ENSCAFG00000011807	CFAP45
	cfa-miR-331	ENSCAFG00000011842	SESN2
	cfa-miR-331	ENSCAFG00000011857	SLAMF9
	cfa-miR-331	ENSCAFG00000011911	COL6A1
	cfa-miR-331	ENSCAFG00000011913	LAMB3
	cfa-miR-331	ENSCAFG00000011927	RHCG
	cfa-miR-331	ENSCAFG00000011938	SPATC1L
	cfa-miR-331	ENSCAFG00000011961	TICRR
	cfa-miR-331	ENSCAFG00000012012	NECTIN1
	cfa-miR-331	ENSCAFG00000012030	C31H21orf58
	cfa-miR-331	ENSCAFG00000012054	ENSA
	cfa-miR-331	ENSCAFG00000012071	ENSCAFG00000012071
	cfa-miR-331	ENSCAFG00000012081	PC
	cfa-miR-331	ENSCAFG00000012178	TMEM222
	cfa-miR-331	ENSCAFG00000012224	HINFP
	cfa-miR-331	ENSCAFG00000012249	ADCY1
	cfa-miR-331	ENSCAFG00000012470	CASQ1
	cfa-miR-331	ENSCAFG00000012475	PEA15
	cfa-miR-331	ENSCAFG00000012605	ZNF687
	cfa-miR-331	ENSCAFG00000012608	PSMD2
	cfa-miR-331	ENSCAFG00000012639	IQGAP1
	cfa-miR-331	ENSCAFG00000012669	ANKMY1
	cfa-miR-331	ENSCAFG00000012689	USF1
	cfa-miR-331	ENSCAFG00000012695	CAPN10
	cfa-miR-331	ENSCAFG00000012704	RBBP8NL
	cfa-miR-331	ENSCAFG00000012712	EXTL1
	cfa-miR-331	ENSCAFG00000012718	CPXM2
	cfa-miR-331	ENSCAFG00000012720	NTSR1
	cfa-miR-331	ENSCAFG00000012807	MUC20
	cfa-miR-331	ENSCAFG00000012896	CAMP
	cfa-miR-331	ENSCAFG00000012964	MPZ
	cfa-miR-331	ENSCAFG00000012969	INPP5J
	cfa-miR-331	ENSCAFG00000013035	ENSCAFG00000013035
	cfa-miR-331	ENSCAFG00000013056	ZGPAT
	cfa-miR-331	ENSCAFG00000013059	SLC2A4RG
	cfa-miR-331	ENSCAFG00000013063	TBCD
	cfa-miR-331	ENSCAFG00000013065	ZBTB46
	cfa-miR-331	ENSCAFG00000013084	ENSCAFG00000013084
	cfa-miR-331	ENSCAFG00000013093	SH2D1B
	cfa-miR-331	ENSCAFG00000013104	B3GNTL1
	cfa-miR-331	ENSCAFG00000013120	ZNF512B
	cfa-miR-331	ENSCAFG00000013150	MARCHF10
	cfa-miR-331	ENSCAFG00000013152	D2HGDH
	cfa-miR-331	ENSCAFG00000013175	GAL3ST2
	cfa-miR-331	ENSCAFG00000013179	OPRL1
	cfa-miR-331	ENSCAFG00000013184	PDCD1
	cfa-miR-331	ENSCAFG00000013252	NMNAT2
	cfa-miR-331	ENSCAFG00000013405	RHBDD2
	cfa-miR-331	ENSCAFG00000013590	C37H2orf80
	cfa-miR-331	ENSCAFG00000013668	ENSCAFG00000013668
	cfa-miR-331	ENSCAFG00000013683	ENSCAFG00000013683
	cfa-miR-331	ENSCAFG00000013696	ALS2CL
	cfa-miR-331	ENSCAFG00000013781	COL26A1
	cfa-miR-331	ENSCAFG00000013800	FIS1
	cfa-miR-331	ENSCAFG00000013855	ENSCAFG00000013855
	cfa-miR-331	ENSCAFG00000013863	CEMIP
	cfa-miR-331	ENSCAFG00000013924	PLCD3
	cfa-miR-331	ENSCAFG00000014047	PPP2R5B
	cfa-miR-331	ENSCAFG00000014083	ADAMTS14
	cfa-miR-331	ENSCAFG00000014197	RUNDC3A
	cfa-miR-331	ENSCAFG00000014203	EPO
	cfa-miR-331	ENSCAFG00000014223	GIGYF1
	cfa-miR-331	ENSCAFG00000014232	ARVCF
	cfa-miR-331	ENSCAFG00000014247	CEACAM28
	cfa-miR-331	ENSCAFG00000014357	TADA2B
	cfa-miR-331	ENSCAFG00000014361	MREG
	cfa-miR-331	ENSCAFG00000014391	NAGS
	cfa-miR-331	ENSCAFG00000014400	CCDC88B
	cfa-miR-331	ENSCAFG00000014403	SORCS2
	cfa-miR-331	ENSCAFG00000014422	ENSCAFG00000014422
	cfa-miR-331	ENSCAFG00000014470	SERPINC1
	cfa-miR-331	ENSCAFG00000014650	CDCA3
	cfa-miR-331	ENSCAFG00000014727	KXD1
	cfa-miR-331	ENSCAFG00000014833	DGCR2
	cfa-miR-331	ENSCAFG00000014862	SSBP4
	cfa-miR-331	ENSCAFG00000014906	KLHL22
	cfa-miR-331	ENSCAFG00000014907	IQCN
	cfa-miR-331	ENSCAFG00000014949	PRRC2C
	cfa-miR-331	ENSCAFG00000014951	NSD2
	cfa-miR-331	ENSCAFG00000014993	FGFR3
	cfa-miR-331	ENSCAFG00000015035	KIF17
	cfa-miR-331	ENSCAFG00000015036	CPSF4
	cfa-miR-331	ENSCAFG00000015068	ITIH3
	cfa-miR-331	ENSCAFG00000015128	TMCO4
	cfa-miR-331	ENSCAFG00000015177	SELL
	cfa-miR-331	ENSCAFG00000015197	TNFRSF1A
	cfa-miR-331	ENSCAFG00000015328	TMEM130
	cfa-miR-331	ENSCAFG00000015363	ARHGDIG
	cfa-miR-331	ENSCAFG00000015430	ABHD8
	cfa-miR-331	ENSCAFG00000015453	PITPNM3
	cfa-miR-331	ENSCAFG00000015466	TSPAN9
	cfa-miR-331	ENSCAFG00000015479	SPATA16
	cfa-miR-331	ENSCAFG00000015493	NLRP1
	cfa-miR-331	ENSCAFG00000015503	SPEG
	cfa-miR-331	ENSCAFG00000015538	PCDH15
	cfa-miR-331	ENSCAFG00000015567	CSTF2T
	cfa-miR-331	ENSCAFG00000015590	CPAMD8
	cfa-miR-331	ENSCAFG00000015597	ASIC4
	cfa-miR-331	ENSCAFG00000015610	ACTL8
	cfa-miR-331	ENSCAFG00000015616	SIN3B
	cfa-miR-331	ENSCAFG00000015669	ZMIZ1
	cfa-miR-331	ENSCAFG00000015692	KAT2A
	cfa-miR-331	ENSCAFG00000015701	CYTH3
	cfa-miR-331	ENSCAFG00000015725	STK32B
	cfa-miR-331	ENSCAFG00000015727	ARHGEF10L
	cfa-miR-331	ENSCAFG00000015761	SPAG7
	cfa-miR-331	ENSCAFG00000015763	BECN2
	cfa-miR-331	ENSCAFG00000015778	HSH2D
	cfa-miR-331	ENSCAFG00000015861	PRXL2A
	cfa-miR-331	ENSCAFG00000015863	GLTPD2
	cfa-miR-331	ENSCAFG00000015881	ZMYND15
	cfa-miR-331	ENSCAFG00000015912	JUP
	cfa-miR-331	ENSCAFG00000015972	SLC16A13
	cfa-miR-331	ENSCAFG00000016034	TNRC18
	cfa-miR-331	ENSCAFG00000016081	HDHD5
	cfa-miR-331	ENSCAFG00000016092	RADIL
	cfa-miR-331	ENSCAFG00000016118	SRARP
	cfa-miR-331	ENSCAFG00000016140	ENSCAFG00000016140
	cfa-miR-331	ENSCAFG00000016154	TMEM63A
	cfa-miR-331	ENSCAFG00000016181	ENSCAFG00000016181
	cfa-miR-331	ENSCAFG00000016301	ENSCAFG00000016301
	cfa-miR-331	ENSCAFG00000016302	VWCE
	cfa-miR-331	ENSCAFG00000016351	ERBB2
	cfa-miR-331	ENSCAFG00000016366	C2H1orf158
	cfa-miR-331	ENSCAFG00000016374	TCAP
	cfa-miR-331	ENSCAFG00000016383	STARD3
	cfa-miR-331	ENSCAFG00000016386	EIF2S1
	cfa-miR-331	ENSCAFG00000016404	TP53BP2
	cfa-miR-331	ENSCAFG00000016405	TMEM132A
	cfa-miR-331	ENSCAFG00000016453	ADGRL1
	cfa-miR-331	ENSCAFG00000016481	STAC2
	cfa-miR-331	ENSCAFG00000016484	ARHGEF11
	cfa-miR-331	ENSCAFG00000016488	PRKACA
	cfa-miR-331	ENSCAFG00000016558	MTHFR
	cfa-miR-331	ENSCAFG00000016574	PIP4K2B
	cfa-miR-331	ENSCAFG00000016628	EIF4A1
	cfa-miR-331	ENSCAFG00000016689	CLTB
	cfa-miR-331	ENSCAFG00000016706	SLC26A1
	cfa-miR-331	ENSCAFG00000016710	TMEM175
	cfa-miR-331	ENSCAFG00000016732	SIPA1L1
	cfa-miR-331	ENSCAFG00000016734	EFNB1
	cfa-miR-331	ENSCAFG00000016736	FBXL19
	cfa-miR-331	ENSCAFG00000016757	CPLX1
	cfa-miR-331	ENSCAFG00000016763	RGS6
	cfa-miR-331	ENSCAFG00000016789	PEX14
	cfa-miR-331	ENSCAFG00000016820	TMEM88
	cfa-miR-331	ENSCAFG00000016839	SMG5
	cfa-miR-331	ENSCAFG00000016863	LMNA
	cfa-miR-331	ENSCAFG00000016911	RIT1
	cfa-miR-331	ENSCAFG00000016918	GNGT2
	cfa-miR-331	ENSCAFG00000016931	SYNDIG1L
	cfa-miR-331	ENSCAFG00000016940	TBC1D10B
	cfa-miR-331	ENSCAFG00000016977	DLX3
	cfa-miR-331	ENSCAFG00000016985	PROX2
	cfa-miR-331	ENSCAFG00000017022	TMEM92
	cfa-miR-331	ENSCAFG00000017075	DOC2A
	cfa-miR-331	ENSCAFG00000017096	FARSA
	cfa-miR-331	ENSCAFG00000017097	OAZ2
	cfa-miR-331	ENSCAFG00000017100	ADAM15
	cfa-miR-331	ENSCAFG00000017112	SPG21
	cfa-miR-331	ENSCAFG00000017113	DCST1
	cfa-miR-331	ENSCAFG00000017124	ZBTB7B
	cfa-miR-331	ENSCAFG00000017147	ANGEL1
	cfa-miR-331	ENSCAFG00000017166	TMEM63C
	cfa-miR-331	ENSCAFG00000017235	FBXW9
	cfa-miR-331	ENSCAFG00000017313	SPNS1
	cfa-miR-331	ENSCAFG00000017387	PIK3R5
	cfa-miR-331	ENSCAFG00000017392	PRKCSH
	cfa-miR-331	ENSCAFG00000017395	CREB3L4
	cfa-miR-331	ENSCAFG00000017396	KATNIP
	cfa-miR-331	ENSCAFG00000017408	GTF3C1
	cfa-miR-331	ENSCAFG00000017451	RCVRN
	cfa-miR-331	ENSCAFG00000017454	MAP2K5
	cfa-miR-331	ENSCAFG00000017466	KDM8
	cfa-miR-331	ENSCAFG00000017480	AQP8
	cfa-miR-331	ENSCAFG00000017498	CORO2B
	cfa-miR-331	ENSCAFG00000017501	SLC5A11
	cfa-miR-331	ENSCAFG00000017511	NPR1
	cfa-miR-331	ENSCAFG00000017512	NOX5
	cfa-miR-331	ENSCAFG00000017612	ASB2
	cfa-miR-331	ENSCAFG00000017616	LARP6
	cfa-miR-331	ENSCAFG00000017629	LOXHD1
	cfa-miR-331	ENSCAFG00000017631	TMED1
	cfa-miR-331	ENSCAFG00000017641	HAND1
	cfa-miR-331	ENSCAFG00000017687	SCNN1B
	cfa-miR-331	ENSCAFG00000017776	ATG4D
	cfa-miR-331	ENSCAFG00000017779	NEO1
	cfa-miR-331	ENSCAFG00000017820	CD276
	cfa-miR-331	ENSCAFG00000017832	MYO19
	cfa-miR-331	ENSCAFG00000017834	TYK2
	cfa-miR-331	ENSCAFG00000017845	DHRS11
	cfa-miR-331	ENSCAFG00000017872	ICAM5
	cfa-miR-331	ENSCAFG00000017910	CCDC69
	cfa-miR-331	ENSCAFG00000017916	SEMA7A
	cfa-miR-331	ENSCAFG00000017920	ANGPTL6
	cfa-miR-331	ENSCAFG00000017948	PPP2R5C
	cfa-miR-331	ENSCAFG00000017957	ULK3
	cfa-miR-331	ENSCAFG00000018091	SYNPO
	cfa-miR-331	ENSCAFG00000018151	SLC47A2
	cfa-miR-331	ENSCAFG00000018163	CAMK2A
	cfa-miR-331	ENSCAFG00000018182	MMP28
	cfa-miR-331	ENSCAFG00000018211	ENSCAFG00000018211
	cfa-miR-331	ENSCAFG00000018220	PEX11G
	cfa-miR-331	ENSCAFG00000018285	ENSCAFG00000018285
	cfa-miR-331	ENSCAFG00000018316	EVI5L
	cfa-miR-331	ENSCAFG00000018325	KIF26A
	cfa-miR-331	ENSCAFG00000018327	C8H14orf180
	cfa-miR-331	ENSCAFG00000018329	TMEM179
	cfa-miR-331	ENSCAFG00000018343	TMEM132E
	cfa-miR-331	ENSCAFG00000018418	RHBDL3
	cfa-miR-331	ENSCAFG00000018442	LPIN2
	cfa-miR-331	ENSCAFG00000018445	TEDC1
	cfa-miR-331	ENSCAFG00000018448	ENSCAFG00000018448
	cfa-miR-331	ENSCAFG00000018452	MED9
	cfa-miR-331	ENSCAFG00000018532	KCNJ12
	cfa-miR-331	ENSCAFG00000018557	ADAMTS10
	cfa-miR-331	ENSCAFG00000018666	EGFLAM
	cfa-miR-331	ENSCAFG00000018715	PIGS
	cfa-miR-331	ENSCAFG00000018739	RANBP3
	cfa-miR-331	ENSCAFG00000018746	CAPS
	cfa-miR-331	ENSCAFG00000018752	IL7R
	cfa-miR-331	ENSCAFG00000018760	PDXDC1
	cfa-miR-331	ENSCAFG00000018816	RAI14
	cfa-miR-331	ENSCAFG00000018868	MYO18A
	cfa-miR-331	ENSCAFG00000019076	CTIF
	cfa-miR-331	ENSCAFG00000019083	SH3GL1
	cfa-miR-331	ENSCAFG00000019112	YJU2
	cfa-miR-331	ENSCAFG00000019245	BCAP31
	cfa-miR-331	ENSCAFG00000019246	NFIC
	cfa-miR-331	ENSCAFG00000019272	NCLN
	cfa-miR-331	ENSCAFG00000019316	C1QTNF12
	cfa-miR-331	ENSCAFG00000019328	TNFRSF4
	cfa-miR-331	ENSCAFG00000019343	FLYWCH1
	cfa-miR-331	ENSCAFG00000019355	PLEKHN1
	cfa-miR-331	ENSCAFG00000019362	L1CAM
	cfa-miR-331	ENSCAFG00000019391	MORN1
	cfa-miR-331	ENSCAFG00000019406	SPPL2B
	cfa-miR-331	ENSCAFG00000019428	HCFC1
	cfa-miR-331	ENSCAFG00000019431	NSMF
	cfa-miR-331	ENSCAFG00000019436	IRAK1
	cfa-miR-331	ENSCAFG00000019439	NTHL1
	cfa-miR-331	ENSCAFG00000019448	ABHD17A
	cfa-miR-331	ENSCAFG00000019473	PRDM16
	cfa-miR-331	ENSCAFG00000019483	ANAPC2
	cfa-miR-331	ENSCAFG00000019493	IGFALS
	cfa-miR-331	ENSCAFG00000019495	SPSB3
	cfa-miR-331	ENSCAFG00000019523	APC2
	cfa-miR-331	ENSCAFG00000019533	PTGDS
	cfa-miR-331	ENSCAFG00000019536	ATP5F1D
	cfa-miR-331	ENSCAFG00000019538	STK11
	cfa-miR-331	ENSCAFG00000019546	POLR2E
	cfa-miR-331	ENSCAFG00000019560	LCN15
	cfa-miR-331	ENSCAFG00000019565	CLCN7
	cfa-miR-331	ENSCAFG00000019581	UNKL
	cfa-miR-331	ENSCAFG00000019597	ENSCAFG00000019597
	cfa-miR-331	ENSCAFG00000019623	FBXL16
	cfa-miR-331	ENSCAFG00000019644	CNN2
	cfa-miR-331	ENSCAFG00000019648	TMEM259
	cfa-miR-331	ENSCAFG00000019652	ARID3A
	cfa-miR-331	ENSCAFG00000019663	PRR35
	cfa-miR-331	ENSCAFG00000019667	CAPN15
	cfa-miR-331	ENSCAFG00000019680	PGAP6
	cfa-miR-331	ENSCAFG00000019682	MRPL28
	cfa-miR-331	ENSCAFG00000019694	GPSM1
	cfa-miR-331	ENSCAFG00000019720	MADCAM1
	cfa-miR-331	ENSCAFG00000019758	ENSCAFG00000019758
	cfa-miR-331	ENSCAFG00000019767	REXO4
	cfa-miR-331	ENSCAFG00000019781	MYMK
	cfa-miR-331	ENSCAFG00000019794	SARDH
	cfa-miR-331	ENSCAFG00000019872	CEL
	cfa-miR-331	ENSCAFG00000019875	RNF166
	cfa-miR-331	ENSCAFG00000019878	MVD
	cfa-miR-331	ENSCAFG00000019902	RAPGEF1
	cfa-miR-331	ENSCAFG00000019911	PLPP7
	cfa-miR-331	ENSCAFG00000019970	OSGIN1
	cfa-miR-331	ENSCAFG00000020023	PHYHD1
	cfa-miR-331	ENSCAFG00000020111	FPGS
	cfa-miR-331	ENSCAFG00000020120	TOR2A
	cfa-miR-331	ENSCAFG00000020124	ENSCAFG00000020124
	cfa-miR-331	ENSCAFG00000020149	COG4
	cfa-miR-331	ENSCAFG00000020247	WWP2
	cfa-miR-331	ENSCAFG00000020315	UOX
	cfa-miR-331	ENSCAFG00000020337	EDC4
	cfa-miR-331	ENSCAFG00000020365	LRRC36
	cfa-miR-331	ENSCAFG00000020369	SLC9A5
	cfa-miR-331	ENSCAFG00000020391	CES2
	cfa-miR-331	ENSCAFG00000020408	TNNI3K
	cfa-miR-331	ENSCAFG00000020413	CDH5
	cfa-miR-331	ENSCAFG00000023161	SDR9C7
	cfa-miR-331	ENSCAFG00000023249	CILP2
	cfa-miR-331	ENSCAFG00000023309	TWF2
	cfa-miR-331	ENSCAFG00000023437	SEC14L4
	cfa-miR-331	ENSCAFG00000023443	UBB
	cfa-miR-331	ENSCAFG00000023460	FBRSL1
	cfa-miR-331	ENSCAFG00000023464	ALOX12B
	cfa-miR-331	ENSCAFG00000023528	EPHA8
	cfa-miR-331	ENSCAFG00000023543	ZNF362
	cfa-miR-331	ENSCAFG00000023613	ANKRD54
	cfa-miR-331	ENSCAFG00000023774	RAMP1
	cfa-miR-331	ENSCAFG00000023978	ENSCAFG00000023978
	cfa-miR-331	ENSCAFG00000024101	CHST8
	cfa-miR-331	ENSCAFG00000024335	ZBTB7A
	cfa-miR-331	ENSCAFG00000024439	SLC22A8
	cfa-miR-331	ENSCAFG00000024926	DGAT1
	cfa-miR-331	ENSCAFG00000024967	ASIP
	cfa-miR-331	ENSCAFG00000025133	FADS6
	cfa-miR-331	ENSCAFG00000025252	MOGAT2
	cfa-miR-331	ENSCAFG00000025502	GTDC1
	cfa-miR-331	ENSCAFG00000028544	ENSCAFG00000028544
	cfa-miR-331	ENSCAFG00000028599	DOK4
	cfa-miR-331	ENSCAFG00000028612	ENSCAFG00000028612
	cfa-miR-331	ENSCAFG00000028639	SMIM1
	cfa-miR-331	ENSCAFG00000028707	ITM2C
	cfa-miR-331	ENSCAFG00000028804	RNF150
	cfa-miR-331	ENSCAFG00000029004	ENSCAFG00000029004
	cfa-miR-331	ENSCAFG00000029140	ADARB2
	cfa-miR-331	ENSCAFG00000029353	LNP1
	cfa-miR-331	ENSCAFG00000029458	SNAI3
	cfa-miR-331	ENSCAFG00000029557	TRMT61A
	cfa-miR-331	ENSCAFG00000029790	TRIM17
	cfa-miR-331	ENSCAFG00000029809	CACNG2
	cfa-miR-331	ENSCAFG00000029892	RPL13A
	cfa-miR-331	ENSCAFG00000029897	ENSCAFG00000029897
	cfa-miR-331	ENSCAFG00000029912	PRRT4
	cfa-miR-331	ENSCAFG00000029929	PKP1
	cfa-miR-331	ENSCAFG00000029966	ALDH1L1
	cfa-miR-331	ENSCAFG00000029988	C18H11orf91
	cfa-miR-331	ENSCAFG00000029993	DDAH1
	cfa-miR-331	ENSCAFG00000030005	ENSCAFG00000030005
	cfa-miR-331	ENSCAFG00000030076	LMX1B
	cfa-miR-331	ENSCAFG00000030085	ENSCAFG00000030085
	cfa-miR-331	ENSCAFG00000030120	CSPG4
	cfa-miR-331	ENSCAFG00000030206	ENSCAFG00000030206
	cfa-miR-331	ENSCAFG00000030312	ENSCAFG00000030312
	cfa-miR-331	ENSCAFG00000030347	C33H3orf52
	cfa-miR-331	ENSCAFG00000030397	NACC2
	cfa-miR-331	ENSCAFG00000030466	ENSCAFG00000030466
	cfa-miR-331	ENSCAFG00000030744	LRRC46
	cfa-miR-331	ENSCAFG00000030764	SLC25A29
	cfa-miR-331	ENSCAFG00000030851	HLF
	cfa-miR-331	ENSCAFG00000031110	COA1
	cfa-miR-331	ENSCAFG00000031147	ENSCAFG00000031147
	cfa-miR-331	ENSCAFG00000031172	CADM4
	cfa-miR-331	ENSCAFG00000031250	KRT14
	cfa-miR-331	ENSCAFG00000031406	ENSCAFG00000031406
	cfa-miR-331	ENSCAFG00000031485	C17orf113
	cfa-miR-331	ENSCAFG00000031666	CLSTN3
	cfa-miR-331	ENSCAFG00000031738	COLGALT1
	cfa-miR-331	ENSCAFG00000031935	ENSCAFG00000031935
	cfa-miR-331	ENSCAFG00000032092	ENSCAFG00000032092
	cfa-miR-331	ENSCAFG00000032120	C1QTNF6
	cfa-miR-331	ENSCAFG00000032161	BATF3
	cfa-miR-331	ENSCAFG00000032201	ENSCAFG00000032201
	cfa-miR-331	ENSCAFG00000032208	CHTF8
	cfa-miR-331	ENSCAFG00000032405	NPAS1
	cfa-miR-331	ENSCAFG00000032454	COL8A2
	cfa-miR-331	ENSCAFG00000032472	MESP2
	cfa-miR-331	ENSCAFG00000032563	NKIRAS2
	cfa-miR-331	ENSCAFG00000032662	ENSCAFG00000032662
	cfa-miR-331	ENSCAFG00000032722	PRIMA1
	cfa-miR-331	ENSCAFG00000032734	KCNK13
	cfa-miR-331	ENSCAFG00000041010	ENSCAFG00000041010
	cfa-miR-331	ENSCAFG00000041176	ENSCAFG00000041176
	cfa-miR-331	ENSCAFG00000041379	ELOF1
	cfa-miR-331	ENSCAFG00000041427	ENSCAFG00000041427
	cfa-miR-331	ENSCAFG00000042945	ENSCAFG00000042945
	cfa-miR-331	ENSCAFG00000043522	ENSCAFG00000043522
	cfa-miR-331	ENSCAFG00000043654	ENSCAFG00000043654
	cfa-miR-331	ENSCAFG00000044241	SYT2
	cfa-miR-331	ENSCAFG00000045657	PRSS33
	cfa-miR-331	ENSCAFG00000045804	ENSCAFG00000045804
	cfa-miR-331	ENSCAFG00000046692	ENSCAFG00000046692
	cfa-miR-331	ENSCAFG00000048498	ENSCAFG00000048498
	cfa-miR-331	ENSCAFG00000048528	STAT1
	cfa-miR-331	ENSCAFG00000048831	ENSCAFG00000048831
	cfa-miR-331	ENSCAFG00000048854	MESD
	cfa-miR-331	ENSCAFG00000048855	TAS1R2
	cfa-miR-331	ENSCAFG00000049665	ENSCAFG00000049665
	cfa-miR-331	ENSCAFG00000049761	ENSCAFG00000049761
	cfa-miR-331	ENSCAFG00000049974	ENSCAFG00000049974
	cfa-miR-324	ENSCAFG00000000215	R3HDM2
	cfa-miR-324	ENSCAFG00000000223	GLI1
	cfa-miR-324	ENSCAFG00000000249	PIP4K2C
	cfa-miR-324	ENSCAFG00000000587	GRHL2
	cfa-miR-324	ENSCAFG00000000644	SYNJ2
	cfa-miR-324	ENSCAFG00000000699	PANX2
	cfa-miR-324	ENSCAFG00000000718	BRD1
	cfa-miR-324	ENSCAFG00000000898	KIF3A
	cfa-miR-324	ENSCAFG00000000906	SEPTIN8
	cfa-miR-324	ENSCAFG00000001015	ANXA13
	cfa-miR-324	ENSCAFG00000001023	MEI1
	cfa-miR-324	ENSCAFG00000001143	MCHR1
	cfa-miR-324	ENSCAFG00000001201	CDC14B
	cfa-miR-324	ENSCAFG00000001269	ADGRB1
	cfa-miR-324	ENSCAFG00000001301	GSDMD
	cfa-miR-324	ENSCAFG00000001568	MOCS1
	cfa-miR-324	ENSCAFG00000001595	ADCK5
	cfa-miR-324	ENSCAFG00000001660	LRRC14
	cfa-miR-324	ENSCAFG00000001753	PPP2R5D
	cfa-miR-324	ENSCAFG00000001989	AARS2
	cfa-miR-324	ENSCAFG00000002203	CREB3
	cfa-miR-324	ENSCAFG00000002704	CACNG6
	cfa-miR-324	ENSCAFG00000002907	KLK2
	cfa-miR-324	ENSCAFG00000002964	LRRC4B
	cfa-miR-324	ENSCAFG00000002965	ASPDH
	cfa-miR-324	ENSCAFG00000003181	CYREN
	cfa-miR-324	ENSCAFG00000003380	OSCP1
	cfa-miR-324	ENSCAFG00000003541	AP2A1
	cfa-miR-324	ENSCAFG00000003700	MAML3
	cfa-miR-324	ENSCAFG00000003873	METTL24
	cfa-miR-324	ENSCAFG00000003874	NUCB1
	cfa-miR-324	ENSCAFG00000004119	TBP
	cfa-miR-324	ENSCAFG00000004345	RCBTB1
	cfa-miR-324	ENSCAFG00000004409	EML2
	cfa-miR-324	ENSCAFG00000004491	LCP1
	cfa-miR-324	ENSCAFG00000004699	MRPL58
	cfa-miR-324	ENSCAFG00000004725	CDK5
	cfa-miR-324	ENSCAFG00000004797	USP35
	cfa-miR-324	ENSCAFG00000004837	ENSCAFG00000004837
	cfa-miR-324	ENSCAFG00000004861	AAMDC
	cfa-miR-324	ENSCAFG00000004910	C1QL2
	cfa-miR-324	ENSCAFG00000004995	DMAC2
	cfa-miR-324	ENSCAFG00000005194	PFKFB3
	cfa-miR-324	ENSCAFG00000005211	PRRT3
	cfa-miR-324	ENSCAFG00000005284	C9H17orf99
	cfa-miR-324	ENSCAFG00000005404	TEP1
	cfa-miR-324	ENSCAFG00000005689	NPTX1
	cfa-miR-324	ENSCAFG00000005701	MEMO1
	cfa-miR-324	ENSCAFG00000006340	SOS1
	cfa-miR-324	ENSCAFG00000006455	PSMD13
	cfa-miR-324	ENSCAFG00000006479	PKDCC
	cfa-miR-324	ENSCAFG00000006503	RBPMS
	cfa-miR-324	ENSCAFG00000006573	TAFA4
	cfa-miR-324	ENSCAFG00000006660	SLC7A1
	cfa-miR-324	ENSCAFG00000006874	TARBP2
	cfa-miR-324	ENSCAFG00000007073	ACOXL
	cfa-miR-324	ENSCAFG00000007338	NR4A1
	cfa-miR-324	ENSCAFG00000007547	DYNLRB1
	cfa-miR-324	ENSCAFG00000007912	TRPC4AP
	cfa-miR-324	ENSCAFG00000008408	ENSCAFG00000008408
	cfa-miR-324	ENSCAFG00000008568	AGPAT5
	cfa-miR-324	ENSCAFG00000008857	CACNB3
	cfa-miR-324	ENSCAFG00000008871	ANTXR2
	cfa-miR-324	ENSCAFG00000009270	PEBP4
	cfa-miR-324	ENSCAFG00000009443	IRX5
	cfa-miR-324	ENSCAFG00000009614	SOX13
	cfa-miR-324	ENSCAFG00000009993	ST14
	cfa-miR-324	ENSCAFG00000010189	CUEDC2
	cfa-miR-324	ENSCAFG00000010274	CHI3L1
	cfa-miR-324	ENSCAFG00000010589	FGD4
	cfa-miR-324	ENSCAFG00000010686	NLRP3
	cfa-miR-324	ENSCAFG00000010863	BRD9
	cfa-miR-324	ENSCAFG00000010884	CACNA1S
	cfa-miR-324	ENSCAFG00000010959	TBCK
	cfa-miR-324	ENSCAFG00000011010	TSPEAR
	cfa-miR-324	ENSCAFG00000011185	SVOP
	cfa-miR-324	ENSCAFG00000011401	KIRREL1
	cfa-miR-324	ENSCAFG00000011550	PFKFB2
	cfa-miR-324	ENSCAFG00000011565	CORO1B
	cfa-miR-324	ENSCAFG00000011800	VSIG8
	cfa-miR-324	ENSCAFG00000011816	DGKD
	cfa-miR-324	ENSCAFG00000011840	SYT12
	cfa-miR-324	ENSCAFG00000011907	PCBP3
	cfa-miR-324	ENSCAFG00000012039	ZNF710
	cfa-miR-324	ENSCAFG00000012410	CRTC3
	cfa-miR-324	ENSCAFG00000012442	DDX6
	cfa-miR-324	ENSCAFG00000012731	COL9A3
	cfa-miR-324	ENSCAFG00000012737	SNX27
	cfa-miR-324	ENSCAFG00000013070	CATSPER1
	cfa-miR-324	ENSCAFG00000013104	B3GNTL1
	cfa-miR-324	ENSCAFG00000013110	RNF214
	cfa-miR-324	ENSCAFG00000013467	POR
	cfa-miR-324	ENSCAFG00000013704	RTP1
	cfa-miR-324	ENSCAFG00000013730	TMPRSS5
	cfa-miR-324	ENSCAFG00000014290	ANKH
	cfa-miR-324	ENSCAFG00000014353	TNN
	cfa-miR-324	ENSCAFG00000014391	NAGS
	cfa-miR-324	ENSCAFG00000014729	OTUB1
	cfa-miR-324	ENSCAFG00000014951	NSD2
	cfa-miR-324	ENSCAFG00000014976	MARK2
	cfa-miR-324	ENSCAFG00000015021	USP11
	cfa-miR-324	ENSCAFG00000015233	PROM1
	cfa-miR-324	ENSCAFG00000015323	PLIN4
	cfa-miR-324	ENSCAFG00000015326	SLC38A5
	cfa-miR-324	ENSCAFG00000015361	FGF6
	cfa-miR-324	ENSCAFG00000015368	SLC13A5
	cfa-miR-324	ENSCAFG00000015464	PIMREG
	cfa-miR-324	ENSCAFG00000015479	SPATA16
	cfa-miR-324	ENSCAFG00000015712	FAS
	cfa-miR-324	ENSCAFG00000015912	JUP
	cfa-miR-324	ENSCAFG00000016111	FOXK1
	cfa-miR-324	ENSCAFG00000016330	CLN8
	cfa-miR-324	ENSCAFG00000016480	LGI2
	cfa-miR-324	ENSCAFG00000016498	SOD3
	cfa-miR-324	ENSCAFG00000016583	MAD2L2
	cfa-miR-324	ENSCAFG00000016679	MAP3K9
	cfa-miR-324	ENSCAFG00000016691	ANGPTL7
	cfa-miR-324	ENSCAFG00000016863	LMNA
	cfa-miR-324	ENSCAFG00000016928	ALOX15B
	cfa-miR-324	ENSCAFG00000017029	DAPK2
	cfa-miR-324	ENSCAFG00000017447	IL4R
	cfa-miR-324	ENSCAFG00000017655	ENSCAFG00000017655
	cfa-miR-324	ENSCAFG00000017694	USP31
	cfa-miR-324	ENSCAFG00000018078	GDE1
	cfa-miR-324	ENSCAFG00000018174	RPS15A
	cfa-miR-324	ENSCAFG00000018211	ENSCAFG00000018211
	cfa-miR-324	ENSCAFG00000018220	PEX11G
	cfa-miR-324	ENSCAFG00000018343	TMEM132E
	cfa-miR-324	ENSCAFG00000018608	C7
	cfa-miR-324	ENSCAFG00000019003	CARHSP1
	cfa-miR-324	ENSCAFG00000019358	PDPK1
	cfa-miR-324	ENSCAFG00000019366	NTN3
	cfa-miR-324	ENSCAFG00000019483	ANAPC2
	cfa-miR-324	ENSCAFG00000019526	FUT7
	cfa-miR-324	ENSCAFG00000019536	ATP5F1D
	cfa-miR-324	ENSCAFG00000019560	LCN15
	cfa-miR-324	ENSCAFG00000019565	CLCN7
	cfa-miR-324	ENSCAFG00000019611	CHTF18
	cfa-miR-324	ENSCAFG00000019632	DNAJC11
	cfa-miR-324	ENSCAFG00000019751	LCN9
	cfa-miR-324	ENSCAFG00000019776	ADAMTS13
	cfa-miR-324	ENSCAFG00000019830	WDR5
	cfa-miR-324	ENSCAFG00000019838	RXRA
	cfa-miR-324	ENSCAFG00000019871	CLCC1
	cfa-miR-324	ENSCAFG00000020178	MAPKAP1
	cfa-miR-324	ENSCAFG00000023033	PCDHA13
	cfa-miR-324	ENSCAFG00000023201	TLR9
	cfa-miR-324	ENSCAFG00000023543	ZNF362
	cfa-miR-324	ENSCAFG00000024274	RNASE12
	cfa-miR-324	ENSCAFG00000024871	DEFB124
	cfa-miR-324	ENSCAFG00000028770	ENSCAFG00000028770
	cfa-miR-324	ENSCAFG00000029171	SMYD3
	cfa-miR-324	ENSCAFG00000029425	SRPK3
	cfa-miR-324	ENSCAFG00000029614	FBXO6
	cfa-miR-324	ENSCAFG00000029649	ZNF551
	cfa-miR-324	ENSCAFG00000029988	C18H11orf91
	cfa-miR-324	ENSCAFG00000030085	ENSCAFG00000030085
	cfa-miR-324	ENSCAFG00000030613	MAP11
	cfa-miR-324	ENSCAFG00000031158	EPDR1
	cfa-miR-324	ENSCAFG00000031524	LEPROT
	cfa-miR-324	ENSCAFG00000031529	CLEC2D
	cfa-miR-324	ENSCAFG00000032138	C9orf116
	cfa-miR-324	ENSCAFG00000032201	ENSCAFG00000032201
	cfa-miR-324	ENSCAFG00000032643	MRRF
	cfa-miR-324	ENSCAFG00000035770	KNCN
	cfa-miR-324	ENSCAFG00000041782	ENSCAFG00000041782
	cfa-miR-324	ENSCAFG00000043427	PRM2
	cfa-miR-324	ENSCAFG00000046422	PRRT1B
	cfa-miR-324	ENSCAFG00000046490	ENSCAFG00000046490
	cfa-miR-324	ENSCAFG00000049067	ENSCAFG00000049067
	cfa-miR-324	ENSCAFG00000049822	ENSCAFG00000049822
	cfa-miR-30b	ENSCAFG00000004471	EED
	cfa-miR-30b	ENSCAFG00000006879	MARCHF8
	cfa-miR-30b	ENSCAFG00000007943	FAM81B
	cfa-miR-30b	ENSCAFG00000019712	UBAC1
	cfa-miR-29c	ENSCAFG00000001766	IREB2
	cfa-miR-29c	ENSCAFG00000003083	CCT4
	cfa-miR-29c	ENSCAFG00000008922	MLF1
	cfa-miR-29c	ENSCAFG00000010457	RIPOR2
	cfa-miR-29c	ENSCAFG00000011328	EIF4E2
	cfa-miR-29c	ENSCAFG00000015635	ENSCAFG00000015635
	cfa-miR-29c	ENSCAFG00000016721	EXOSC10
	cfa-miR-29c	ENSCAFG00000016817	KDM6B
	cfa-miR-29c	ENSCAFG00000016880	ATP5MC1
	cfa-miR-29c	ENSCAFG00000018035	SNUPN
	cfa-miR-29c	ENSCAFG00000028925	NDUFAF8
	cfa-miR-29c	ENSCAFG00000029295	DDX56
	cfa-miR-29c	ENSCAFG00000031852	ENSCAFG00000031852
	cfa-miR-29c	ENSCAFG00000046553	ENSCAFG00000046553
	cfa-miR-29c	ENSCAFG00000049421	ENSCAFG00000049421
	cfa-miR-23b	ENSCAFG00000008785	ARL2BP
	cfa-miR-23b	ENSCAFG00000009292	NIT2
	cfa-miR-23b	ENSCAFG00000009307	ENSCAFG00000009307
	cfa-miR-23b	ENSCAFG00000010816	PTP4A2
	cfa-miR-23b	ENSCAFG00000018027	GPRC5B
	cfa-miR-23b	ENSCAFG00000019650	CAMTA1
	cfa-miR-23b	ENSCAFG00000023828	TGM3
	cfa-miR-23a	ENSCAFG00000005738	SLC30A6
	cfa-miR-23a	ENSCAFG00000008785	ARL2BP
	cfa-miR-23a	ENSCAFG00000009292	NIT2
	cfa-miR-23a	ENSCAFG00000009307	ENSCAFG00000009307
	cfa-miR-23a	ENSCAFG00000010588	MARCKSL1
	cfa-miR-23a	ENSCAFG00000010816	PTP4A2
	cfa-miR-23a	ENSCAFG00000018027	GPRC5B
	cfa-miR-23a	ENSCAFG00000019650	CAMTA1
	cfa-miR-23a	ENSCAFG00000023828	TGM3
	cfa-miR-224	ENSCAFG00000002292	CLTA
	cfa-miR-224	ENSCAFG00000002340	IARS1
	cfa-miR-224	ENSCAFG00000008938	RAB11FIP5
	cfa-miR-224	ENSCAFG00000011662	PRPS2
	cfa-miR-224	ENSCAFG00000012840	OAZ3
	cfa-miR-224	ENSCAFG00000013222	MYT1
	cfa-miR-224	ENSCAFG00000016249	PGM2
	cfa-miR-224	ENSCAFG00000016403	GRIFIN
	cfa-miR-224	ENSCAFG00000016911	RIT1
	cfa-miR-224	ENSCAFG00000017096	FARSA
	cfa-miR-224	ENSCAFG00000018396	ATPAF2
	cfa-miR-224	ENSCAFG00000019116	MAMLD1
	cfa-miR-224	ENSCAFG00000020082	DNM1
	cfa-miR-224	ENSCAFG00000030848	NMB
	cfa-miR-224	ENSCAFG00000045242	ENSCAFG00000045242
	cfa-miR-219-3p	ENSCAFG00000002883	KLK13
	cfa-miR-219-3p	ENSCAFG00000008737	RPN2
	cfa-miR-219-3p	ENSCAFG00000016427	WNK3
	cfa-miR-219-3p	ENSCAFG00000016797	PGD
	cfa-miR-219-3p	ENSCAFG00000017079	CSNK1G1
	cfa-miR-219-3p	ENSCAFG00000018607	DNAJC6
	cfa-miR-219-3p	ENSCAFG00000048539	ENSCAFG00000048539
	cfa-miR-210	ENSCAFG00000000611	MEGF10
	cfa-miR-210	ENSCAFG00000000689	TUBGCP6
	cfa-miR-210	ENSCAFG00000000884	WDR27
	cfa-miR-210	ENSCAFG00000000920	VGLL2
	cfa-miR-210	ENSCAFG00000000972	TAPBP
	cfa-miR-210	ENSCAFG00000002171	SYK
	cfa-miR-210	ENSCAFG00000002234	BARX1
	cfa-miR-210	ENSCAFG00000002939	SLC4A4
	cfa-miR-210	ENSCAFG00000003013	SUSD1
	cfa-miR-210	ENSCAFG00000003884	TXNRD3
	cfa-miR-210	ENSCAFG00000004203	VSTM5
	cfa-miR-210	ENSCAFG00000004436	RB1
	cfa-miR-210	ENSCAFG00000004604	TMEM104
	cfa-miR-210	ENSCAFG00000005578	TBC1D16
	cfa-miR-210	ENSCAFG00000005625	STK24
	cfa-miR-210	ENSCAFG00000005752	FAAP100
	cfa-miR-210	ENSCAFG00000006625	SFSWAP
	cfa-miR-210	ENSCAFG00000006821	ENSCAFG00000006821
	cfa-miR-210	ENSCAFG00000007779	PRMT9
	cfa-miR-210	ENSCAFG00000008170	JPH1
	cfa-miR-210	ENSCAFG00000008697	RHEBL1
	cfa-miR-210	ENSCAFG00000008786	NNAT
	cfa-miR-210	ENSCAFG00000008904	SHOX2
	cfa-miR-210	ENSCAFG00000009344	SLC22A23
	cfa-miR-210	ENSCAFG00000010351	TFF1
	cfa-miR-210	ENSCAFG00000010688	FGF3
	cfa-miR-210	ENSCAFG00000010945	PPP2R3B
	cfa-miR-210	ENSCAFG00000011830	PITPNB
	cfa-miR-210	ENSCAFG00000012236	MLPH
	cfa-miR-210	ENSCAFG00000012470	CASQ1
	cfa-miR-210	ENSCAFG00000012518	LSM14B
	cfa-miR-210	ENSCAFG00000012720	NTSR1
	cfa-miR-210	ENSCAFG00000013120	ZNF512B
	cfa-miR-210	ENSCAFG00000013273	E2F2
	cfa-miR-210	ENSCAFG00000013995	CABIN1
	cfa-miR-210	ENSCAFG00000014369	TMEM161A
	cfa-miR-210	ENSCAFG00000014403	SORCS2
	cfa-miR-210	ENSCAFG00000015152	CAPZB
	cfa-miR-210	ENSCAFG00000015432	LMTK2
	cfa-miR-210	ENSCAFG00000016542	CLCN6
	cfa-miR-210	ENSCAFG00000016602	SMOC1
	cfa-miR-210	ENSCAFG00000016710	TMEM175
	cfa-miR-210	ENSCAFG00000017139	CLN3
	cfa-miR-210	ENSCAFG00000017261	MEGF11
	cfa-miR-210	ENSCAFG00000017538	SPC24
	cfa-miR-210	ENSCAFG00000018057	LINGO1
	cfa-miR-210	ENSCAFG00000018292	ZFYVE21
	cfa-miR-210	ENSCAFG00000018493	CD320
	cfa-miR-210	ENSCAFG00000018519	TNFRSF13B
	cfa-miR-210	ENSCAFG00000019501	ENSCAFG00000019501
	cfa-miR-210	ENSCAFG00000019613	GAB3
	cfa-miR-210	ENSCAFG00000019670	RAB11FIP3
	cfa-miR-210	ENSCAFG00000019830	WDR5
	cfa-miR-210	ENSCAFG00000019843	ANKRD11
	cfa-miR-210	ENSCAFG00000020395	RRAD
	cfa-miR-210	ENSCAFG00000024175	NHSL2
	cfa-miR-210	ENSCAFG00000028473	ENSCAFG00000028473
	cfa-miR-210	ENSCAFG00000029035	ENSCAFG00000029035
	cfa-miR-210	ENSCAFG00000029674	ENSCAFG00000029674
	cfa-miR-210	ENSCAFG00000030005	ENSCAFG00000030005
	cfa-miR-210	ENSCAFG00000030104	EVA1B
	cfa-miR-210	ENSCAFG00000030764	SLC25A29
	cfa-miR-210	ENSCAFG00000031029	HRAS
	cfa-miR-210	ENSCAFG00000031036	E2F3
	cfa-miR-210	ENSCAFG00000032080	ENSCAFG00000032080
	cfa-miR-203	ENSCAFG00000008304	AQR
	cfa-miR-203	ENSCAFG00000009335	ARID2
	cfa-miR-203	ENSCAFG00000010147	SLC18A1
	cfa-miR-203	ENSCAFG00000013863	CEMIP
	cfa-miR-203	ENSCAFG00000029249	ABT1
	cfa-miR-200a	ENSCAFG00000001184	PRSS38
	cfa-miR-200a	ENSCAFG00000003644	STARD3NL
	cfa-miR-200a	ENSCAFG00000008079	CTNNA2
	cfa-miR-200a	ENSCAFG00000010781	GPATCH2
	cfa-miR-200a	ENSCAFG00000024425	ENSCAFG00000024425
	cfa-miR-200a	ENSCAFG00000029313	CLDN1
	cfa-miR-18b	ENSCAFG00000001141	NDRG1
	cfa-miR-18b	ENSCAFG00000001911	ALDH1L2
	cfa-miR-18b	ENSCAFG00000002031	SCFD2
	cfa-miR-18b	ENSCAFG00000004830	ENSCAFG00000004830
	cfa-miR-18b	ENSCAFG00000005402	RPS3
	cfa-miR-18b	ENSCAFG00000005462	XRRA1
	cfa-miR-18b	ENSCAFG00000005662	SNAP25
	cfa-miR-18b	ENSCAFG00000006569	DEAF1
	cfa-miR-18b	ENSCAFG00000007433	LRP3
	cfa-miR-18b	ENSCAFG00000007689	VAMP5
	cfa-miR-18b	ENSCAFG00000008330	CAMKK2
	cfa-miR-18b	ENSCAFG00000008587	SPATS2
	cfa-miR-18b	ENSCAFG00000008704	THBS1
	cfa-miR-18b	ENSCAFG00000008747	DGUOK
	cfa-miR-18b	ENSCAFG00000009047	TENT2
	cfa-miR-18b	ENSCAFG00000009102	BHMT2
	cfa-miR-18b	ENSCAFG00000009426	TTPAL
	cfa-miR-18b	ENSCAFG00000010452	KDM5B
	cfa-miR-18b	ENSCAFG00000010500	WDR4
	cfa-miR-18b	ENSCAFG00000010970	ENSCAFG00000010970
	cfa-miR-18b	ENSCAFG00000011361	COL25A1
	cfa-miR-18b	ENSCAFG00000011982	C26H22orf31
	cfa-miR-18b	ENSCAFG00000016470	ENSCAFG00000016470
	cfa-miR-18b	ENSCAFG00000017881	MRPL4
	cfa-miR-18b	ENSCAFG00000017944	TBC1D8B
	cfa-miR-18b	ENSCAFG00000019815	AMPD2
	cfa-miR-18b	ENSCAFG00000024975	GRXCR1
	cfa-miR-18b	ENSCAFG00000028795	ENSCAFG00000028795
	cfa-miR-18b	ENSCAFG00000029352	TMEM170B
	cfa-miR-18b	ENSCAFG00000031960	NKX2-5
	cfa-miR-18b	ENSCAFG00000032643	MRRF
	cfa-miR-18a	ENSCAFG00000001141	NDRG1
	cfa-miR-18a	ENSCAFG00000001226	TRIM58
	cfa-miR-18a	ENSCAFG00000001911	ALDH1L2
	cfa-miR-18a	ENSCAFG00000002031	SCFD2
	cfa-miR-18a	ENSCAFG00000005662	SNAP25
	cfa-miR-18a	ENSCAFG00000006569	DEAF1
	cfa-miR-18a	ENSCAFG00000007322	KRT3
	cfa-miR-18a	ENSCAFG00000008587	SPATS2
	cfa-miR-18a	ENSCAFG00000008747	DGUOK
	cfa-miR-18a	ENSCAFG00000009047	TENT2
	cfa-miR-18a	ENSCAFG00000009280	PTPRT
	cfa-miR-18a	ENSCAFG00000010452	KDM5B
	cfa-miR-18a	ENSCAFG00000010970	ENSCAFG00000010970
	cfa-miR-18a	ENSCAFG00000011361	COL25A1
	cfa-miR-18a	ENSCAFG00000011982	C26H22orf31
	cfa-miR-18a	ENSCAFG00000014472	GPR137
	cfa-miR-18a	ENSCAFG00000015050	NDST2
	cfa-miR-18a	ENSCAFG00000017881	MRPL4
	cfa-miR-18a	ENSCAFG00000017944	TBC1D8B
	cfa-miR-18a	ENSCAFG00000019815	AMPD2
	cfa-miR-18a	ENSCAFG00000024439	SLC22A8
	cfa-miR-18a	ENSCAFG00000024975	GRXCR1
	cfa-miR-18a	ENSCAFG00000028795	ENSCAFG00000028795
	cfa-miR-18a	ENSCAFG00000032643	MRRF
	cfa-miR-185	ENSCAFG00000000083	PIGN
	cfa-miR-185	ENSCAFG00000000109	SMARCC2
	cfa-miR-185	ENSCAFG00000000129	ST8SIA3
	cfa-miR-185	ENSCAFG00000000238	KIF5A
	cfa-miR-185	ENSCAFG00000000320	SERF2
	cfa-miR-185	ENSCAFG00000000615	MPIG6B
	cfa-miR-185	ENSCAFG00000000692	SELENOO
	cfa-miR-185	ENSCAFG00000000940	MRPL13
	cfa-miR-185	ENSCAFG00000000943	ARFGAP3
	cfa-miR-185	ENSCAFG00000001013	SREBF2
	cfa-miR-185	ENSCAFG00000001015	ANXA13
	cfa-miR-185	ENSCAFG00000001143	MCHR1
	cfa-miR-185	ENSCAFG00000001174	GUK1
	cfa-miR-185	ENSCAFG00000001317	EEF1D
	cfa-miR-185	ENSCAFG00000001507	NRF1
	cfa-miR-185	ENSCAFG00000001620	ATP6V1F
	cfa-miR-185	ENSCAFG00000001717	TOM1
	cfa-miR-185	ENSCAFG00000002214	TRAM2
	cfa-miR-185	ENSCAFG00000002223	NPAS2
	cfa-miR-185	ENSCAFG00000002396	ANKRD39
	cfa-miR-185	ENSCAFG00000002772	PPP2R1A
	cfa-miR-185	ENSCAFG00000002933	POLD2
	cfa-miR-185	ENSCAFG00000003031	PPIE
	cfa-miR-185	ENSCAFG00000003086	GARS1
	cfa-miR-185	ENSCAFG00000003252	AOAH
	cfa-miR-185	ENSCAFG00000003407	ADD2
	cfa-miR-185	ENSCAFG00000003953	ENSCAFG00000003953
	cfa-miR-185	ENSCAFG00000003959	RAB19
	cfa-miR-185	ENSCAFG00000004163	HMCES
	cfa-miR-185	ENSCAFG00000004170	DHX34
	cfa-miR-185	ENSCAFG00000004218	ENSCAFG00000004218
	cfa-miR-185	ENSCAFG00000004459	PPP1R13L
	cfa-miR-185	ENSCAFG00000004502	KLC3
	cfa-miR-185	ENSCAFG00000004586	RSU1
	cfa-miR-185	ENSCAFG00000004606	BIN1
	cfa-miR-185	ENSCAFG00000004719	ARMC7
	cfa-miR-185	ENSCAFG00000004739	FASTK
	cfa-miR-185	ENSCAFG00000005251	RALGAPA2
	cfa-miR-185	ENSCAFG00000005395	GDPD5
	cfa-miR-185	ENSCAFG00000005415	ARRB1
	cfa-miR-185	ENSCAFG00000005554	ENPP7
	cfa-miR-185	ENSCAFG00000005690	LAMP5
	cfa-miR-185	ENSCAFG00000005818	ENSCAFG00000005818
	cfa-miR-185	ENSCAFG00000006146	ASH2L
	cfa-miR-185	ENSCAFG00000006761	API5
	cfa-miR-185	ENSCAFG00000007070	ZNF740
	cfa-miR-185	ENSCAFG00000007338	NR4A1
	cfa-miR-185	ENSCAFG00000007630	POP4
	cfa-miR-185	ENSCAFG00000007651	DTX4
	cfa-miR-185	ENSCAFG00000007775	NCOA2
	cfa-miR-185	ENSCAFG00000007814	LPCAT4
	cfa-miR-185	ENSCAFG00000007870	DCLK2
	cfa-miR-185	ENSCAFG00000007947	SSRP1
	cfa-miR-185	ENSCAFG00000008058	MTMR9
	cfa-miR-185	ENSCAFG00000008308	NFS1
	cfa-miR-185	ENSCAFG00000008344	CDKL2
	cfa-miR-185	ENSCAFG00000008729	BACH1
	cfa-miR-185	ENSCAFG00000008972	PAK6
	cfa-miR-185	ENSCAFG00000008998	CFAP298-TCP10L
	cfa-miR-185	ENSCAFG00000009469	NKX2-3
	cfa-miR-185	ENSCAFG00000009685	SEC31B
	cfa-miR-185	ENSCAFG00000009930	OGA
	cfa-miR-185	ENSCAFG00000010145	RAB35
	cfa-miR-185	ENSCAFG00000010162	MUC15
	cfa-miR-185	ENSCAFG00000010167	MX2
	cfa-miR-185	ENSCAFG00000010239	IKBKE
	cfa-miR-185	ENSCAFG00000010339	TCN1
	cfa-miR-185	ENSCAFG00000010352	MS4A2
	cfa-miR-185	ENSCAFG00000010764	GNAT1
	cfa-miR-185	ENSCAFG00000010902	SLC9A3
	cfa-miR-185	ENSCAFG00000011398	CDH24
	cfa-miR-185	ENSCAFG00000011542	HAPLN3
	cfa-miR-185	ENSCAFG00000011615	GOLGB1
	cfa-miR-185	ENSCAFG00000011712	CARMIL3
	cfa-miR-185	ENSCAFG00000011767	CPNE6
	cfa-miR-185	ENSCAFG00000011792	KDM2A
	cfa-miR-185	ENSCAFG00000011851	LRFN4
	cfa-miR-185	ENSCAFG00000011982	C26H22orf31
	cfa-miR-185	ENSCAFG00000012000	TRIM29
	cfa-miR-185	ENSCAFG00000012031	SPO11
	cfa-miR-185	ENSCAFG00000012042	USP2
	cfa-miR-185	ENSCAFG00000012046	IFI6
	cfa-miR-185	ENSCAFG00000012071	ENSCAFG00000012071
	cfa-miR-185	ENSCAFG00000012072	SEC22A
	cfa-miR-185	ENSCAFG00000012180	DVL3
	cfa-miR-185	ENSCAFG00000012429	VWA5B2
	cfa-miR-185	ENSCAFG00000012436	CDH4
	cfa-miR-185	ENSCAFG00000012540	VPS72
	cfa-miR-185	ENSCAFG00000012710	SLCO4A1
	cfa-miR-185	ENSCAFG00000012899	KLC2
	cfa-miR-185	ENSCAFG00000012946	DLX2
	cfa-miR-185	ENSCAFG00000013010	TBL2
	cfa-miR-185	ENSCAFG00000013289	PBX1
	cfa-miR-185	ENSCAFG00000013442	WNT3
	cfa-miR-185	ENSCAFG00000013466	LRRC15
	cfa-miR-185	ENSCAFG00000013618	MYL3
	cfa-miR-185	ENSCAFG00000013863	CEMIP
	cfa-miR-185	ENSCAFG00000013930	NECAP1
	cfa-miR-185	ENSCAFG00000014193	CERKL
	cfa-miR-185	ENSCAFG00000014262	ENSCAFG00000014262
	cfa-miR-185	ENSCAFG00000014553	TPI1
	cfa-miR-185	ENSCAFG00000014577	VEGFB
	cfa-miR-185	ENSCAFG00000014579	PRDX6
	cfa-miR-185	ENSCAFG00000014639	C1QC
	cfa-miR-185	ENSCAFG00000014903	POLN
	cfa-miR-185	ENSCAFG00000014943	CYP27A1
	cfa-miR-185	ENSCAFG00000015071	ATG9A
	cfa-miR-185	ENSCAFG00000015315	SLC27A1
	cfa-miR-185	ENSCAFG00000015323	PLIN4
	cfa-miR-185	ENSCAFG00000015387	ADCY10
	cfa-miR-185	ENSCAFG00000015457	TSPAN11
	cfa-miR-185	ENSCAFG00000015689	OTUD5
	cfa-miR-185	ENSCAFG00000015706	CYTL1
	cfa-miR-185	ENSCAFG00000015895	NECAP2
	cfa-miR-185	ENSCAFG00000015918	RAB3IL1
	cfa-miR-185	ENSCAFG00000016016	ACADVL
	cfa-miR-185	ENSCAFG00000016130	ILVBL
	cfa-miR-185	ENSCAFG00000016150	NR1D1
	cfa-miR-185	ENSCAFG00000016165	GPX2
	cfa-miR-185	ENSCAFG00000016200	TCF12
	cfa-miR-185	ENSCAFG00000016308	PGA
	cfa-miR-185	ENSCAFG00000016417	SLC34A2
	cfa-miR-185	ENSCAFG00000016482	ENSCAFG00000016482
	cfa-miR-185	ENSCAFG00000016678	KPNB1
	cfa-miR-185	ENSCAFG00000016712	BCAN
	cfa-miR-185	ENSCAFG00000016771	CASZ1
	cfa-miR-185	ENSCAFG00000016909	SLC5A2
	cfa-miR-185	ENSCAFG00000017009	NFIX
	cfa-miR-185	ENSCAFG00000017013	SGCA
	cfa-miR-185	ENSCAFG00000017039	TAOK2
	cfa-miR-185	ENSCAFG00000017047	TRIM46
	cfa-miR-185	ENSCAFG00000017154	RTBDN
	cfa-miR-185	ENSCAFG00000017369	PCTP
	cfa-miR-185	ENSCAFG00000017622	PRKCB
	cfa-miR-185	ENSCAFG00000017646	SERPINA1
	cfa-miR-185	ENSCAFG00000018282	ROCK1
	cfa-miR-185	ENSCAFG00000018892	CXXC1
	cfa-miR-185	ENSCAFG00000019514	NPHP4
	cfa-miR-185	ENSCAFG00000019654	WDR90
	cfa-miR-185	ENSCAFG00000019684	AXIN1
	cfa-miR-185	ENSCAFG00000019714	SLC2A5
	cfa-miR-185	ENSCAFG00000019735	PIK3CD
	cfa-miR-185	ENSCAFG00000019818	VPS9D1
	cfa-miR-185	ENSCAFG00000020120	TOR2A
	cfa-miR-185	ENSCAFG00000020218	DHODH
	cfa-miR-185	ENSCAFG00000020283	ENSCAFG00000020283
	cfa-miR-185	ENSCAFG00000023161	SDR9C7
	cfa-miR-185	ENSCAFG00000023172	RBM8A
	cfa-miR-185	ENSCAFG00000023208	AWAT1
	cfa-miR-185	ENSCAFG00000023380	DTX3
	cfa-miR-185	ENSCAFG00000023399	ENSCAFG00000023399
	cfa-miR-185	ENSCAFG00000023613	ANKRD54
	cfa-miR-185	ENSCAFG00000023924	CD151
	cfa-miR-185	ENSCAFG00000024453	BPIFA1
	cfa-miR-185	ENSCAFG00000024651	LRRC66
	cfa-miR-185	ENSCAFG00000024817	ENSCAFG00000024817
	cfa-miR-185	ENSCAFG00000025146	SLC22A11
	cfa-miR-185	ENSCAFG00000025281	CD1A8
	cfa-miR-185	ENSCAFG00000025287	GZMB
	cfa-miR-185	ENSCAFG00000028799	ENSCAFG00000028799
	cfa-miR-185	ENSCAFG00000028802	MRPL34
	cfa-miR-185	ENSCAFG00000029111	LBX1
	cfa-miR-185	ENSCAFG00000029170	ENSCAFG00000029170
	cfa-miR-185	ENSCAFG00000029237	SYCE1L
	cfa-miR-185	ENSCAFG00000029388	ENSCAFG00000029388
	cfa-miR-185	ENSCAFG00000029636	ENSCAFG00000029636
	cfa-miR-185	ENSCAFG00000030206	ENSCAFG00000030206
	cfa-miR-185	ENSCAFG00000030644	ODF1
	cfa-miR-185	ENSCAFG00000030875	ENSCAFG00000030875
	cfa-miR-185	ENSCAFG00000031033	EMP1
	cfa-miR-185	ENSCAFG00000031250	KRT14
	cfa-miR-185	ENSCAFG00000031361	ENSCAFG00000031361
	cfa-miR-185	ENSCAFG00000031922	GPX3
	cfa-miR-185	ENSCAFG00000032271	CLEC2L
	cfa-miR-185	ENSCAFG00000032396	ENSCAFG00000032396
	cfa-miR-185	ENSCAFG00000035349	ENSCAFG00000035349
	cfa-miR-185	ENSCAFG00000041010	ENSCAFG00000041010
	cfa-miR-185	ENSCAFG00000043280	ENSCAFG00000043280
	cfa-miR-185	ENSCAFG00000044772	TRAV25
	cfa-miR-185	ENSCAFG00000045019	ENSCAFG00000045019
	cfa-miR-185	ENSCAFG00000045543	ENSCAFG00000045543
	cfa-miR-185	ENSCAFG00000046490	ENSCAFG00000046490
	cfa-miR-185	ENSCAFG00000046491	GPHA2
	cfa-miR-185	ENSCAFG00000048804	NDUFS5
	cfa-miR-185	ENSCAFG00000049583	ENSCAFG00000049583
	cfa-miR-181b	ENSCAFG00000005799	UBAC2
	cfa-miR-181b	ENSCAFG00000006444	TRIM3
	cfa-miR-181b	ENSCAFG00000009200	ENSCAFG00000009200
[truncated: 961 more rows]
