# Supplementary material for: Differential Spleen miRNA Expression Profile of Beagle Dogs Infected with Toxocara canis
Source: Animals (Basel). 2022 Sep 30;12(19):2638. doi: 10.3390/ani12192638 (PMC9558963; doi:10.3390/ani12192638)
Supplement: Supplementary file 1 [file animals-12-02638-s001.zip › Supplementary files/Table S4.xlsx]

## Sheet: Sheet1
Table S4. The differential enriched Gene Ontology (GO) terms of potential target genes of the differentially expressed miRNAs.
Times after infection	GO_accession	Description	Term_type	P-values	CADa_item	CADb_list	Bgc_item	Bgd_list	Gene_ids		a CAD_item:Number of genes associated with the GO
At 24 hpi	GO:0035615	clathrin adaptor activity	molecular_function	0.00010694	5	598	13	18024	ENSCAFG00000029519,ENSCAFG00000018622,ENSCAFG00000015762,ENSCAFG00000013367,ENSCAFG00000003541		b CAD_list:Number of genes with GO annotations
	GO:0098748	endocytic adaptor activity	molecular_function	0.00010694	5	598	13	18024	ENSCAFG00000003541,ENSCAFG00000013367,ENSCAFG00000015762,ENSCAFG00000018622,ENSCAFG00000029519		c Bg_item:Number of all background genes associated with the GO
	GO:0030674	protein binding, bridging	molecular_function	0.00014338	12	598	89	18024	ENSCAFG00000029519,ENSCAFG00000006421,ENSCAFG00000004728,ENSCAFG00000012236,ENSCAFG00000003541,ENSCAFG00000012366,ENSCAFG00000002289,ENSCAFG00000018622,ENSCAFG00000015762,ENSCAFG00000016066,ENSCAFG00000005700,ENSCAFG00000013367		d Bg_list:Number of all background genes with GO annotations
	GO:0046813	receptor-mediated virion attachment to host cell	biological_process	0.00023556	3	598	4	18024	ENSCAFG00000006421,ENSCAFG00000031460,ENSCAFG00000013466
	GO:0061024	membrane organization	biological_process	0.00025722	51	598	829	18024	ENSCAFG00000019872,ENSCAFG00000008510,ENSCAFG00000000611,ENSCAFG00000019481,ENSCAFG00000005700,ENSCAFG00000013367,ENSCAFG00000015802,ENSCAFG00000016229,ENSCAFG00000029519,ENSCAFG00000006421,ENSCAFG00000007692,ENSCAFG00000015872,ENSCAFG00000016790,ENSCAFG00000007689,ENSCAFG00000008608,ENSCAFG00000018817,ENSCAFG00000007482,ENSCAFG00000001221,ENSCAFG00000017651,ENSCAFG00000015760,ENSCAFG00000018183,…
	GO:0044282	small molecule catabolic process	biological_process	0.00030274	21	598	234	18024	ENSCAFG00000010029,ENSCAFG00000048539,ENSCAFG00000003018,ENSCAFG00000019996,ENSCAFG00000001424,ENSCAFG00000016989,ENSCAFG00000012969,ENSCAFG00000001310,ENSCAFG00000023835,ENSCAFG00000011926,ENSCAFG00000011216,ENSCAFG00000010118,ENSCAFG00000003882,ENSCAFG00000019606,ENSCAFG00000007098,ENSCAFG00000005748,ENSCAFG00000009142,ENSCAFG00000005554,ENSCAFG00000013958,ENSCAFG00000019794,ENSCAFG00000001911
	GO:0030136	clathrin-coated vesicle	cellular_component	0.00039988	11	598	84	18024	ENSCAFG00000017677,ENSCAFG00000003541,ENSCAFG00000017112,ENSCAFG00000012353,ENSCAFG00000012366,ENSCAFG00000018133,ENSCAFG00000011767,ENSCAFG00000013367,ENSCAFG00000016066,ENSCAFG00000015762,ENSCAFG00000018622
	GO:0031982	vesicle	cellular_component	0.00046664	56	598	954	18024	ENSCAFG00000008404,ENSCAFG00000005287,ENSCAFG00000004282,ENSCAFG00000016576,ENSCAFG00000015246,ENSCAFG00000011840,ENSCAFG00000010738,ENSCAFG00000003541,ENSCAFG00000011588,ENSCAFG00000006720,ENSCAFG00000019515,ENSCAFG00000018959,ENSCAFG00000018622,ENSCAFG00000019783,ENSCAFG00000008704,ENSCAFG00000017631,ENSCAFG00000005109,ENSCAFG00000019189,ENSCAFG00000005662,ENSCAFG00000012353,ENSCAFG00000019482,…
	GO:0030135	coated vesicle	cellular_component	0.00062624	15	598	151	18024	ENSCAFG00000017631,ENSCAFG00000017950,ENSCAFG00000013367,ENSCAFG00000001221,ENSCAFG00000018622,ENSCAFG00000015762,ENSCAFG00000016066,ENSCAFG00000012366,ENSCAFG00000011767,ENSCAFG00000018133,ENSCAFG00000017112,ENSCAFG00000003541,ENSCAFG00000017677,ENSCAFG00000010738,ENSCAFG00000012353
	GO:0016054	organic acid catabolic process	biological_process	0.00084649	16	598	168	18024	ENSCAFG00000010029,ENSCAFG00000048539,ENSCAFG00000019996,ENSCAFG00000003018,ENSCAFG00000016989,ENSCAFG00000023835,ENSCAFG00000001310,ENSCAFG00000011926,ENSCAFG00000010118,ENSCAFG00000003882,ENSCAFG00000011216,ENSCAFG00000005748,ENSCAFG00000009142,ENSCAFG00000001911,ENSCAFG00000013958,ENSCAFG00000019794
	GO:0046395	carboxylic acid catabolic process	biological_process	0.00084649	16	598	168	18024	ENSCAFG00000005748,ENSCAFG00000009142,ENSCAFG00000013958,ENSCAFG00000019794,ENSCAFG00000001911,ENSCAFG00000011216,ENSCAFG00000003882,ENSCAFG00000010118,ENSCAFG00000016989,ENSCAFG00000001310,ENSCAFG00000023835,ENSCAFG00000011926,ENSCAFG00000010029,ENSCAFG00000048539,ENSCAFG00000003018,ENSCAFG00000019996
	GO:0045872	positive regulation of rhodopsin gene expression	biological_process	0.00087292	2	598	2	18024	ENSCAFG00000003018,ENSCAFG00000011844
	GO:0016023	cytoplasmic membrane-bounded vesicle	cellular_component	0.00092427	42	598	683	18024	ENSCAFG00000005287,ENSCAFG00000008404,ENSCAFG00000003541,ENSCAFG00000011840,ENSCAFG00000016576,ENSCAFG00000015246,ENSCAFG00000010738,ENSCAFG00000011588,ENSCAFG00000017631,ENSCAFG00000019783,ENSCAFG00000008704,ENSCAFG00000018622,ENSCAFG00000005662,ENSCAFG00000019189,ENSCAFG00000012353,ENSCAFG00000019482,ENSCAFG00000012366,ENSCAFG00000005690,ENSCAFG00000011698,ENSCAFG00000017950,ENSCAFG00000005544,…
	GO:0031410	cytoplasmic vesicle	cellular_component	0.0009707	49	598	833	18024	ENSCAFG00000011588,ENSCAFG00000006720,ENSCAFG00000018959,ENSCAFG00000018622,ENSCAFG00000008704,ENSCAFG00000019783,ENSCAFG00000017631,ENSCAFG00000008404,ENSCAFG00000005287,ENSCAFG00000015246,ENSCAFG00000016576,ENSCAFG00000011840,ENSCAFG00000010738,ENSCAFG00000003541,ENSCAFG00000011698,ENSCAFG00000005690,ENSCAFG00000012366,ENSCAFG00000005544,ENSCAFG00000017950,ENSCAFG00000005109,ENSCAFG00000005662,…
	GO:0051179	localization	biological_process	0.0016179	211	598	4906	18024	ENSCAFG00000017944,ENSCAFG00000017677,ENSCAFG00000015918,ENSCAFG00000017942,ENSCAFG00000012236,ENSCAFG00000013442,ENSCAFG00000018183,ENSCAFG00000001221,ENSCAFG00000001128,ENSCAFG00000042759,ENSCAFG00000018817,ENSCAFG00000031979,ENSCAFG00000016923,ENSCAFG00000025220,ENSCAFG00000002143,ENSCAFG00000004383,ENSCAFG00000004759,ENSCAFG00000016935,ENSCAFG00000007692,ENSCAFG00000004784,ENSCAFG00000016442,…
	GO:0042180	cellular ketone metabolic process	biological_process	0.0016787	15	598	167	18024	ENSCAFG00000004332,ENSCAFG00000005748,ENSCAFG00000019606,ENSCAFG00000003469,ENSCAFG00000002129,ENSCAFG00000007098,ENSCAFG00000010338,ENSCAFG00000001310,ENSCAFG00000014014,ENSCAFG00000048539,ENSCAFG00000010029,ENSCAFG00000008288,ENSCAFG00000019971,ENSCAFG00000003018,ENSCAFG00000008000
	GO:0008425	2-polyprenyl-6-methoxy-1,4-benzoquinone methyltransferase activity	molecular_function	0.0016854	2	598	2	18024	ENSCAFG00000003469,ENSCAFG00000010338
	GO:0030580	quinone cofactor methyltransferase activity	molecular_function	0.0016854	2	598	2	18024	ENSCAFG00000003469,ENSCAFG00000010338
	GO:0004617	phosphoglycerate dehydrogenase activity	molecular_function	0.001687	2	598	2	18024	ENSCAFG00000030875,ENSCAFG00000028490
	GO:0019062	virion attachment to host cell	biological_process	0.0017168	3	598	7	18024	ENSCAFG00000013466,ENSCAFG00000006421,ENSCAFG00000031460
	GO:0044650	adhesion of symbiont to host cell	biological_process	0.0017168	3	598	7	18024	ENSCAFG00000013466,ENSCAFG00000031460,ENSCAFG00000006421
	GO:0044802	single-organism membrane organization	biological_process	0.0018087	44	598	750	18024	ENSCAFG00000015802,ENSCAFG00000005700,ENSCAFG00000019481,ENSCAFG00000016229,ENSCAFG00000019872,ENSCAFG00000007692,ENSCAFG00000008608,ENSCAFG00000007689,ENSCAFG00000016790,ENSCAFG00000015872,ENSCAFG00000029519,ENSCAFG00000006421,ENSCAFG00000001221,ENSCAFG00000007482,ENSCAFG00000018817,ENSCAFG00000017677,ENSCAFG00000002727,ENSCAFG00000000009,ENSCAFG00000019448,ENSCAFG00000006694,ENSCAFG00000017651,…
	GO:0090130	tissue migration	biological_process	0.0018989	18	598	225	18024	ENSCAFG00000004613,ENSCAFG00000018530,ENSCAFG00000011565,ENSCAFG00000015764,ENSCAFG00000001310,ENSCAFG00000008597,ENSCAFG00000008747,ENSCAFG00000004759,ENSCAFG00000025220,ENSCAFG00000018959,ENSCAFG00000008704,ENSCAFG00000001237,ENSCAFG00000006029,ENSCAFG00000014214,ENSCAFG00000010241,ENSCAFG00000001711,ENSCAFG00000016011,ENSCAFG00000009994
	GO:0031120	snRNA pseudouridine synthesis	biological_process	0.0021154	2	598	3	18024	ENSCAFG00000000240,ENSCAFG00000031420
	GO:0060090	binding, bridging	molecular_function	0.0022251	15	598	170	18024	ENSCAFG00000012366,ENSCAFG00000005700,ENSCAFG00000013367,ENSCAFG00000019513,ENSCAFG00000018622,ENSCAFG00000002289,ENSCAFG00000010609,ENSCAFG00000016066,ENSCAFG00000015762,ENSCAFG00000029519,ENSCAFG00000006421,ENSCAFG00000004728,ENSCAFG00000003541,ENSCAFG00000016576,ENSCAFG00000012236
	GO:0034440	lipid oxidation	biological_process	0.0025335	9	598	74	18024	ENSCAFG00000023464,ENSCAFG00000010029,ENSCAFG00000003018,ENSCAFG00000011216,ENSCAFG00000019996,ENSCAFG00000019971,ENSCAFG00000002129,ENSCAFG00000001310,ENSCAFG00000023835
	GO:0006732	coenzyme metabolic process	biological_process	0.0025598	20	598	281	18024	ENSCAFG00000012504,ENSCAFG00000008000,ENSCAFG00000010118,ENSCAFG00000019971,ENSCAFG00000008288,ENSCAFG00000014014,ENSCAFG00000010338,ENSCAFG00000008265,ENSCAFG00000001911,ENSCAFG00000009102,ENSCAFG00000003469,ENSCAFG00000005748,ENSCAFG00000004332,ENSCAFG00000013388,ENSCAFG00000011651,ENSCAFG00000048539,ENSCAFG00000015802,ENSCAFG00000011926,ENSCAFG00000016989,ENSCAFG00000002129
	GO:0043542	endothelial cell migration	biological_process	0.0025797	14	598	162	18024	ENSCAFG00000004613,ENSCAFG00000025220,ENSCAFG00000011565,ENSCAFG00000018959,ENSCAFG00000018530,ENSCAFG00000008704,ENSCAFG00000014214,ENSCAFG00000001237,ENSCAFG00000010241,ENSCAFG00000001711,ENSCAFG00000015764,ENSCAFG00000016011,ENSCAFG00000008597,ENSCAFG00000009994
	GO:0090083	regulation of inclusion body assembly	biological_process	0.0026562	3	598	9	18024	ENSCAFG00000016286,ENSCAFG00000014214,ENSCAFG00000008404
	GO:2000291	regulation of myoblast proliferation	biological_process	0.0027169	3	598	9	18024	ENSCAFG00000001310,ENSCAFG00000009185,ENSCAFG00000000611
	GO:0016192	vesicle-mediated transport	biological_process	0.0028371	59	598	1091	18024	ENSCAFG00000018183,ENSCAFG00000005139,ENSCAFG00000017651,ENSCAFG00000000009,ENSCAFG00000006694,ENSCAFG00000002727,ENSCAFG00000017944,ENSCAFG00000015918,ENSCAFG00000017677,ENSCAFG00000010974,ENSCAFG00000041785,ENSCAFG00000005592,ENSCAFG00000015762,ENSCAFG00000001221,ENSCAFG00000016442,ENSCAFG00000029519,ENSCAFG00000006421,ENSCAFG00000004784,ENSCAFG00000000344,ENSCAFG00000007131,ENSCAFG00000002031,…
	GO:0031988	membrane-bounded vesicle	cellular_component	0.0028372	43	598	744	18024	ENSCAFG00000008404,ENSCAFG00000005287,ENSCAFG00000016576,ENSCAFG00000015246,ENSCAFG00000011840,ENSCAFG00000010738,ENSCAFG00000003541,ENSCAFG00000011588,ENSCAFG00000018622,ENSCAFG00000008704,ENSCAFG00000019783,ENSCAFG00000017631,ENSCAFG00000005662,ENSCAFG00000019189,ENSCAFG00000019482,ENSCAFG00000012353,ENSCAFG00000011698,ENSCAFG00000031460,ENSCAFG00000005690,ENSCAFG00000012366,ENSCAFG00000005544,…
	GO:0061025	membrane fusion	biological_process	0.0028647	14	598	159	18024	ENSCAFG00000005662,ENSCAFG00000017651,ENSCAFG00000017956,ENSCAFG00000006421,ENSCAFG00000007692,ENSCAFG00000016710,ENSCAFG00000016790,ENSCAFG00000010738,ENSCAFG00000006694,ENSCAFG00000018817,ENSCAFG00000012366,ENSCAFG00000000675,ENSCAFG00000015802,ENSCAFG00000011165
	GO:1901606	alpha-amino acid catabolic process	biological_process	0.0028727	9	598	78	18024	ENSCAFG00000005748,ENSCAFG00000016989,ENSCAFG00000011926,ENSCAFG00000001911,ENSCAFG00000019794,ENSCAFG00000013958,ENSCAFG00000048539,ENSCAFG00000003882,ENSCAFG00000010118
	GO:0043087	regulation of GTPase activity	biological_process	0.0028947	25	598	358	18024	ENSCAFG00000008754,ENSCAFG00000016732,ENSCAFG00000010973,ENSCAFG00000014399,ENSCAFG00000004613,ENSCAFG00000019810,ENSCAFG00000013062,ENSCAFG00000013668,ENSCAFG00000017078,ENSCAFG00000013773,ENSCAFG00000018347,ENSCAFG00000020116,ENSCAFG00000016528,ENSCAFG00000016011,ENSCAFG00000011934,ENSCAFG00000016425,ENSCAFG00000017944,ENSCAFG00000014159,ENSCAFG00000002128,ENSCAFG00000031979,ENSCAFG00000016763,…
	GO:0043021	ribonucleoprotein complex binding	molecular_function	0.0032157	10	598	98	18024	ENSCAFG00000002700,ENSCAFG00000032643,ENSCAFG00000005027,ENSCAFG00000013121,ENSCAFG00000014352,ENSCAFG00000012772,ENSCAFG00000006047,ENSCAFG00000010474,ENSCAFG00000008000,ENSCAFG00000015672
	GO:0007468	regulation of rhodopsin gene expression	biological_process	0.003273	2	598	3	18024	ENSCAFG00000011844,ENSCAFG00000003018
	GO:0005737	cytoplasm	cellular_component	0.0033477	343	598	8864	18024	ENSCAFG00000030997,ENSCAFG00000011605,ENSCAFG00000017387,ENSCAFG00000029519,ENSCAFG00000018859,ENSCAFG00000023835,ENSCAFG00000007131,ENSCAFG00000002255,ENSCAFG00000018220,ENSCAFG00000012855,ENSCAFG00000002257,ENSCAFG00000014403,ENSCAFG00000006689,ENSCAFG00000009125,ENSCAFG00000002772,ENSCAFG00000029425,ENSCAFG00000004968,ENSCAFG00000014912,ENSCAFG00000017950,ENSCAFG00000012772,ENSCAFG00000006693,…
	GO:0010631	epithelial cell migration	biological_process	0.0033801	17	598	218	18024	ENSCAFG00000008704,ENSCAFG00000001237,ENSCAFG00000014214,ENSCAFG00000006029,ENSCAFG00000025220,ENSCAFG00000018959,ENSCAFG00000016011,ENSCAFG00000009994,ENSCAFG00000010241,ENSCAFG00000001711,ENSCAFG00000004613,ENSCAFG00000011565,ENSCAFG00000018530,ENSCAFG00000008597,ENSCAFG00000004759,ENSCAFG00000015764,ENSCAFG00000001310
	GO:0060347	heart trabecula formation	biological_process	0.0034315	3	598	9	18024	ENSCAFG00000006795,ENSCAFG00000031960,ENSCAFG00000002105
	GO:0003285	septum secundum development	biological_process	0.003483	2	598	3	18024	ENSCAFG00000031960,ENSCAFG00000014951
	GO:0090132	epithelium migration	biological_process	0.0036869	17	598	220	18024	ENSCAFG00000018959,ENSCAFG00000025220,ENSCAFG00000008704,ENSCAFG00000001237,ENSCAFG00000014214,ENSCAFG00000006029,ENSCAFG00000010241,ENSCAFG00000001711,ENSCAFG00000016011,ENSCAFG00000009994,ENSCAFG00000004613,ENSCAFG00000011565,ENSCAFG00000018530,ENSCAFG00000015764,ENSCAFG00000001310,ENSCAFG00000008597,ENSCAFG00000004759
	GO:0048500	signal recognition particle	cellular_component	0.0041292	3	598	15	18024	ENSCAFG00000014095,ENSCAFG00000031549,ENSCAFG00000005027
	GO:0046320	regulation of fatty acid oxidation	biological_process	0.0041948	4	598	18	18024	ENSCAFG00000002129,ENSCAFG00000010029,ENSCAFG00000003018,ENSCAFG00000019971
	GO:0044438	microbody part	cellular_component	0.0042939	6	598	41	18024	ENSCAFG00000019971,ENSCAFG00000010029,ENSCAFG00000001748,ENSCAFG00000018220,ENSCAFG00000016229,ENSCAFG00000007443
	GO:0044439	peroxisomal part	cellular_component	0.0042939	6	598	41	18024	ENSCAFG00000007443,ENSCAFG00000016229,ENSCAFG00000018220,ENSCAFG00000001748,ENSCAFG00000010029,ENSCAFG00000019971
	GO:0040031	snRNA modification	biological_process	0.0043064	2	598	4	18024	ENSCAFG00000000240,ENSCAFG00000031420
	GO:0044444	cytoplasmic part	cellular_component	0.0047438	275	598	6982	18024	ENSCAFG00000002370,ENSCAFG00000012504,ENSCAFG00000018816,ENSCAFG00000018959,ENSCAFG00000019794,ENSCAFG00000013773,ENSCAFG00000005287,ENSCAFG00000003469,ENSCAFG00000003541,ENSCAFG00000017544,ENSCAFG00000023807,ENSCAFG00000012366,ENSCAFG00000001516,ENSCAFG00000043258,ENSCAFG00000005027,ENSCAFG00000011926,ENSCAFG00000010739,ENSCAFG00000005109,ENSCAFG00000005461,ENSCAFG00000001574,ENSCAFG00000019815,…
	GO:0043023	ribosomal large subunit binding	molecular_function	0.004752	3	598	11	18024	ENSCAFG00000008000,ENSCAFG00000032643,ENSCAFG00000014352
	GO:0019911	structural constituent of myelin sheath	molecular_function	0.0048028	3	598	9	18024	ENSCAFG00000028865,ENSCAFG00000000016,ENSCAFG00000008782
	GO:0030953	astral microtubule organization	biological_process	0.0048211	3	598	9	18024	ENSCAFG00000016678,ENSCAFG00000004759,ENSCAFG00000013044
	GO:0031429	box H/ACA snoRNP complex	cellular_component	0.0048606	2	598	4	18024	ENSCAFG00000031420,ENSCAFG00000000240
	GO:0034513	box H/ACA snoRNA binding	molecular_function	0.0048606	2	598	4	18024	ENSCAFG00000000240,ENSCAFG00000031420
	GO:0072588	box H/ACA RNP complex	cellular_component	0.0048606	2	598	4	18024	ENSCAFG00000000240,ENSCAFG00000031420
	GO:0005047	signal recognition particle binding	molecular_function	0.0049228	2	598	3	18024	ENSCAFG00000010474,ENSCAFG00000005027
	GO:0007079	mitotic chromosome movement towards spindle pole	biological_process	0.0049228	2	598	3	18024	ENSCAFG00000016678,ENSCAFG00000008657
	GO:0051186	cofactor metabolic process	biological_process	0.0050847	21	598	317	18024	ENSCAFG00000014014,ENSCAFG00000001711,ENSCAFG00000010338,ENSCAFG00000001911,ENSCAFG00000008265,ENSCAFG00000003469,ENSCAFG00000009102,ENSCAFG00000004332,ENSCAFG00000005748,ENSCAFG00000008000,ENSCAFG00000012504,ENSCAFG00000019971,ENSCAFG00000010118,ENSCAFG00000008288,ENSCAFG00000011926,ENSCAFG00000002129,ENSCAFG00000016989,ENSCAFG00000011651,ENSCAFG00000013388,ENSCAFG00000015802,ENSCAFG00000048539
	GO:0043535	regulation of blood vessel endothelial cell migration	biological_process	0.0051129	8	598	71	18024	ENSCAFG00000025220,ENSCAFG00000018530,ENSCAFG00000008704,ENSCAFG00000015764,ENSCAFG00000001711,ENSCAFG00000008597,ENSCAFG00000016011,ENSCAFG00000009994
	GO:0019395	fatty acid oxidation	biological_process	0.0052437	8	598	68	18024	ENSCAFG00000001310,ENSCAFG00000023835,ENSCAFG00000002129,ENSCAFG00000019996,ENSCAFG00000019971,ENSCAFG00000003018,ENSCAFG00000011216,ENSCAFG00000010029
	GO:0007018	microtubule-based movement	biological_process	0.0056237	17	598	218	18024	ENSCAFG00000003727,ENSCAFG00000004383,ENSCAFG00000008608,ENSCAFG00000007219,ENSCAFG00000008657,ENSCAFG00000002255,ENSCAFG00000019312,ENSCAFG00000017078,ENSCAFG00000019481,ENSCAFG00000016678,ENSCAFG00000005544,ENSCAFG00000019654,ENSCAFG00000002289,ENSCAFG00000007250,ENSCAFG00000010609,ENSCAFG00000005589,ENSCAFG00000002143
	GO:0048681	negative regulation of axon regeneration	biological_process	0.0056915	3	598	10	18024	ENSCAFG00000011994,ENSCAFG00000018859,ENSCAFG00000010973
	GO:0051010	microtubule plus-end binding	molecular_function	0.0057148	4	598	21	18024	ENSCAFG00000007898,ENSCAFG00000017942,ENSCAFG00000008608,ENSCAFG00000004759
	GO:0044406	adhesion of symbiont to host	biological_process	0.0057684	3	598	10	18024	ENSCAFG00000031460,ENSCAFG00000006421,ENSCAFG00000013466
	GO:0005484	SNAP receptor activity	molecular_function	0.0058371	5	598	32	18024	ENSCAFG00000007692,ENSCAFG00000006694,ENSCAFG00000010738,ENSCAFG00000016790,ENSCAFG00000005662
	GO:0043620	regulation of DNA-templated transcription in response to stress	biological_process	0.005838	6	598	48	18024	ENSCAFG00000009185,ENSCAFG00000000761,ENSCAFG00000020379,ENSCAFG00000016286,ENSCAFG00000008400,ENSCAFG00000016425
	GO:0009063	cellular amino acid catabolic process	biological_process	0.0060116	9	598	87	18024	ENSCAFG00000048539,ENSCAFG00000003882,ENSCAFG00000010118,ENSCAFG00000005748,ENSCAFG00000016989,ENSCAFG00000011926,ENSCAFG00000001911,ENSCAFG00000013958,ENSCAFG00000019794
	GO:0043534	blood vessel endothelial cell migration	biological_process	0.0061214	9	598	91	18024	ENSCAFG00000009994,ENSCAFG00000008597,ENSCAFG00000016011,ENSCAFG00000015764,ENSCAFG00000001711,ENSCAFG00000008704,ENSCAFG00000025220,ENSCAFG00000018530,ENSCAFG00000018959
	GO:0031201	SNARE complex	cellular_component	0.0061342	6	598	45	18024	ENSCAFG00000017956,ENSCAFG00000005662,ENSCAFG00000007692,ENSCAFG00000006694,ENSCAFG00000010738,ENSCAFG00000016790
	GO:0009308	amine metabolic process	biological_process	0.0062875	10	598	108	18024	ENSCAFG00000009209,ENSCAFG00000005748,ENSCAFG00000015085,ENSCAFG00000005554,ENSCAFG00000003415,ENSCAFG00000016233,ENSCAFG00000014660,ENSCAFG00000019783,ENSCAFG00000048539,ENSCAFG00000001424
	GO:0051450	myoblast proliferation	biological_process	0.0063274	3	598	12	18024	ENSCAFG00000009185,ENSCAFG00000001310,ENSCAFG00000000611
	GO:0006743	ubiquinone metabolic process	biological_process	0.0063363	4	598	19	18024	ENSCAFG00000003469,ENSCAFG00000004332,ENSCAFG00000014014,ENSCAFG00000010338
	GO:0004707	MAP kinase activity	molecular_function	0.0065257	4	598	22	18024	ENSCAFG00000009396,ENSCAFG00000002255,ENSCAFG00000029425,ENSCAFG00000049665
	GO:2000288	positive regulation of myoblast proliferation	biological_process	0.0066607	2	598	4	18024	ENSCAFG00000000611,ENSCAFG00000001310
	GO:0010970	microtubule-based transport	biological_process	0.0067748	10	598	103	18024	ENSCAFG00000008608,ENSCAFG00000003727,ENSCAFG00000007250,ENSCAFG00000002255,ENSCAFG00000002289,ENSCAFG00000019654,ENSCAFG00000019481,ENSCAFG00000017078,ENSCAFG00000019312,ENSCAFG00000002143
	GO:0005785	signal recognition particle receptor complex	cellular_component	0.0068861	2	598	4	18024	ENSCAFG00000010474,ENSCAFG00000014095
	GO:2000353	positive regulation of endothelial cell apoptotic process	biological_process	0.0070218	3	598	11	18024	ENSCAFG00000028875,ENSCAFG00000009994,ENSCAFG00000008704
	GO:0070571	negative regulation of neuron projection regeneration	biological_process	0.0070775	3	598	11	18024	ENSCAFG00000018859,ENSCAFG00000010973,ENSCAFG00000011994
	GO:0098588	bounding membrane of organelle	cellular_component	0.0071795	70	598	1435	18024	ENSCAFG00000018959,ENSCAFG00000001013,ENSCAFG00000005589,ENSCAFG00000002128,ENSCAFG00000000675,ENSCAFG00000019783,ENSCAFG00000007948,ENSCAFG00000006795,ENSCAFG00000005287,ENSCAFG00000006815,ENSCAFG00000003541,ENSCAFG00000014199,ENSCAFG00000010738,ENSCAFG00000012072,ENSCAFG00000012366,ENSCAFG00000023807,ENSCAFG00000011698,ENSCAFG00000020172,ENSCAFG00000005759,ENSCAFG00000011926,ENSCAFG00000009012,…
	GO:0030276	clathrin binding	molecular_function	0.0074963	7	598	58	18024	ENSCAFG00000001717,ENSCAFG00000029519,ENSCAFG00000011840,ENSCAFG00000018622,ENSCAFG00000015762,ENSCAFG00000003541,ENSCAFG00000013367
	GO:0006576	cellular biogenic amine metabolic process	biological_process	0.007722	8	598	79	18024	ENSCAFG00000005748,ENSCAFG00000016233,ENSCAFG00000015085,ENSCAFG00000003415,ENSCAFG00000005554,ENSCAFG00000019783,ENSCAFG00000048539,ENSCAFG00000001424
	GO:0009446	putrescine biosynthetic process	biological_process	0.0082906	2	598	4	18024	ENSCAFG00000016233,ENSCAFG00000003415
	GO:0032102	negative regulation of response to external stimulus	biological_process	0.0083067	18	598	264	18024	ENSCAFG00000011994,ENSCAFG00000010738,ENSCAFG00000013442,ENSCAFG00000018183,ENSCAFG00000013773,ENSCAFG00000001711,ENSCAFG00000019587,ENSCAFG00000008704,ENSCAFG00000031979,ENSCAFG00000005904,ENSCAFG00000008597,ENSCAFG00000004759,ENSCAFG00000009913,ENSCAFG00000010973,ENSCAFG00000018859,ENSCAFG00000005759,ENSCAFG00000001310,ENSCAFG00000011565
	GO:0016558	protein import into peroxisome matrix	biological_process	0.0085571	3	598	12	18024	ENSCAFG00000016229,ENSCAFG00000010029,ENSCAFG00000001748
	GO:0044710	single-organism metabolic process	biological_process	0.0086827	180	598	4315	18024	ENSCAFG00000023072,ENSCAFG00000009125,ENSCAFG00000009509,ENSCAFG00000007186,ENSCAFG00000010780,ENSCAFG00000008000,ENSCAFG00000013838,ENSCAFG00000048459,ENSCAFG00000016177,ENSCAFG00000029425,ENSCAFG00000007766,ENSCAFG00000011861,ENSCAFG00000017651,ENSCAFG00000005139,ENSCAFG00000014014,ENSCAFG00000016633,ENSCAFG00000030997,ENSCAFG00000017387,ENSCAFG00000012855,ENSCAFG00000023835,ENSCAFG00000023528,…
	GO:0008169	C-methyltransferase activity	molecular_function	0.0092752	2	598	4	18024	ENSCAFG00000010338,ENSCAFG00000003469
	GO:2000351	regulation of endothelial cell apoptotic process	biological_process	0.0094139	5	598	37	18024	ENSCAFG00000009994,ENSCAFG00000008704,ENSCAFG00000006421,ENSCAFG00000028875,ENSCAFG00000031460
	GO:0009309	amine biosynthetic process	biological_process	0.0095162	3	598	14	18024	ENSCAFG00000019783,ENSCAFG00000003415,ENSCAFG00000016233
	GO:0042401	cellular biogenic amine biosynthetic process	biological_process	0.0095162	3	598	14	18024	ENSCAFG00000016233,ENSCAFG00000003415,ENSCAFG00000019783
	GO:0048284	organelle fusion	biological_process	0.0096647	11	598	127	18024	ENSCAFG00000016710,ENSCAFG00000016790,ENSCAFG00000010738,ENSCAFG00000006694,ENSCAFG00000007692,ENSCAFG00000005662,ENSCAFG00000017956,ENSCAFG00000015802,ENSCAFG00000011165,ENSCAFG00000012366,ENSCAFG00000018817
	GO:0045807	positive regulation of endocytosis	biological_process	0.0097944	9	598	96	18024	ENSCAFG00000041785,ENSCAFG00000018622,ENSCAFG00000013367,ENSCAFG00000007131,ENSCAFG00000004784,ENSCAFG00000006421,ENSCAFG00000013773,ENSCAFG00000008404,ENSCAFG00000029519
	GO:0018149	peptide cross-linking	biological_process	0.0098702	4	598	24	18024	ENSCAFG00000019189,ENSCAFG00000009509,ENSCAFG00000023828,ENSCAFG00000008704
	GO:0031330	negative regulation of cellular catabolic process	biological_process	0.009934	13	598	165	18024	ENSCAFG00000014906,ENSCAFG00000029558,ENSCAFG00000002128,ENSCAFG00000003018,ENSCAFG00000012504,ENSCAFG00000005904,ENSCAFG00000017485,ENSCAFG00000007766,ENSCAFG00000009047,ENSCAFG00000010738,ENSCAFG00000012353,ENSCAFG00000018183,ENSCAFG00000001711
	GO:0042632	cholesterol homeostasis	biological_process	0.010209	7	598	65	18024	ENSCAFG00000007098,ENSCAFG00000011584,ENSCAFG00000002727,ENSCAFG00000001013,ENSCAFG00000029519,ENSCAFG00000018183,ENSCAFG00000012921
	GO:0072341	modified amino acid binding	molecular_function	0.010383	7	598	64	18024	ENSCAFG00000011926,ENSCAFG00000006421,ENSCAFG00000001301,ENSCAFG00000011767,ENSCAFG00000011584,ENSCAFG00000008704,ENSCAFG00000011840
	GO:0001786	phosphatidylserine binding	molecular_function	0.01043	6	598	49	18024	ENSCAFG00000011584,ENSCAFG00000008704,ENSCAFG00000011840,ENSCAFG00000006421,ENSCAFG00000001301,ENSCAFG00000011767
	GO:0031966	mitochondrial membrane	cellular_component	0.010609	25	598	524	18024	ENSCAFG00000009012,ENSCAFG00000023835,ENSCAFG00000016938,ENSCAFG00000016790,ENSCAFG00000008400,ENSCAFG00000003727,ENSCAFG00000019654,ENSCAFG00000014014,ENSCAFG00000017651,ENSCAFG00000008404,ENSCAFG00000010338,ENSCAFG00000008265,ENSCAFG00000003469,ENSCAFG00000005402,ENSCAFG00000010987,ENSCAFG00000048459,ENSCAFG00000002029,ENSCAFG00000029848,ENSCAFG00000018817,ENSCAFG00000042759,ENSCAFG00000001529,…
	GO:1901605	alpha-amino acid metabolic process	biological_process	0.010657	15	598	202	18024	ENSCAFG00000030875,ENSCAFG00000048539,ENSCAFG00000028490,ENSCAFG00000010118,ENSCAFG00000001516,ENSCAFG00000003882,ENSCAFG00000016989,ENSCAFG00000009102,ENSCAFG00000005748,ENSCAFG00000019794,ENSCAFG00000016233,ENSCAFG00000013958,ENSCAFG00000003415,ENSCAFG00000001911,ENSCAFG00000011926
	GO:0031112	positive regulation of microtubule polymerization or depolymerization	biological_process	0.011095	4	598	23	18024	ENSCAFG00000032601,ENSCAFG00000008657,ENSCAFG00000007898,ENSCAFG00000008608
	GO:0055092	sterol homeostasis	biological_process	0.011156	7	598	66	18024	ENSCAFG00000007098,ENSCAFG00000011584,ENSCAFG00000002727,ENSCAFG00000001013,ENSCAFG00000029519,ENSCAFG00000018183,ENSCAFG00000012921
	GO:0006564	L-serine biosynthetic process	biological_process	0.011305	2	598	5	18024	ENSCAFG00000028490,ENSCAFG00000030875
	GO:0033555	multicellular organismal response to stress	biological_process	0.011378	6	598	52	18024	ENSCAFG00000006569,ENSCAFG00000019783,ENSCAFG00000015597,ENSCAFG00000002014,ENSCAFG00000016528,ENSCAFG00000009209
	GO:0006810	transport	biological_process	0.011696	153	598	3606	18024	ENSCAFG00000014159,ENSCAFG00000006694,ENSCAFG00000002727,ENSCAFG00000017964,ENSCAFG00000015762,ENSCAFG00000010974,ENSCAFG00000016790,ENSCAFG00000007689,ENSCAFG00000000344,ENSCAFG00000017078,ENSCAFG00000009994,ENSCAFG00000018012,ENSCAFG00000008404,ENSCAFG00000008265,ENSCAFG00000001748,ENSCAFG00000001529,ENSCAFG00000008704,ENSCAFG00000010474,ENSCAFG00000002903,ENSCAFG00000023751,ENSCAFG00000015764,…
	GO:0043547	positive regulation of GTPase activity	biological_process	0.01179	20	598	300	18024	ENSCAFG00000016066,ENSCAFG00000016763,ENSCAFG00000002993,ENSCAFG00000002128,ENSCAFG00000016425,ENSCAFG00000017944,ENSCAFG00000014159,ENSCAFG00000016011,ENSCAFG00000016528,ENSCAFG00000011934,ENSCAFG00000013773,ENSCAFG00000018347,ENSCAFG00000020116,ENSCAFG00000017078,ENSCAFG00000013668,ENSCAFG00000013062,ENSCAFG00000014399,ENSCAFG00000010973,ENSCAFG00000008754,ENSCAFG00000016732
	GO:0044712	single-organism catabolic process	biological_process	0.012114	48	598	924	18024	ENSCAFG00000015085,ENSCAFG00000011926,ENSCAFG00000005759,ENSCAFG00000001310,ENSCAFG00000012969,ENSCAFG00000014542,ENSCAFG00000003018,ENSCAFG00000004157,ENSCAFG00000001424,ENSCAFG00000019996,ENSCAFG00000004421,ENSCAFG00000048539,ENSCAFG00000008746,ENSCAFG00000013044,ENSCAFG00000014095,ENSCAFG00000019794,ENSCAFG00000013958,ENSCAFG00000008265,ENSCAFG00000001711,ENSCAFG00000015246,ENSCAFG00000010738,…
	GO:0009445	putrescine metabolic process	biological_process	0.012294	2	598	6	18024	ENSCAFG00000003415,ENSCAFG00000016233
	GO:0010256	endomembrane system organization	biological_process	0.012618	30	598	509	18024	ENSCAFG00000002727,ENSCAFG00000000215,ENSCAFG00000006694,ENSCAFG00000016011,ENSCAFG00000017677,ENSCAFG00000014199,ENSCAFG00000009971,ENSCAFG00000017651,ENSCAFG00000008404,ENSCAFG00000001141,ENSCAFG00000007549,ENSCAFG00000018622,ENSCAFG00000015351,ENSCAFG00000001221,ENSCAFG00000017631,ENSCAFG00000018959,ENSCAFG00000007482,ENSCAFG00000008608,ENSCAFG00000016790,ENSCAFG00000007689,ENSCAFG00000015872,…
	GO:0070841	inclusion body assembly	biological_process	0.012635	3	598	14	18024	ENSCAFG00000008404,ENSCAFG00000016286,ENSCAFG00000014214
	GO:0044106	cellular amine metabolic process	biological_process	0.012692	9	598	102	18024	ENSCAFG00000015085,ENSCAFG00000003415,ENSCAFG00000005554,ENSCAFG00000016233,ENSCAFG00000005748,ENSCAFG00000009209,ENSCAFG00000001424,ENSCAFG00000048539,ENSCAFG00000019783
	GO:0043277	apoptotic cell clearance	biological_process	0.01277	5	598	37	18024	ENSCAFG00000007131,ENSCAFG00000005139,ENSCAFG00000006421,ENSCAFG00000000611,ENSCAFG00000008704
	GO:1901565	organonitrogen compound catabolic process	biological_process	0.012903	17	598	249	18024	ENSCAFG00000011926,ENSCAFG00000016989,ENSCAFG00000001424,ENSCAFG00000019872,ENSCAFG00000004421,ENSCAFG00000048539,ENSCAFG00000005554,ENSCAFG00000013958,ENSCAFG00000019794,ENSCAFG00000001911,ENSCAFG00000001711,ENSCAFG00000005748,ENSCAFG00000012504,ENSCAFG00000003882,ENSCAFG00000019971,ENSCAFG00000010118,ENSCAFG00000019783
	GO:0030705	cytoskeleton-dependent intracellular transport	biological_process	0.013069	10	598	113	18024	ENSCAFG00000002143,ENSCAFG00000019654,ENSCAFG00000002289,ENSCAFG00000019481,ENSCAFG00000019312,ENSCAFG00000017078,ENSCAFG00000002255,ENSCAFG00000008608,ENSCAFG00000007250,ENSCAFG00000003727
	GO:0061384	heart trabecula morphogenesis	biological_process	0.013135	4	598	25	18024	ENSCAFG00000006795,ENSCAFG00000031960,ENSCAFG00000002105,ENSCAFG00000019797
	GO:0005740	mitochondrial envelope	cellular_component	0.013393	26	598	560	18024	ENSCAFG00000006689,ENSCAFG00000014913,ENSCAFG00000011165,ENSCAFG00000042759,ENSCAFG00000030152,ENSCAFG00000001529,ENSCAFG00000018817,ENSCAFG00000029848,ENSCAFG00000048459,ENSCAFG00000002029,ENSCAFG00000005402,ENSCAFG00000010987,ENSCAFG00000003469,ENSCAFG00000017651,ENSCAFG00000010338,ENSCAFG00000008404,ENSCAFG00000008265,ENSCAFG00000014014,ENSCAFG00000019654,ENSCAFG00000003727,ENSCAFG00000008400,…
	GO:0035971	peptidyl-histidine dephosphorylation	biological_process	0.013408	1	598	1	18024	ENSCAFG00000019551
	GO:2000983	regulation of ATP citrate synthase activity	biological_process	0.013408	1	598	1	18024	ENSCAFG00000019551
	GO:2000984	negative regulation of ATP citrate synthase activity	biological_process	0.013408	1	598	1	18024	ENSCAFG00000019551
	GO:0072577	endothelial cell apoptotic process	biological_process	0.013662	5	598	40	18024	ENSCAFG00000008704,ENSCAFG00000009994,ENSCAFG00000031460,ENSCAFG00000028875,ENSCAFG00000006421
	GO:1901661	quinone metabolic process	biological_process	0.013707	4	598	24	18024	ENSCAFG00000014014,ENSCAFG00000010338,ENSCAFG00000003469,ENSCAFG00000004332
	GO:0008043	intracellular ferritin complex	cellular_component	0.013715	1	598	1	18024	ENSCAFG00000003861
	GO:0070288	ferritin complex	cellular_component	0.013715	1	598	1	18024	ENSCAFG00000003861
	GO:0010387	COP9 signalosome assembly	biological_process	0.013836	2	598	5	18024	ENSCAFG00000006349,ENSCAFG00000030168
	GO:0043654	recognition of apoptotic cell	biological_process	0.014171	2	598	5	18024	ENSCAFG00000000611,ENSCAFG00000005139
	GO:0016073	snRNA metabolic process	biological_process	0.014314	5	598	40	18024	ENSCAFG00000014770,ENSCAFG00000017453,ENSCAFG00000031420,ENSCAFG00000001521,ENSCAFG00000000240
	GO:0044429	mitochondrial part	cellular_component	0.014664	33	598	744	18024	ENSCAFG00000002129,ENSCAFG00000017881,ENSCAFG00000003727,ENSCAFG00000009012,ENSCAFG00000003139,ENSCAFG00000010739,ENSCAFG00000003469,ENSCAFG00000005402,ENSCAFG00000019794,ENSCAFG00000008404,ENSCAFG00000010338,ENSCAFG00000008265,ENSCAFG00000030152,ENSCAFG00000001529,ENSCAFG00000011165,ENSCAFG00000014913,ENSCAFG00000002029,ENSCAFG00000029848,ENSCAFG00000016790,ENSCAFG00000011350,ENSCAFG00000008400,…
	GO:0015485	cholesterol binding	molecular_function	0.014713	5	598	39	18024	ENSCAFG00000018183,ENSCAFG00000001574,ENSCAFG00000014108,ENSCAFG00000011584,ENSCAFG00000007157
	GO:0036065	fucosylation	biological_process	0.014939	3	598	20	18024	ENSCAFG00000007186,ENSCAFG00000023807,ENSCAFG00000005933
	GO:0016772	transferase activity, transferring phosphorus-containing groups	molecular_function	0.015028	45	598	856	18024	ENSCAFG00000020105,ENSCAFG00000010511,ENSCAFG00000016679,ENSCAFG00000029250,ENSCAFG00000017348,ENSCAFG00000002255,ENSCAFG00000007131,ENSCAFG00000023528,ENSCAFG00000009396,ENSCAFG00000004784,ENSCAFG00000025220,ENSCAFG00000031979,ENSCAFG00000010974,ENSCAFG00000049665,ENSCAFG00000014660,ENSCAFG00000015230,ENSCAFG00000013036,ENSCAFG00000007766,ENSCAFG00000029425,ENSCAFG00000014903,ENSCAFG00000004613,…
	GO:0009074	aromatic amino acid family catabolic process	biological_process	0.015083	3	598	14	18024	ENSCAFG00000005748,ENSCAFG00000048539,ENSCAFG00000013958
	GO:0031629	synaptic vesicle fusion to presynaptic membrane	biological_process	0.015087	3	598	15	18024	ENSCAFG00000006694,ENSCAFG00000017956,ENSCAFG00000005662
	GO:0060385	axonogenesis involved in innervation	biological_process	0.015244	2	598	5	18024	ENSCAFG00000016528,ENSCAFG00000011361
	GO:0072329	monocarboxylic acid catabolic process	biological_process	0.015255	8	598	82	18024	ENSCAFG00000009142,ENSCAFG00000023835,ENSCAFG00000001310,ENSCAFG00000013958,ENSCAFG00000010029,ENSCAFG00000019996,ENSCAFG00000003018,ENSCAFG00000011216
	GO:1901387	positive regulation of voltage-gated calcium channel activity	biological_process	0.015345	2	598	5	18024	ENSCAFG00000000215,ENSCAFG00000005926
	GO:0006635	fatty acid beta-oxidation	biological_process	0.01538	6	598	51	18024	ENSCAFG00000010029,ENSCAFG00000001310,ENSCAFG00000023835,ENSCAFG00000019996,ENSCAFG00000011216,ENSCAFG00000003018
	GO:0008250	oligosaccharyltransferase complex	cellular_component	0.015391	3	598	20	18024	ENSCAFG00000006815,ENSCAFG00000010780,ENSCAFG00000010338
	GO:0019441	tryptophan catabolic process to kynurenine	biological_process	0.015518	2	598	5	18024	ENSCAFG00000048539,ENSCAFG00000005748
	GO:0051305	chromosome movement towards spindle pole	biological_process	0.01553	2	598	5	18024	ENSCAFG00000016678,ENSCAFG00000008657
	GO:0008021	synaptic vesicle	cellular_component	0.01561	10	598	122	18024	ENSCAFG00000005287,ENSCAFG00000005662,ENSCAFG00000011840,ENSCAFG00000016576,ENSCAFG00000006694,ENSCAFG00000019482,ENSCAFG00000001752,ENSCAFG00000011588,ENSCAFG00000002257,ENSCAFG00000017078
	GO:0019217	regulation of fatty acid metabolic process	biological_process	0.015697	6	598	57	18024	ENSCAFG00000008000,ENSCAFG00000003018,ENSCAFG00000019971,ENSCAFG00000001310,ENSCAFG00000002129,ENSCAFG00000010029
	GO:0090084	negative regulation of inclusion body assembly	biological_process	0.015797	2	598	6	18024	ENSCAFG00000016286,ENSCAFG00000014214
	GO:0051641	cellular localization	biological_process	0.016215	110	598	2454	18024	ENSCAFG00000010452,ENSCAFG00000007680,ENSCAFG00000002700,ENSCAFG00000012353,ENSCAFG00000001424,ENSCAFG00000005690,ENSCAFG00000017950,ENSCAFG00000014352,ENSCAFG00000013466,ENSCAFG00000031549,ENSCAFG00000014095,ENSCAFG00000005544,ENSCAFG00000000156,ENSCAFG00000017956,ENSCAFG00000008265,ENSCAFG00000019342,ENSCAFG00000009994,ENSCAFG00000007250,ENSCAFG00000011215,ENSCAFG00000018012,ENSCAFG00000016576,…
	GO:0051656	establishment of organelle localization	biological_process	0.016496	20	598	312	18024	ENSCAFG00000001221,ENSCAFG00000002143,ENSCAFG00000008000,ENSCAFG00000017047,ENSCAFG00000006694,ENSCAFG00000016576,ENSCAFG00000017956,ENSCAFG00000017651,ENSCAFG00000014352,ENSCAFG00000019312,ENSCAFG00000017078,ENSCAFG00000019654,ENSCAFG00000000156,ENSCAFG00000016678,ENSCAFG00000019872,ENSCAFG00000008510,ENSCAFG00000004759,ENSCAFG00000008608,ENSCAFG00000005662,ENSCAFG00000008657
	GO:0031252	cell leading edge	cellular_component	0.016651	19	598	286	18024	ENSCAFG00000005700,ENSCAFG00000017078,ENSCAFG00000019513,ENSCAFG00000011565,ENSCAFG00000004613,ENSCAFG00000005690,ENSCAFG00000012969,ENSCAFG00000002104,ENSCAFG00000008608,ENSCAFG00000008747,ENSCAFG00000013341,ENSCAFG00000005109,ENSCAFG00000047497,ENSCAFG00000001221,ENSCAFG00000016444,ENSCAFG00000016011,ENSCAFG00000006694,ENSCAFG00000015230,ENSCAFG00000010241
	GO:0045153	electron transporter, transferring electrons within CoQH2-cytochrome c reductase complex activity	molecular_function	0.016942	1	598	1	18024	ENSCAFG00000001529
	GO:0051234	establishment of localization	biological_process	0.017119	156	598	3719	18024	ENSCAFG00000010739,ENSCAFG00000009322,ENSCAFG00000001574,ENSCAFG00000005759,ENSCAFG00000009012,ENSCAFG00000005027,ENSCAFG00000005055,ENSCAFG00000012366,ENSCAFG00000012072,ENSCAFG00000001516,ENSCAFG00000003018,ENSCAFG00000012521,ENSCAFG00000005926,ENSCAFG00000014108,ENSCAFG00000013773,ENSCAFG00000017877,ENSCAFG00000003541,ENSCAFG00000002694,ENSCAFG00000018959,ENSCAFG00000018622,ENSCAFG00000010381,…
	GO:1903573	negative regulation of response to endoplasmic reticulum stress	biological_process	0.017127	5	598	41	18024	ENSCAFG00000014095,ENSCAFG00000029215,ENSCAFG00000008400,ENSCAFG00000000761,ENSCAFG00000008404
	GO:0043618	regulation of transcription from RNA polymerase II promoter in response to stress	biological_process	0.017537	5	598	44	18024	ENSCAFG00000009185,ENSCAFG00000000761,ENSCAFG00000020379,ENSCAFG00000016286,ENSCAFG00000008400
	GO:0044801	single-organism membrane fusion	biological_process	0.017545	11	598	140	18024	ENSCAFG00000012366,ENSCAFG00000018817,ENSCAFG00000015802,ENSCAFG00000011165,ENSCAFG00000005662,ENSCAFG00000017956,ENSCAFG00000007692,ENSCAFG00000016710,ENSCAFG00000016790,ENSCAFG00000006694,ENSCAFG00000010738
	GO:0050766	positive regulation of phagocytosis	biological_process	0.017706	5	598	43	18024	ENSCAFG00000007131,ENSCAFG00000041785,ENSCAFG00000013773,ENSCAFG00000004784,ENSCAFG00000006421
	GO:0007009	plasma membrane organization	biological_process	0.018185	19	598	292	18024	ENSCAFG00000001141,ENSCAFG00000018622,ENSCAFG00000001221,ENSCAFG00000015351,ENSCAFG00000007482,ENSCAFG00000018959,ENSCAFG00000000215,ENSCAFG00000016011,ENSCAFG00000006694,ENSCAFG00000017677,ENSCAFG00000017651,ENSCAFG00000008404,ENSCAFG00000013466,ENSCAFG00000005700,ENSCAFG00000007689,ENSCAFG00000015872,ENSCAFG00000029519,ENSCAFG00000006421,ENSCAFG00000007680
	GO:0008239	dipeptidyl-peptidase activity	molecular_function	0.018314	2	598	6	18024	ENSCAFG00000012638,ENSCAFG00000019515
	GO:0010594	regulation of endothelial cell migration	biological_process	0.0185	10	598	125	18024	ENSCAFG00000009994,ENSCAFG00000008597,ENSCAFG00000016011,ENSCAFG00000015764,ENSCAFG00000001711,ENSCAFG00000014214,ENSCAFG00000008704,ENSCAFG00000018530,ENSCAFG00000025220,ENSCAFG00000018959
	GO:0098805	whole membrane	cellular_component	0.018855	65	598	1339	18024	ENSCAFG00000011165,ENSCAFG00000001748,ENSCAFG00000008265,ENSCAFG00000011247,ENSCAFG00000015246,ENSCAFG00000010191,ENSCAFG00000004157,ENSCAFG00000005690,ENSCAFG00000000156,ENSCAFG00000024533,ENSCAFG00000007443,ENSCAFG00000012353,ENSCAFG00000010974,ENSCAFG00000005386,ENSCAFG00000016177,ENSCAFG00000014403,ENSCAFG00000002257,ENSCAFG00000009125,ENSCAFG00000015762,ENSCAFG00000010609,ENSCAFG00000017651,…
	GO:0006928	movement of cell or subcellular component	biological_process	0.019029	71	598	1508	18024	ENSCAFG00000006421,ENSCAFG00000004784,ENSCAFG00000011193,ENSCAFG00000004759,ENSCAFG00000004383,ENSCAFG00000008608,ENSCAFG00000008811,ENSCAFG00000009469,ENSCAFG00000019481,ENSCAFG00000002289,ENSCAFG00000019513,ENSCAFG00000019654,ENSCAFG00000013442,ENSCAFG00000019551,ENSCAFG00000025220,ENSCAFG00000031979,ENSCAFG00000002143,ENSCAFG00000014214,ENSCAFG00000007219,ENSCAFG00000003727,ENSCAFG00000018530,…
	GO:0031090	organelle membrane	cellular_component	0.019048	88	598	2043	18024	ENSCAFG00000010338,ENSCAFG00000008265,ENSCAFG00000008404,ENSCAFG00000009971,ENSCAFG00000011247,ENSCAFG00000005402,ENSCAFG00000029848,ENSCAFG00000011588,ENSCAFG00000012299,ENSCAFG00000010474,ENSCAFG00000002029,ENSCAFG00000017631,ENSCAFG00000001748,ENSCAFG00000011165,ENSCAFG00000000761,ENSCAFG00000007157,ENSCAFG00000030152,ENSCAFG00000001529,ENSCAFG00000012353,ENSCAFG00000007443,ENSCAFG00000005690,…
	GO:0050750	low-density lipoprotein particle receptor binding	molecular_function	0.019275	3	598	17	18024	ENSCAFG00000029519,ENSCAFG00000008404,ENSCAFG00000003541
	GO:0042596	fear response	biological_process	0.019345	4	598	29	18024	ENSCAFG00000019783,ENSCAFG00000006569,ENSCAFG00000015597,ENSCAFG00000002014
	GO:0032479	regulation of type I interferon production	biological_process	0.019661	6	598	58	18024	ENSCAFG00000017894,ENSCAFG00000015672,ENSCAFG00000000851,ENSCAFG00000011698,ENSCAFG00000005759,ENSCAFG00000018859
	GO:0032049	cardiolipin biosynthetic process	biological_process	0.019716	2	598	6	18024	ENSCAFG00000001424,ENSCAFG00000005312
	GO:0002043	blood vessel endothelial cell proliferation involved in sprouting angiogenesis	biological_process	0.019892	3	598	17	18024	ENSCAFG00000008704,ENSCAFG00000016011,ENSCAFG00000001711
	GO:0006625	protein targeting to peroxisome	biological_process	0.019955	3	598	16	18024	ENSCAFG00000016229,ENSCAFG00000010029,ENSCAFG00000001748
	GO:0043574	peroxisomal transport	biological_process	0.019955	3	598	16	18024	ENSCAFG00000010029,ENSCAFG00000001748,ENSCAFG00000016229
	GO:0072662	protein localization to peroxisome	biological_process	0.019955	3	598	16	18024	ENSCAFG00000010029,ENSCAFG00000001748,ENSCAFG00000016229
	GO:0072663	establishment of protein localization to peroxisome	biological_process	0.019955	3	598	16	18024	ENSCAFG00000010029,ENSCAFG00000001748,ENSCAFG00000016229
	GO:0044665	MLL1/2 complex	cellular_component	0.020138	4	598	28	18024	ENSCAFG00000007766,ENSCAFG00000016570,ENSCAFG00000002700,ENSCAFG00000015964
	GO:0071339	MLL1 complex	cellular_component	0.020138	4	598	28	18024	ENSCAFG00000016570,ENSCAFG00000002700,ENSCAFG00000007766,ENSCAFG00000015964
	GO:0006733	oxidoreduction coenzyme metabolic process	biological_process	0.020188	11	598	158	18024	ENSCAFG00000010338,ENSCAFG00000008265,ENSCAFG00000014014,ENSCAFG00000004332,ENSCAFG00000005748,ENSCAFG00000003469,ENSCAFG00000012504,ENSCAFG00000008000,ENSCAFG00000048539,ENSCAFG00000015802,ENSCAFG00000008288
	GO:0072384	organelle transport along microtubule	biological_process	0.020295	5	598	39	18024	ENSCAFG00000002143,ENSCAFG00000019654,ENSCAFG00000002289,ENSCAFG00000019312,ENSCAFG00000017078
	GO:0002317	plasma cell differentiation	biological_process	0.020372	1	598	1	18024	ENSCAFG00000009469
	GO:0048621	post-embryonic digestive tract morphogenesis	biological_process	0.020372	1	598	1	18024	ENSCAFG00000009469
	GO:0042583	chromaffin granule	cellular_component	0.020496	2	598	7	18024	ENSCAFG00000019783,ENSCAFG00000008404
	GO:0036066	protein O-linked fucosylation	biological_process	0.020735	2	598	8	18024	ENSCAFG00000005933,ENSCAFG00000007186
	GO:0009062	fatty acid catabolic process	biological_process	0.020735	7	598	70	18024	ENSCAFG00000011216,ENSCAFG00000003018,ENSCAFG00000001310,ENSCAFG00000023835,ENSCAFG00000019996,ENSCAFG00000010029,ENSCAFG00000009142
	GO:0050333	thiamin-triphosphatase activity	molecular_function	0.02086	1	598	1	18024	ENSCAFG00000011651
	GO:0043536	positive regulation of blood vessel endothelial cell migration	biological_process	0.020887	5	598	42	18024	ENSCAFG00000018530,ENSCAFG00000015764,ENSCAFG00000001711,ENSCAFG00000009994,ENSCAFG00000008704
	GO:0018279	protein N-linked glycosylation via asparagine	biological_process	0.020944	3	598	16	18024	ENSCAFG00000006815,ENSCAFG00000014095,ENSCAFG00000010780
	GO:0016641	oxidoreductase activity, acting on the CH-NH2 group of donors, oxygen as acceptor	molecular_function	0.021039	3	598	16	18024	ENSCAFG00000014660,ENSCAFG00000003882,ENSCAFG00000008358
	GO:0003165	Purkinje myocyte development	biological_process	0.021148	1	598	1	18024	ENSCAFG00000031960
	GO:0003168	Purkinje myocyte differentiation	biological_process	0.021148	1	598	1	18024	ENSCAFG00000031960
	GO:0060927	cardiac pacemaker cell fate commitment	biological_process	0.021148	1	598	1	18024	ENSCAFG00000031960
	GO:0060929	atrioventricular node cell fate commitment	biological_process	0.021148	1	598	1	18024	ENSCAFG00000031960
	GO:0098793	presynapse	cellular_component	0.021234	15	598	219	18024	ENSCAFG00000001752,ENSCAFG00000016576,ENSCAFG00000011840,ENSCAFG00000006694,ENSCAFG00000019482,ENSCAFG00000017651,ENSCAFG00000005287,ENSCAFG00000005662,ENSCAFG00000016646,ENSCAFG00000002257,ENSCAFG00000013367,ENSCAFG00000017078,ENSCAFG00000019872,ENSCAFG00000017075,ENSCAFG00000011588
	GO:0048406	nerve growth factor binding	molecular_function	0.0214	2	598	6	18024	ENSCAFG00000012353,ENSCAFG00000016528
	GO:0045006	DNA deamination	biological_process	0.021509	2	598	9	18024	ENSCAFG00000004421,ENSCAFG00000001521
	GO:0051187	cofactor catabolic process	biological_process	0.021654	3	598	16	18024	ENSCAFG00000001911,ENSCAFG00000001711,ENSCAFG00000019971
	GO:0004702	receptor signaling protein serine/threonine kinase activity	molecular_function	0.021779	5	598	43	18024	ENSCAFG00000002255,ENSCAFG00000009396,ENSCAFG00000016679,ENSCAFG00000049665,ENSCAFG00000029425
	GO:0006614	SRP-dependent cotranslational protein targeting to membrane	biological_process	0.021943	3	598	23	18024	ENSCAFG00000010474,ENSCAFG00000005027,ENSCAFG00000031549
	GO:0038147	C-X-C motif chemokine 12 receptor activity	molecular_function	0.022243	1	598	1	18024	ENSCAFG00000005109
	GO:0038159	C-X-C chemokine receptor CXCR4 signaling pathway	biological_process	0.022243	1	598	1	18024	ENSCAFG00000005109
	GO:0038160	CXCL12-activated CXCR4 signaling pathway	biological_process	0.022243	1	598	1	18024	ENSCAFG00000005109
	GO:0003974	UDP-N-acetylglucosamine 4-epimerase activity	molecular_function	0.022303	1	598	1	18024	ENSCAFG00000013155
	GO:0003978	UDP-glucose 4-epimerase activity	molecular_function	0.022303	1	598	1	18024	ENSCAFG00000013155
	GO:2001046	positive regulation of integrin-mediated signaling pathway	biological_process	0.022305	2	598	6	18024	ENSCAFG00000018959,ENSCAFG00000008358
	GO:0034354	'de novo' NAD biosynthetic process from tryptophan	biological_process	0.022308	2	598	6	18024	ENSCAFG00000048539,ENSCAFG00000005748
	GO:0034627	'de novo' NAD biosynthetic process	biological_process	0.022308	2	598	6	18024	ENSCAFG00000048539,ENSCAFG00000005748
	GO:0045095	keratin filament	cellular_component	0.022422	4	598	45	18024	ENSCAFG00000031303,ENSCAFG00000011017,ENSCAFG00000025322,ENSCAFG00000004968
	GO:0010646	regulation of cell communication	biological_process	0.02248	105	598	2369	18024	ENSCAFG00000002396,ENSCAFG00000019975,ENSCAFG00000030997,ENSCAFG00000005700,ENSCAFG00000013367,ENSCAFG00000013668,ENSCAFG00000017387,ENSCAFG00000015745,ENSCAFG00000018859,ENSCAFG00000023528,ENSCAFG00000008754,ENSCAFG00000004630,ENSCAFG00000032593,ENSCAFG00000002105,ENSCAFG00000010974,ENSCAFG00000016763,ENSCAFG00000012681,ENSCAFG00000007186,ENSCAFG00000014546,ENSCAFG00000023874,ENSCAFG00000002257,…
	GO:0006568	tryptophan metabolic process	biological_process	0.022651	2	598	6	18024	ENSCAFG00000048539,ENSCAFG00000005748
	GO:0006569	tryptophan catabolic process	biological_process	0.022651	2	598	6	18024	ENSCAFG00000048539,ENSCAFG00000005748
	GO:0006586	indolalkylamine metabolic process	biological_process	0.022651	2	598	6	18024	ENSCAFG00000048539,ENSCAFG00000005748
	GO:0042436	indole-containing compound catabolic process	biological_process	0.022651	2	598	6	18024	ENSCAFG00000048539,ENSCAFG00000005748
	GO:0046218	indolalkylamine catabolic process	biological_process	0.022651	2	598	6	18024	ENSCAFG00000048539,ENSCAFG00000005748
	GO:0032584	growth cone membrane	cellular_component	0.022652	2	598	6	18024	ENSCAFG00000005690,ENSCAFG00000018012
	GO:0061038	uterus morphogenesis	biological_process	0.022665	2	598	6	18024	ENSCAFG00000010452,ENSCAFG00000017877
	GO:0061676	importin-alpha family protein binding	molecular_function	0.022665	2	598	6	18024	ENSCAFG00000016678,ENSCAFG00000004421
	GO:0045066	regulatory T cell differentiation	biological_process	0.022712	3	598	18	18024	ENSCAFG00000012872,ENSCAFG00000015085,ENSCAFG00000000851
	GO:0040001	establishment of mitotic spindle localization	biological_process	0.022814	4	598	30	18024	ENSCAFG00000016678,ENSCAFG00000008608,ENSCAFG00000004759,ENSCAFG00000017078
	GO:0001867	complement activation, lectin pathway	biological_process	0.02293	2	598	7	18024	ENSCAFG00000041785,ENSCAFG00000013838
	GO:0051649	establishment of localization in cell	biological_process	0.023022	89	598	1972	18024	ENSCAFG00000016229,ENSCAFG00000002289,ENSCAFG00000019654,ENSCAFG00000010029,ENSCAFG00000019481,ENSCAFG00000008510,ENSCAFG00000017075,ENSCAFG00000019872,ENSCAFG00000008608,ENSCAFG00000002031,ENSCAFG00000016935,ENSCAFG00000004759,ENSCAFG00000008400,ENSCAFG00000016442,ENSCAFG00000006421,ENSCAFG00000042759,ENSCAFG00000005592,ENSCAFG00000001221,ENSCAFG00000002143,ENSCAFG00000018817,ENSCAFG00000012236,…
	GO:0032606	type I interferon production	biological_process	0.023253	6	598	60	18024	ENSCAFG00000011698,ENSCAFG00000000851,ENSCAFG00000015672,ENSCAFG00000018859,ENSCAFG00000005759,ENSCAFG00000017894
	GO:0098594	mucin granule	cellular_component	0.02357	1	598	1	18024	ENSCAFG00000007692
	GO:2000383	regulation of ectoderm development	biological_process	0.02373	1	598	1	18024	ENSCAFG00000004533
	GO:2000384	negative regulation of ectoderm development	biological_process	0.02373	1	598	1	18024	ENSCAFG00000004533
	GO:0050840	extracellular matrix binding	molecular_function	0.024127	5	598	48	18024	ENSCAFG00000019189,ENSCAFG00000028875,ENSCAFG00000013466,ENSCAFG00000019342,ENSCAFG00000008704
	GO:0019336	phenol-containing compound catabolic process	biological_process	0.024393	2	598	7	18024	ENSCAFG00000013958,ENSCAFG00000019783
	GO:0006909	phagocytosis	biological_process	0.02458	11	598	153	18024	ENSCAFG00000013773,ENSCAFG00000006421,ENSCAFG00000004784,ENSCAFG00000005139,ENSCAFG00000007131,ENSCAFG00000002727,ENSCAFG00000016710,ENSCAFG00000010974,ENSCAFG00000041785,ENSCAFG00000008704,ENSCAFG00000000611
	GO:0018196	peptidyl-asparagine modification	biological_process	0.024592	3	598	17	18024	ENSCAFG00000014095,ENSCAFG00000006815,ENSCAFG00000010780
	GO:0016042	lipid catabolic process	biological_process	0.024651	16	598	245	18024	ENSCAFG00000011216,ENSCAFG00000009142,ENSCAFG00000007098,ENSCAFG00000015246,ENSCAFG00000005554,ENSCAFG00000010029,ENSCAFG00000008746,ENSCAFG00000019996,ENSCAFG00000001424,ENSCAFG00000019872,ENSCAFG00000003018,ENSCAFG00000014542,ENSCAFG00000004157,ENSCAFG00000023835,ENSCAFG00000001310,ENSCAFG00000015085
	GO:0006906	vesicle fusion	biological_process	0.025099	7	598	75	18024	ENSCAFG00000007692,ENSCAFG00000016710,ENSCAFG00000010738,ENSCAFG00000006694,ENSCAFG00000005662,ENSCAFG00000012366,ENSCAFG00000017956
	GO:0044281	small molecule metabolic process	biological_process	0.025284	68	598	1526	18024	ENSCAFG00000014014,ENSCAFG00000005554,ENSCAFG00000007766,ENSCAFG00000002727,ENSCAFG00000048459,ENSCAFG00000008000,ENSCAFG00000017973,ENSCAFG00000030875,ENSCAFG00000009913,ENSCAFG00000023835,ENSCAFG00000008265,ENSCAFG00000010338,ENSCAFG00000004332,ENSCAFG00000009102,ENSCAFG00000012299,ENSCAFG00000011662,ENSCAFG00000001529,ENSCAFG00000030152,ENSCAFG00000012081,ENSCAFG00000001310,ENSCAFG00000024533,…
	GO:1904037	positive regulation of epithelial cell apoptotic process	biological_process	0.025485	3	598	17	18024	ENSCAFG00000028875,ENSCAFG00000009994,ENSCAFG00000008704
	GO:0005782	peroxisomal matrix	cellular_component	0.025488	2	598	7	18024	ENSCAFG00000019971,ENSCAFG00000010029
	GO:0031907	microbody lumen	cellular_component	0.025488	2	598	7	18024	ENSCAFG00000010029,ENSCAFG00000019971
	GO:0061702	inflammasome complex	cellular_component	0.025721	2	598	7	18024	ENSCAFG00000001301,ENSCAFG00000015493
	GO:0016242	negative regulation of macroautophagy	biological_process	0.025725	4	598	30	18024	ENSCAFG00000001711,ENSCAFG00000005904,ENSCAFG00000018183,ENSCAFG00000010738
	GO:0010632	regulation of epithelial cell migration	biological_process	0.025765	12	598	168	18024	ENSCAFG00000025220,ENSCAFG00000018530,ENSCAFG00000018959,ENSCAFG00000008704,ENSCAFG00000014214,ENSCAFG00000006029,ENSCAFG00000015764,ENSCAFG00000001711,ENSCAFG00000008597,ENSCAFG00000016011,ENSCAFG00000009994,ENSCAFG00000004759
	GO:0032480	negative regulation of type I interferon production	biological_process	0.025929	3	598	17	18024	ENSCAFG00000018859,ENSCAFG00000005759,ENSCAFG00000017894
	GO:0016301	kinase activity	molecular_function	0.026276	38	598	720	18024	ENSCAFG00000005194,ENSCAFG00000009562,ENSCAFG00000002129,ENSCAFG00000008747,ENSCAFG00000004613,ENSCAFG00000012521,ENSCAFG00000032180,ENSCAFG00000018530,ENSCAFG00000012281,ENSCAFG00000019735,ENSCAFG00000013044,ENSCAFG00000013773,ENSCAFG00000023828,ENSCAFG00000008330,ENSCAFG00000008265,ENSCAFG00000013121,ENSCAFG00000016528,ENSCAFG00000016011,ENSCAFG00000009171,ENSCAFG00000019587,ENSCAFG00000011662,…
	GO:1904396	regulation of neuromuscular junction development	biological_process	0.026646	2	598	8	18024	ENSCAFG00000019342,ENSCAFG00000008608
	GO:0055114	oxidation-reduction process	biological_process	0.026669	42	598	929	18024	ENSCAFG00000029215,ENSCAFG00000005748,ENSCAFG00000024975,ENSCAFG00000001711,ENSCAFG00000019794,ENSCAFG00000008288,ENSCAFG00000019783,ENSCAFG00000030152,ENSCAFG00000001529,ENSCAFG00000011216,ENSCAFG00000012504,ENSCAFG00000002370,ENSCAFG00000028490,ENSCAFG00000012567,ENSCAFG00000024533,ENSCAFG00000002129,ENSCAFG00000001310,ENSCAFG00000010452,ENSCAFG00000011171,ENSCAFG00000009323,ENSCAFG00000023464,…
	GO:0046907	intracellular transport	biological_process	0.026878	65	598	1391	18024	ENSCAFG00000018817,ENSCAFG00000002143,ENSCAFG00000042759,ENSCAFG00000015760,ENSCAFG00000001717,ENSCAFG00000018183,ENSCAFG00000017944,ENSCAFG00000017677,ENSCAFG00000012236,ENSCAFG00000008510,ENSCAFG00000019481,ENSCAFG00000010029,ENSCAFG00000019654,ENSCAFG00000002289,ENSCAFG00000016229,ENSCAFG00000006421,ENSCAFG00000016442,ENSCAFG00000008400,ENSCAFG00000016935,ENSCAFG00000002031,ENSCAFG00000008608,…
	GO:0060343	trabecula formation	biological_process	0.027136	3	598	19	18024	ENSCAFG00000006795,ENSCAFG00000031960,ENSCAFG00000002105
	GO:0032366	intracellular sterol transport	biological_process	0.027184	3	598	18	18024	ENSCAFG00000002727,ENSCAFG00000029519,ENSCAFG00000018183
	GO:0032367	intracellular cholesterol transport	biological_process	0.027184	3	598	18	18024	ENSCAFG00000029519,ENSCAFG00000018183,ENSCAFG00000002727
	GO:0006613	cotranslational protein targeting to membrane	biological_process	0.027265	3	598	25	18024	ENSCAFG00000010474,ENSCAFG00000005027,ENSCAFG00000031549
	GO:0004197	cysteine-type endopeptidase activity	molecular_function	0.027442	7	598	78	18024	ENSCAFG00000011165,ENSCAFG00000005179,ENSCAFG00000006029,ENSCAFG00000002014,ENSCAFG00000012434,ENSCAFG00000030711,ENSCAFG00000019975
	GO:0006655	phosphatidylglycerol biosynthetic process	biological_process	0.027464	2	598	7	18024	ENSCAFG00000005312,ENSCAFG00000001424
	GO:0072657	protein localization to membrane	biological_process	0.02747	22	598	387	18024	ENSCAFG00000018183,ENSCAFG00000015760,ENSCAFG00000000215,ENSCAFG00000016011,ENSCAFG00000019448,ENSCAFG00000019342,ENSCAFG00000017677,ENSCAFG00000010474,ENSCAFG00000018959,ENSCAFG00000007482,ENSCAFG00000018622,ENSCAFG00000001221,ENSCAFG00000005027,ENSCAFG00000029519,ENSCAFG00000006421,ENSCAFG00000007680,ENSCAFG00000007689,ENSCAFG00000015872,ENSCAFG00000016229,ENSCAFG00000013466,ENSCAFG00000031549,…
	GO:0023051	regulation of signaling	biological_process	0.027668	103	598	2341	18024	ENSCAFG00000005402,ENSCAFG00000009994,ENSCAFG00000017611,ENSCAFG00000018347,ENSCAFG00000017956,ENSCAFG00000008404,ENSCAFG00000001711,ENSCAFG00000015351,ENSCAFG00000001237,ENSCAFG00000000761,ENSCAFG00000008704,ENSCAFG00000031960,ENSCAFG00000028599,ENSCAFG00000012353,ENSCAFG00000001310,ENSCAFG00000010452,ENSCAFG00000012772,ENSCAFG00000023464,ENSCAFG00000005544,ENSCAFG00000019420,ENSCAFG00000001424,…
	GO:0014841	skeletal muscle satellite cell proliferation	biological_process	0.027682	2	598	8	18024	ENSCAFG00000001310,ENSCAFG00000000611
	GO:0019905	syntaxin binding	molecular_function	0.028215	6	598	61	18024	ENSCAFG00000017956,ENSCAFG00000005662,ENSCAFG00000011840,ENSCAFG00000002031,ENSCAFG00000002727,ENSCAFG00000007692
	GO:1904035	regulation of epithelial cell apoptotic process	biological_process	0.028264	5	598	49	18024	ENSCAFG00000008704,ENSCAFG00000009994,ENSCAFG00000031460,ENSCAFG00000028875,ENSCAFG00000006421
	GO:0021538	epithalamus development	biological_process	0.028335	1	598	1	18024	ENSCAFG00000009209
	GO:0021986	habenula development	biological_process	0.028335	1	598	1	18024	ENSCAFG00000009209
	GO:0009895	negative regulation of catabolic process	biological_process	0.028671	14	598	211	18024	ENSCAFG00000014906,ENSCAFG00000014095,ENSCAFG00000029558,ENSCAFG00000002128,ENSCAFG00000003018,ENSCAFG00000012504,ENSCAFG00000005904,ENSCAFG00000010738,ENSCAFG00000017485,ENSCAFG00000009047,ENSCAFG00000007766,ENSCAFG00000012353,ENSCAFG00000018183,ENSCAFG00000001711
	GO:0045184	establishment of protein localization	biological_process	0.028772	58	598	1232	18024	ENSCAFG00000016229,ENSCAFG00000016678,ENSCAFG00000017078,ENSCAFG00000010029,ENSCAFG00000016442,ENSCAFG00000000344,ENSCAFG00000006421,ENSCAFG00000007689,ENSCAFG00000002031,ENSCAFG00000008400,ENSCAFG00000016935,ENSCAFG00000012855,ENSCAFG00000007482,ENSCAFG00000015762,ENSCAFG00000002257,ENSCAFG00000014403,ENSCAFG00000017964,ENSCAFG00000018183,ENSCAFG00000001717,ENSCAFG00000015760,ENSCAFG00000004728,…
	GO:0005057	receptor signaling protein activity	molecular_function	0.028981	5	598	46	18024	ENSCAFG00000009396,ENSCAFG00000002255,ENSCAFG00000029425,ENSCAFG00000049665,ENSCAFG00000016679
	GO:0070325	lipoprotein particle receptor binding	molecular_function	0.029192	3	598	21	18024	ENSCAFG00000003541,ENSCAFG00000008404,ENSCAFG00000029519
	GO:0006596	polyamine biosynthetic process	biological_process	0.029241	2	598	9	18024	ENSCAFG00000003415,ENSCAFG00000016233
	GO:0017188	aspartate N-acetyltransferase activity	molecular_function	0.029475	1	598	1	18024	ENSCAFG00000014913
	GO:0006767	water-soluble vitamin metabolic process	biological_process	0.029927	3	598	19	18024	ENSCAFG00000016923,ENSCAFG00000010118,ENSCAFG00000011651
	GO:0048583	regulation of response to stimulus	biological_process	0.030022	119	598	2769	18024	ENSCAFG00000019272,ENSCAFG00000014906,ENSCAFG00000019513,ENSCAFG00000016679,ENSCAFG00000004784,ENSCAFG00000006421,ENSCAFG00000009614,ENSCAFG00000010973,ENSCAFG00000011193,ENSCAFG00000004759,ENSCAFG00000008400,ENSCAFG00000015872,ENSCAFG00000010232,ENSCAFG00000005933,ENSCAFG00000031979,ENSCAFG00000025220,ENSCAFG00000041785,ENSCAFG00000015672,ENSCAFG00000009185,ENSCAFG00000006349,ENSCAFG00000013442,…
	GO:0019318	hexose metabolic process	biological_process	0.030159	11	598	166	18024	ENSCAFG00000017485,ENSCAFG00000002129,ENSCAFG00000008265,ENSCAFG00000005194,ENSCAFG00000012081,ENSCAFG00000017973,ENSCAFG00000013155,ENSCAFG00000008288,ENSCAFG00000019971,ENSCAFG00000007186,ENSCAFG00000012504
	GO:0009615	response to virus	biological_process	0.030209	13	598	214	18024	ENSCAFG00000003415,ENSCAFG00000017651,ENSCAFG00000005759,ENSCAFG00000013121,ENSCAFG00000008404,ENSCAFG00000009994,ENSCAFG00000015672,ENSCAFG00000011698,ENSCAFG00000001521,ENSCAFG00000000851,ENSCAFG00000010511,ENSCAFG00000010974,ENSCAFG00000004537
	GO:0005786	signal recognition particle, endoplasmic reticulum targeting	cellular_component	0.030567	2	598	13	18024	ENSCAFG00000005027,ENSCAFG00000031549
	GO:0008312	7S RNA binding	molecular_function	0.030567	2	598	13	18024	ENSCAFG00000031549,ENSCAFG00000005027
	GO:0035612	AP-2 adaptor complex binding	molecular_function	0.030691	2	598	7	18024	ENSCAFG00000013367,ENSCAFG00000029519
	GO:0060013	righting reflex	biological_process	0.030876	2	598	7	18024	ENSCAFG00000002014,ENSCAFG00000018817
	GO:0001968	fibronectin binding	molecular_function	0.030886	3	598	18	18024	ENSCAFG00000008358,ENSCAFG00000013466,ENSCAFG00000008704
	GO:0043095	regulation of GTP cyclohydrolase I activity	biological_process	0.031216	1	598	1	18024	ENSCAFG00000029586
	GO:0043105	negative regulation of GTP cyclohydrolase I activity	biological_process	0.031216	1	598	1	18024	ENSCAFG00000029586
	GO:0044549	GTP cyclohydrolase binding	molecular_function	0.031216	1	598	1	18024	ENSCAFG00000029586
	GO:1901575	organic substance catabolic process	biological_process	0.031376	71	598	1563	18024	ENSCAFG00000019872,ENSCAFG00000008510,ENSCAFG00000014906,ENSCAFG00000015802,ENSCAFG00000010029,ENSCAFG00000010973,ENSCAFG00000003440,ENSCAFG00000016989,ENSCAFG00000001700,ENSCAFG00000019971,ENSCAFG00000003882,ENSCAFG00000010118,ENSCAFG00000000679,ENSCAFG00000001911,ENSCAFG00000003415,ENSCAFG00000019797,ENSCAFG00000017485,ENSCAFG00000019448,ENSCAFG00000002014,ENSCAFG00000007098,ENSCAFG00000014542,…
	GO:0033036	macromolecule localization	biological_process	0.032333	95	598	2134	18024	ENSCAFG00000014660,ENSCAFG00000004728,ENSCAFG00000018183,ENSCAFG00000001717,ENSCAFG00000015760,ENSCAFG00000017677,ENSCAFG00000017944,ENSCAFG00000012236,ENSCAFG00000017894,ENSCAFG00000019448,ENSCAFG00000017942,ENSCAFG00000001221,ENSCAFG00000006421,ENSCAFG00000016442,ENSCAFG00000003855,ENSCAFG00000016935,ENSCAFG00000008400,ENSCAFG00000002031,ENSCAFG00000015872,ENSCAFG00000010232,ENSCAFG00000010029,…
	GO:0005777	peroxisome	cellular_component	0.032927	8	598	99	18024	ENSCAFG00000007443,ENSCAFG00000018220,ENSCAFG00000016229,ENSCAFG00000010029,ENSCAFG00000001748,ENSCAFG00000019996,ENSCAFG00000019971,ENSCAFG00000016923
	GO:0042579	microbody	cellular_component	0.032927	8	598	99	18024	ENSCAFG00000018220,ENSCAFG00000007443,ENSCAFG00000019971,ENSCAFG00000019996,ENSCAFG00000016923,ENSCAFG00000010029,ENSCAFG00000001748,ENSCAFG00000016229
	GO:0006127	glycerophosphate shuttle	biological_process	0.032978	1	598	1	18024	ENSCAFG00000008288
	GO:0031118	rRNA pseudouridine synthesis	biological_process	0.033013	2	598	9	18024	ENSCAFG00000031420,ENSCAFG00000000240
	GO:0042595	behavioral response to starvation	biological_process	0.033398	1	598	1	18024	ENSCAFG00000029589
	GO:0006563	L-serine metabolic process	biological_process	0.033413	2	598	9	18024	ENSCAFG00000030875,ENSCAFG00000028490
	GO:0042219	cellular modified amino acid catabolic process	biological_process	0.033459	3	598	19	18024	ENSCAFG00000010118,ENSCAFG00000001911,ENSCAFG00000019794
	GO:0090360	platelet-derived growth factor production	biological_process	0.033566	1	598	1	18024	ENSCAFG00000005461
	GO:0090361	regulation of platelet-derived growth factor production	biological_process	0.033566	1	598	1	18024	ENSCAFG00000005461
	GO:0090472	dibasic protein processing	biological_process	0.033703	1	598	1	18024	ENSCAFG00000012353
	GO:1901390	positive regulation of transforming growth factor beta activation	biological_process	0.033703	1	598	1	18024	ENSCAFG00000012353
	GO:1901392	regulation of transforming growth factor beta1 activation	biological_process	0.033703	1	598	1	18024	ENSCAFG00000012353
	GO:1901394	positive regulation of transforming growth factor beta1 activation	biological_process	0.033703	1	598	1	18024	ENSCAFG00000012353
	GO:0006760	folic acid-containing compound metabolic process	biological_process	0.033712	3	598	20	18024	ENSCAFG00000010118,ENSCAFG00000011926,ENSCAFG00000001911
	GO:0044432	endoplasmic reticulum part	cellular_component	0.03377	33	598	642	18024	ENSCAFG00000007098,ENSCAFG00000020120,ENSCAFG00000009125,ENSCAFG00000007549,ENSCAFG00000016923,ENSCAFG00000010780,ENSCAFG00000008400,ENSCAFG00000011584,ENSCAFG00000016790,ENSCAFG00000016678,ENSCAFG00000019272,ENSCAFG00000016423,ENSCAFG00000014199,ENSCAFG00000029215,ENSCAFG00000006815,ENSCAFG00000010738,ENSCAFG00000008404,ENSCAFG00000010338,ENSCAFG00000006795,ENSCAFG00000017631,ENSCAFG00000007157,…
	GO:0051650	establishment of vesicle localization	biological_process	0.033792	13	598	190	18024	ENSCAFG00000017956,ENSCAFG00000005662,ENSCAFG00000017651,ENSCAFG00000006694,ENSCAFG00000008608,ENSCAFG00000004759,ENSCAFG00000017047,ENSCAFG00000002143,ENSCAFG00000019872,ENSCAFG00000000156,ENSCAFG00000017078,ENSCAFG00000019312,ENSCAFG00000001221
	GO:0006744	ubiquinone biosynthetic process	biological_process	0.034135	3	598	18	18024	ENSCAFG00000010338,ENSCAFG00000004332,ENSCAFG00000003469
	GO:1901663	quinone biosynthetic process	biological_process	0.034135	3	598	18	18024	ENSCAFG00000003469,ENSCAFG00000004332,ENSCAFG00000010338
	GO:0008104	protein localization	biological_process	0.034371	83	598	1837	18024	ENSCAFG00000006421,ENSCAFG00000016442,ENSCAFG00000016935,ENSCAFG00000008400,ENSCAFG00000015872,ENSCAFG00000010232,ENSCAFG00000002031,ENSCAFG00000019481,ENSCAFG00000010029,ENSCAFG00000002289,ENSCAFG00000019513,ENSCAFG00000016229,ENSCAFG00000014660,ENSCAFG00000004728,ENSCAFG00000001717,ENSCAFG00000015760,ENSCAFG00000018183,ENSCAFG00000017944,ENSCAFG00000017677,ENSCAFG00000019448,ENSCAFG00000017942,…
	GO:0046471	phosphatidylglycerol metabolic process	biological_process	0.034718	3	598	20	18024	ENSCAFG00000015085,ENSCAFG00000001424,ENSCAFG00000005312
	GO:0098542	defense response to other organism	biological_process	0.034908	18	598	354	18024	ENSCAFG00000041785,ENSCAFG00000001521,ENSCAFG00000000851,ENSCAFG00000001301,ENSCAFG00000015672,ENSCAFG00000048080,ENSCAFG00000004537,ENSCAFG00000013121,ENSCAFG00000017651,ENSCAFG00000009994,ENSCAFG00000016011,ENSCAFG00000001424,ENSCAFG00000010511,ENSCAFG00000017544,ENSCAFG00000011698,ENSCAFG00000029589,ENSCAFG00000005759,ENSCAFG00000024533
	GO:0030030	cell projection organization	biological_process	0.035148	54	598	1101	18024	ENSCAFG00000016732,ENSCAFG00000005662,ENSCAFG00000047497,ENSCAFG00000015764,ENSCAFG00000011361,ENSCAFG00000012969,ENSCAFG00000031460,ENSCAFG00000003018,ENSCAFG00000004613,ENSCAFG00000004968,ENSCAFG00000000156,ENSCAFG00000012772,ENSCAFG00000019493,ENSCAFG00000024975,ENSCAFG00000015246,ENSCAFG00000018012,ENSCAFG00000016528,ENSCAFG00000016011,ENSCAFG00000011994,ENSCAFG00000017047,ENSCAFG00000010416,…
	GO:0030258	lipid modification	biological_process	0.035282	14	598	214	18024	ENSCAFG00000012969,ENSCAFG00000009562,ENSCAFG00000002129,ENSCAFG00000001310,ENSCAFG00000023835,ENSCAFG00000007680,ENSCAFG00000010029,ENSCAFG00000019735,ENSCAFG00000011652,ENSCAFG00000023464,ENSCAFG00000019996,ENSCAFG00000019971,ENSCAFG00000011216,ENSCAFG00000003018
	GO:0008783	agmatinase activity	molecular_function	0.035969	1	598	1	18024	ENSCAFG00000016233
	GO:0033388	putrescine biosynthetic process from arginine	biological_process	0.035969	1	598	1	18024	ENSCAFG00000016233
	GO:0033389	putrescine biosynthetic process from arginine, using agmatinase	biological_process	0.035969	1	598	1	18024	ENSCAFG00000016233
	GO:0004476	mannose-6-phosphate isomerase activity	molecular_function	0.036378	1	598	1	18024	ENSCAFG00000017973
	GO:0061611	mannose to fructose-6-phosphate metabolic process	biological_process	0.036378	1	598	1	18024	ENSCAFG00000017973
	GO:0014856	skeletal muscle cell proliferation	biological_process	0.036405	2	598	9	18024	ENSCAFG00000001310,ENSCAFG00000000611
	GO:0032934	sterol binding	molecular_function	0.036437	5	598	49	18024	ENSCAFG00000007157,ENSCAFG00000014108,ENSCAFG00000011584,ENSCAFG00000001574,ENSCAFG00000018183
	GO:0008093	cytoskeletal adaptor activity	molecular_function	0.036658	2	598	8	18024	ENSCAFG00000005700,ENSCAFG00000002289
	GO:0001848	complement binding	molecular_function	0.036881	2	598	10	18024	ENSCAFG00000000611,ENSCAFG00000028508
	GO:0097201	negative regulation of transcription from RNA polymerase II promoter in response to stress	biological_process	0.037216	2	598	8	18024	ENSCAFG00000008400,ENSCAFG00000016286
	GO:0007051	spindle organization	biological_process	0.037285	11	598	152	18024	ENSCAFG00000016425,ENSCAFG00000004759,ENSCAFG00000017942,ENSCAFG00000016576,ENSCAFG00000008608,ENSCAFG00000016938,ENSCAFG00000002772,ENSCAFG00000013044,ENSCAFG00000016678,ENSCAFG00000032601,ENSCAFG00000008510
	GO:0050922	negative regulation of chemotaxis	biological_process	0.037325	5	598	49	18024	ENSCAFG00000019587,ENSCAFG00000008597,ENSCAFG00000008704,ENSCAFG00000011565,ENSCAFG00000013442
	GO:0008092	cytoskeletal protein binding	molecular_function	0.037396	41	598	815	18024	ENSCAFG00000002289,ENSCAFG00000019513,ENSCAFG00000005700,ENSCAFG00000017078,ENSCAFG00000013367,ENSCAFG00000049761,ENSCAFG00000002396,ENSCAFG00000011565,ENSCAFG00000029881,ENSCAFG00000015796,ENSCAFG00000008608,ENSCAFG00000010630,ENSCAFG00000004759,ENSCAFG00000002141,ENSCAFG00000008657,ENSCAFG00000009125,ENSCAFG00000007549,ENSCAFG00000001221,ENSCAFG00000002143,ENSCAFG00000009185,ENSCAFG00000017942,…
	GO:0016638	oxidoreductase activity, acting on the CH-NH2 group of donors	molecular_function	0.037489	3	598	21	18024	ENSCAFG00000008358,ENSCAFG00000014660,ENSCAFG00000003882
	GO:0048679	regulation of axon regeneration	biological_process	0.037667	3	598	19	18024	ENSCAFG00000010973,ENSCAFG00000018859,ENSCAFG00000011994
	GO:0031432	titin binding	molecular_function	0.038708	2	598	8	18024	ENSCAFG00000002396,ENSCAFG00000009185
	GO:0070254	mucus secretion	biological_process	0.038995	2	598	9	18024	ENSCAFG00000023464,ENSCAFG00000007692
	GO:0019674	NAD metabolic process	biological_process	0.03916	4	598	33	18024	ENSCAFG00000012504,ENSCAFG00000048539,ENSCAFG00000005748,ENSCAFG00000008288
	GO:0016790	thiolester hydrolase activity	molecular_function	0.03918	4	598	35	18024	ENSCAFG00000019448,ENSCAFG00000019606,ENSCAFG00000013388,ENSCAFG00000001424
	GO:0051023	regulation of immunoglobulin secretion	biological_process	0.039202	2	598	10	18024	ENSCAFG00000009994,ENSCAFG00000008400
	GO:0006089	lactate metabolic process	biological_process	0.0393	2	598	9	18024	ENSCAFG00000012504,ENSCAFG00000019606
	GO:0008465	glycerate dehydrogenase activity	molecular_function	0.039379	1	598	1	18024	ENSCAFG00000002370
	GO:0016618	hydroxypyruvate reductase activity	molecular_function	0.039379	1	598	1	18024	ENSCAFG00000002370
	GO:0030267	glyoxylate reductase (NADP) activity	molecular_function	0.039379	1	598	1	18024	ENSCAFG00000002370
	GO:0060700	regulation of ribonuclease activity	biological_process	0.039447	2	598	8	18024	ENSCAFG00000008400,ENSCAFG00000010511
	GO:0044458	motile cilium assembly	biological_process	0.039788	3	598	20	18024	ENSCAFG00000010609,ENSCAFG00000004383,ENSCAFG00000005589
	GO:0055015	ventricular cardiac muscle cell development	biological_process	0.039793	2	598	9	18024	ENSCAFG00000031960,ENSCAFG00000002105
	GO:0003810	protein-glutamine gamma-glutamyltransferase activity	molecular_function	0.039801	2	598	8	18024	ENSCAFG00000009509,ENSCAFG00000023828
	GO:0031116	positive regulation of microtubule polymerization	biological_process	0.039805	3	598	20	18024	ENSCAFG00000007898,ENSCAFG00000032601,ENSCAFG00000008608
	GO:0070478	nuclear-transcribed mRNA catabolic process, 3'-5' exonucleolytic nonsense-mediated decay	biological_process	0.039901	1	598	1	18024	ENSCAFG00000000679
	GO:1902580	single-organism cellular localization	biological_process	0.039918	44	598	905	18024	ENSCAFG00000016678,ENSCAFG00000016229,ENSCAFG00000019654,ENSCAFG00000017078,ENSCAFG00000010029,ENSCAFG00000019481,ENSCAFG00000008510,ENSCAFG00000019872,ENSCAFG00000007689,ENSCAFG00000008608,ENSCAFG00000015872,ENSCAFG00000004759,ENSCAFG00000008657,ENSCAFG00000029519,ENSCAFG00000016938,ENSCAFG00000006421,ENSCAFG00000001221,ENSCAFG00000008000,ENSCAFG00000002143,ENSCAFG00000007482,ENSCAFG00000006694,…
	GO:0008193	tRNA guanylyltransferase activity	molecular_function	0.039918	1	598	1	18024	ENSCAFG00000017348
	GO:0034427	nuclear-transcribed mRNA catabolic process, exonucleolytic, 3'-5'	biological_process	0.04001	2	598	9	18024	ENSCAFG00000000679,ENSCAFG00000001521
	GO:0016776	phosphotransferase activity, phosphate group as acceptor	molecular_function	0.04013	4	598	40	18024	ENSCAFG00000007766,ENSCAFG00000009562,ENSCAFG00000032180,ENSCAFG00000020105
	GO:0051978	lysophospholipid transporter activity	molecular_function	0.040209	1	598	1	18024	ENSCAFG00000003018
	GO:1901480	oleate transporter activity	molecular_function	0.040209	1	598	1	18024	ENSCAFG00000003018
	GO:0007031	peroxisome organization	biological_process	0.04029	4	598	34	18024	ENSCAFG00000016229,ENSCAFG00000018220,ENSCAFG00000001748,ENSCAFG00000010029
	GO:0001667	ameboidal-type cell migration	biological_process	0.040302	18	598	307	18024	ENSCAFG00000004613,ENSCAFG00000011565,ENSCAFG00000018530,ENSCAFG00000008597,ENSCAFG00000004759,ENSCAFG00000001310,ENSCAFG00000015764,ENSCAFG00000008704,ENSCAFG00000006029,ENSCAFG00000014214,ENSCAFG00000001237,ENSCAFG00000018959,ENSCAFG00000025220,ENSCAFG00000006720,ENSCAFG00000016011,ENSCAFG00000009994,ENSCAFG00000010241,ENSCAFG00000001711
	GO:0032273	positive regulation of protein polymerization	biological_process	0.040594	8	598	106	18024	ENSCAFG00000013341,ENSCAFG00000008608,ENSCAFG00000007898,ENSCAFG00000005700,ENSCAFG00000015351,ENSCAFG00000015081,ENSCAFG00000011565,ENSCAFG00000032601
	GO:0004092	carnitine O-acetyltransferase activity	molecular_function	0.040682	1	598	1	18024	ENSCAFG00000019996
	GO:0045111	intermediate filament cytoskeleton	cellular_component	0.040708	9	598	144	18024	ENSCAFG00000029519,ENSCAFG00000011017,ENSCAFG00000031250,ENSCAFG00000004968,ENSCAFG00000025322,ENSCAFG00000001521,ENSCAFG00000008000,ENSCAFG00000017078,ENSCAFG00000031303
	GO:0042134	rRNA primary transcript binding	molecular_function	0.040709	1	598	1	18024	ENSCAFG00000028879
	GO:0014728	regulation of the force of skeletal muscle contraction	biological_process	0.040751	1	598	1	18024	ENSCAFG00000012504
	GO:0014862	regulation of skeletal muscle contraction by chemo-mechanical energy conversion	biological_process	0.040751	1	598	1	18024	ENSCAFG00000012504
	GO:0033123	positive regulation of purine nucleotide catabolic process	biological_process	0.040751	1	598	1	18024	ENSCAFG00000012504
	GO:1900159	positive regulation of bone mineralization involved in bone maturation	biological_process	0.040751	1	598	1	18024	ENSCAFG00000012504
	GO:1902690	positive regulation of NAD metabolic process	biological_process	0.040751	1	598	1	18024	ENSCAFG00000012504
	GO:1904025	positive regulation of glucose catabolic process to lactate via pyruvate	biological_process	0.040751	1	598	1	18024	ENSCAFG00000012504
	GO:0033477	S-methylmethionine metabolic process	biological_process	0.04076	1	598	1	18024	ENSCAFG00000009102
	GO:0061627	S-methylmethionine-homocysteine S-methyltransferase activity	molecular_function	0.04076	1	598	1	18024	ENSCAFG00000009102
	GO:0010070	zygote asymmetric cell division	biological_process	0.040835	1	598	1	18024	ENSCAFG00000016425
	GO:0009066	aspartate family amino acid metabolic process	biological_process	0.04088	4	598	34	18024	ENSCAFG00000016989,ENSCAFG00000009102,ENSCAFG00000010118,ENSCAFG00000003882
	GO:0047677	arachidonate 8(R)-lipoxygenase activity	molecular_function	0.041029	1	598	1	18024	ENSCAFG00000023464
	GO:0050080	malonyl-CoA decarboxylase activity	molecular_function	0.041032	1	598	1	18024	ENSCAFG00000019971
	GO:2001294	malonyl-CoA catabolic process	biological_process	0.041032	1	598	1	18024	ENSCAFG00000019971
	GO:0004395	hexaprenyldihydroxybenzoate methyltransferase activity	molecular_function	0.041068	1	598	1	18024	ENSCAFG00000003469
	GO:0008689	3-demethylubiquinone-9 3-O-methyltransferase activity	molecular_function	0.041068	1	598	1	18024	ENSCAFG00000003469
	GO:0010420	polyprenyldihydroxybenzoate methyltransferase activity	molecular_function	0.041068	1	598	1	18024	ENSCAFG00000003469
	GO:0061542	3-demethylubiquinone-n 3-O-methyltransferase activity	molecular_function	0.041068	1	598	1	18024	ENSCAFG00000003469
	GO:0035611	protein branching point deglutamylation	biological_process	0.041097	1	598	1	18024	ENSCAFG00000004537
	GO:0090261	positive regulation of inclusion body assembly	biological_process	0.041103	1	598	1	18024	ENSCAFG00000008404
	GO:1902847	regulation of neuronal signal transduction	biological_process	0.041103	1	598	1	18024	ENSCAFG00000008404
	GO:1902998	positive regulation of neurofibrillary tangle assembly	biological_process	0.041103	1	598	1	18024	ENSCAFG00000008404
	GO:0043333	2-octaprenyl-6-methoxy-1,4-benzoquinone methyltransferase activity	molecular_function	0.041105	1	598	1	18024	ENSCAFG00000010338
	GO:0005690	U4atac snRNP	cellular_component	0.041106	1	598	1	18024	ENSCAFG00000002700
	GO:0070990	snRNP binding	molecular_function	0.041106	1	598	1	18024	ENSCAFG00000002700
	GO:0000095	S-adenosyl-L-methionine transmembrane transporter activity	molecular_function	0.041106	1	598	1	18024	ENSCAFG00000006689
	GO:0000333	telomerase catalytic core complex	cellular_component	0.041106	1	598	1	18024	ENSCAFG00000010739
	GO:0001971	negative regulation of activation of membrane attack complex	biological_process	0.041106	1	598	1	18024	ENSCAFG00000028508
	GO:0003721	telomeric template RNA reverse transcriptase activity	molecular_function	0.041106	1	598	1	18024	ENSCAFG00000010739
	GO:0004061	arylformamidase activity	molecular_function	0.041106	1	598	1	18024	ENSCAFG00000048539
	GO:0004138	deoxyguanosine kinase activity	molecular_function	0.041106	1	598	1	18024	ENSCAFG00000008747
	GO:0004149	dihydrolipoyllysine-residue succinyltransferase activity	molecular_function	0.041106	1	598	1	18024	ENSCAFG00000016989
	GO:0004310	farnesyl-diphosphate farnesyltransferase activity	molecular_function	0.041106	1	598	1	18024	ENSCAFG00000007948
	GO:0004334	fumarylacetoacetase activity	molecular_function	0.041106	1	598	1	18024	ENSCAFG00000013958
	GO:0004512	inositol-3-phosphate synthase activity	molecular_function	0.041106	1	598	1	18024	ENSCAFG00000014770
	GO:0004736	pyruvate carboxylase activity	molecular_function	0.041106	1	598	1	18024	ENSCAFG00000012081
	GO:0008123	cholesterol 7-alpha-monooxygenase activity	molecular_function	0.041106	1	598	1	18024	ENSCAFG00000007098
	GO:0008352	katanin complex	cellular_component	0.041106	1	598	1	18024	ENSCAFG00000008657
	GO:0008445	D-aspartate oxidase activity	molecular_function	0.041106	1	598	1	18024	ENSCAFG00000003882
	GO:0008480	sarcosine dehydrogenase activity	molecular_function	0.041106	1	598	1	18024	ENSCAFG00000019794
	GO:0009256	10-formyltetrahydrofolate metabolic process	biological_process	0.041106	1	598	1	18024	ENSCAFG00000001911
	GO:0009258	10-formyltetrahydrofolate catabolic process	biological_process	0.041106	1	598	1	18024	ENSCAFG00000001911
	GO:0009374	biotin binding	molecular_function	0.041106	1	598	1	18024	ENSCAFG00000012081
	GO:0009397	folic acid-containing compound catabolic process	biological_process	0.041106	1	598	1	18024	ENSCAFG00000001911
	GO:0015805	S-adenosyl-L-methionine transport	biological_process	0.041106	1	598	1	18024	ENSCAFG00000006689
	GO:0015922	aspartate oxidase activity	molecular_function	0.041106	1	598	1	18024	ENSCAFG00000003882
	GO:0016028	rhabdomere	cellular_component	0.041106	1	598	1	18024	ENSCAFG00000007131
	GO:0016340	calcium-dependent cell-matrix adhesion	biological_process	0.041106	1	598	1	18024	ENSCAFG00000015230
	GO:0016751	S-succinyltransferase activity	molecular_function	0.041106	1	598	1	18024	ENSCAFG00000016989
	GO:0016872	intramolecular lyase activity	molecular_function	0.041106	1	598	1	18024	ENSCAFG00000014770
	GO:0018395	peptidyl-lysine hydroxylation to 5-hydroxy-L-lysine	biological_process	0.041106	1	598	1	18024	ENSCAFG00000005139
	GO:0018423	protein C-terminal leucine carboxyl O-methyltransferase activity	molecular_function	0.041106	1	598	1	18024	ENSCAFG00000017485
	GO:0018969	thiocyanate metabolic process	biological_process	0.041106	1	598	1	18024	ENSCAFG00000024533
	GO:0019153	protein-disulfide reductase (glutathione) activity	molecular_function	0.041106	1	598	1	18024	ENSCAFG00000029215
	GO:0030407	formimidoyltransferase activity	molecular_function	0.041106	1	598	1	18024	ENSCAFG00000011926
	GO:0030409	glutamate formimidoyltransferase activity	molecular_function	0.041106	1	598	1	18024	ENSCAFG00000011926
	GO:0030412	formimidoyltetrahydrofolate cyclodeaminase activity	molecular_function	0.041106	1	598	1	18024	ENSCAFG00000011926
	GO:0030504	inorganic diphosphate transmembrane transporter activity	molecular_function	0.041106	1	598	1	18024	ENSCAFG00000014290
	GO:0030586	[methionine synthase] reductase activity	molecular_function	0.041106	1	598	1	18024	ENSCAFG00000010118
	GO:0031151	histone methyltransferase activity (H3-K79 specific)	molecular_function	0.041106	1	598	1	18024	ENSCAFG00000019420
	GO:0031592	centrosomal corona	cellular_component	0.041106	1	598	1	18024	ENSCAFG00000004759
	GO:0032290	peripheral nervous system myelin formation	biological_process	0.041106	1	598	1	18024	ENSCAFG00000028865
	GO:0032419	extrinsic component of lysosome membrane	cellular_component	0.041106	1	598	1	18024	ENSCAFG00000004157
	GO:0032445	fructose import	biological_process	0.041106	1	598	1	18024	ENSCAFG00000019714
	GO:0033746	histone demethylase activity (H3-R2 specific)	molecular_function	0.041106	1	598	1	18024	ENSCAFG00000005139
	GO:0033749	histone demethylase activity (H4-R3 specific)	molecular_function	0.041106	1	598	1	18024	ENSCAFG00000005139
	GO:0034124	regulation of MyD88-dependent toll-like receptor signaling pathway	biological_process	0.041106	1	598	1	18024	ENSCAFG00000000851
	GO:0034466	chromaffin granule lumen	cellular_component	0.041106	1	598	1	18024	ENSCAFG00000019783
	GO:0035026	leading edge cell differentiation	biological_process	0.041106	1	598	1	18024	ENSCAFG00000018622
	GO:0036393	thiocyanate peroxidase activity	molecular_function	0.041106	1	598	1	18024	ENSCAFG00000024533
	GO:0042309	homoiothermy	biological_process	0.041106	1	598	1	18024	ENSCAFG00000019783
	GO:0042560	pteridine-containing compound catabolic process	biological_process	0.041106	1	598	1	18024	ENSCAFG00000001911
	GO:0043585	nose morphogenesis	biological_process	0.041106	1	598	1	18024	ENSCAFG00000017877
	GO:0046623	sphingolipid-translocating ATPase activity	molecular_function	0.041106	1	598	1	18024	ENSCAFG00000002727
	GO:0050429	calcium-dependent phospholipase C activity	molecular_function	0.041106	1	598	1	18024	ENSCAFG00000008746
	GO:0050444	aquacobalamin reductase (NADPH) activity	molecular_function	0.041106	1	598	1	18024	ENSCAFG00000010118
	GO:0050928	negative regulation of positive chemotaxis	biological_process	0.041106	1	598	1	18024	ENSCAFG00000008597
	GO:0051232	meiotic spindle elongation	biological_process	0.041106	1	598	1	18024	ENSCAFG00000002772
	GO:0051996	squalene synthase activity	molecular_function	0.041106	1	598	1	18024	ENSCAFG00000007948
	GO:0060034	notochord cell differentiation	biological_process	0.041106	1	598	1	18024	ENSCAFG00000016011
	GO:0060035	notochord cell development	biological_process	0.041106	1	598	1	18024	ENSCAFG00000016011
	GO:0060064	Spemann organizer formation at the anterior end of the primitive streak	biological_process	0.041106	1	598	1	18024	ENSCAFG00000013442
	GO:0061143	alveolar primary septum development	biological_process	0.041106	1	598	1	18024	ENSCAFG00000017877
	GO:0061366	behavioral response to chemical pain	biological_process	0.041106	1	598	1	18024	ENSCAFG00000016528
	GO:0061368	behavioral response to formalin induced pain	biological_process	0.041106	1	598	1	18024	ENSCAFG00000016528
	GO:0070032	synaptobrevin 2-SNAP-25-syntaxin-1a-complexin I complex	cellular_component	0.041106	1	598	1	18024	ENSCAFG00000005662
	GO:0070077	histone arginine demethylation	biological_process	0.041106	1	598	1	18024	ENSCAFG00000005139
	GO:0070078	histone H3-R2 demethylation	biological_process	0.041106	1	598	1	18024	ENSCAFG00000005139
	GO:0070079	histone H4-R3 demethylation	biological_process	0.041106	1	598	1	18024	ENSCAFG00000005139
	GO:0070274	RES complex	cellular_component	0.041106	1	598	1	18024	ENSCAFG00000013400
	GO:0070539	linoleic acid binding	molecular_function	0.041106	1	598	1	18024	ENSCAFG00000001310
	GO:0071332	cellular response to fructose stimulus	biological_process	0.041106	1	598	1	18024	ENSCAFG00000019714
	GO:0071963	establishment or maintenance of cell polarity regulating cell shape	biological_process	0.041106	1	598	1	18024	ENSCAFG00000047497
	GO:1900141	regulation of oligodendrocyte apoptotic process	biological_process	0.041106	1	598	1	18024	ENSCAFG00000006421
	GO:1900142	negative regulation of oligodendrocyte apoptotic process	biological_process	0.041106	1	598	1	18024	ENSCAFG00000006421
	GO:1901053	sarcosine catabolic process	biological_process	0.041106	1	598	1	18024	ENSCAFG00000019794
	GO:1901962	S-adenosyl-L-methionine transmembrane transport	biological_process	0.041106	1	598	1	18024	ENSCAFG00000006689
	GO:1901999	homogentisate metabolic process	biological_process	0.041106	1	598	1	18024	ENSCAFG00000013958
	GO:1902000	homogentisate catabolic process	biological_process	0.041106	1	598	1	18024	ENSCAFG00000013958
	GO:1903704	negative regulation of production of siRNA involved in RNA interference	biological_process	0.041106	1	598	1	18024	ENSCAFG00000010739
	GO:1904041	regulation of cystathionine beta-synthase activity	biological_process	0.041106	1	598	1	18024	ENSCAFG00000010118
	GO:1904042	negative regulation of cystathionine beta-synthase activity	biological_process	0.041106	1	598	1	18024	ENSCAFG00000010118
	GO:1990539	fructose import across plasma membrane	biological_process	0.041106	1	598	1	18024	ENSCAFG00000019714
	GO:1990572	TERT-RMRP complex	cellular_component	0.041106	1	598	1	18024	ENSCAFG00000010739
	GO:2000626	negative regulation of miRNA catabolic process	biological_process	0.041106	1	598	1	18024	ENSCAFG00000009047
	GO:2000629	negative regulation of miRNA metabolic process	biological_process	0.041106	1	598	1	18024	ENSCAFG00000009047
	GO:1901843	positive regulation of high voltage-gated calcium channel activity	biological_process	0.041106	1	598	1	18024	ENSCAFG00000005926
	GO:0017125	deoxycytidyl transferase activity	molecular_function	0.041106	1	598	1	18024	ENSCAFG00000023079
	GO:0070987	error-free translesion synthesis	biological_process	0.041106	1	598	1	18024	ENSCAFG00000023079
	GO:1901616	organic hydroxy compound catabolic process	biological_process	0.041108	6	598	67	18024	ENSCAFG00000013958,ENSCAFG00000005554,ENSCAFG00000001424,ENSCAFG00000007098,ENSCAFG00000019783,ENSCAFG00000012969
	GO:0036038	TCTN-B9D complex	cellular_component	0.041111	2	598	9	18024	ENSCAFG00000009125,ENSCAFG00000017002
	GO:0009072	aromatic amino acid family metabolic process	biological_process	0.041178	3	598	20	18024	ENSCAFG00000013958,ENSCAFG00000048539,ENSCAFG00000005748
	GO:0035371	microtubule plus-end	cellular_component	0.041271	3	598	20	18024	ENSCAFG00000007898,ENSCAFG00000008608,ENSCAFG00000017942
	GO:0019752	carboxylic acid metabolic process	biological_process	0.041277	36	598	731	18024	ENSCAFG00000008265,ENSCAFG00000013958,ENSCAFG00000019794,ENSCAFG00000005748,ENSCAFG00000009142,ENSCAFG00000019606,ENSCAFG00000009102,ENSCAFG00000011216,ENSCAFG00000012504,ENSCAFG00000028490,ENSCAFG00000002370,ENSCAFG00000008288,ENSCAFG00000001310,ENSCAFG00000012081,ENSCAFG00000011926,ENSCAFG00000016233,ENSCAFG00000002129,ENSCAFG00000019996,ENSCAFG00000001516,ENSCAFG00000003018,ENSCAFG00000009323,…
	GO:0051648	vesicle localization	biological_process	0.04227	13	598	196	18024	ENSCAFG00000005662,ENSCAFG00000017651,ENSCAFG00000017956,ENSCAFG00000004759,ENSCAFG00000017047,ENSCAFG00000008608,ENSCAFG00000006694,ENSCAFG00000019872,ENSCAFG00000002143,ENSCAFG00000019312,ENSCAFG00000001221,ENSCAFG00000017078,ENSCAFG00000000156
	GO:0032365	intracellular lipid transport	biological_process	0.042486	3	598	21	18024	ENSCAFG00000002727,ENSCAFG00000029519,ENSCAFG00000018183
	GO:0048260	positive regulation of receptor-mediated endocytosis	biological_process	0.043356	4	598	34	18024	ENSCAFG00000018622,ENSCAFG00000013367,ENSCAFG00000029519,ENSCAFG00000008404
	GO:0007272	ensheathment of neurons	biological_process	0.043513	8	598	103	18024	ENSCAFG00000001310,ENSCAFG00000008404,ENSCAFG00000008782,ENSCAFG00000000016,ENSCAFG00000001128,ENSCAFG00000001141,ENSCAFG00000028865,ENSCAFG00000018817
	GO:0008366	axon ensheathment	biological_process	0.043513	8	598	103	18024	ENSCAFG00000000016,ENSCAFG00000008782,ENSCAFG00000008404,ENSCAFG00000001310,ENSCAFG00000001141,ENSCAFG00000001128,ENSCAFG00000028865,ENSCAFG00000018817
	GO:0005778	peroxisomal membrane	cellular_component	0.043847	4	598	35	18024	ENSCAFG00000016229,ENSCAFG00000007443,ENSCAFG00000018220,ENSCAFG00000001748
	GO:0031903	microbody membrane	cellular_component	0.043847	4	598	35	18024	ENSCAFG00000018220,ENSCAFG00000001748,ENSCAFG00000007443,ENSCAFG00000016229
	GO:0051293	establishment of spindle localization	biological_process	0.044054	4	598	36	18024	ENSCAFG00000008608,ENSCAFG00000016678,ENSCAFG00000004759,ENSCAFG00000017078
	GO:0009966	regulation of signal transduction	biological_process	0.044075	89	598	2037	18024	ENSCAFG00000010749,ENSCAFG00000015642,ENSCAFG00000005055,ENSCAFG00000016732,ENSCAFG00000005461,ENSCAFG00000005109,ENSCAFG00000004894,ENSCAFG00000010739,ENSCAFG00000005759,ENSCAFG00000005931,ENSCAFG00000012281,ENSCAFG00000012872,ENSCAFG00000020172,ENSCAFG00000031460,ENSCAFG00000011698,ENSCAFG00000008358,ENSCAFG00000018530,ENSCAFG00000016011,ENSCAFG00000011994,ENSCAFG00000016528,ENSCAFG00000016425,…
	GO:0030100	regulation of endocytosis	biological_process	0.0447	11	598	163	18024	ENSCAFG00000007131,ENSCAFG00000000344,ENSCAFG00000008404,ENSCAFG00000029519,ENSCAFG00000006421,ENSCAFG00000004784,ENSCAFG00000013773,ENSCAFG00000041785,ENSCAFG00000018622,ENSCAFG00000013367,ENSCAFG00000001221
	GO:0051350	negative regulation of lyase activity	biological_process	0.044887	2	598	12	18024	ENSCAFG00000010118,ENSCAFG00000019551
	GO:0047496	vesicle transport along microtubule	biological_process	0.044986	3	598	20	18024	ENSCAFG00000017078,ENSCAFG00000019312,ENSCAFG00000002143
	GO:0060263	regulation of respiratory burst	biological_process	0.045097	2	598	9	18024	ENSCAFG00000004784,ENSCAFG00000013773
	GO:0003342	proepicardium development	biological_process	0.045403	1	598	2	18024	ENSCAFG00000031960
	GO:0003343	septum transversum development	biological_process	0.045403	1	598	2	18024	ENSCAFG00000031960
	GO:0006082	organic acid metabolic process	biological_process	0.045593	39	598	805	18024	ENSCAFG00000012299,ENSCAFG00000028490,ENSCAFG00000002370,ENSCAFG00000012504,ENSCAFG00000011216,ENSCAFG00000008288,ENSCAFG00000008265,ENSCAFG00000019794,ENSCAFG00000013958,ENSCAFG00000009142,ENSCAFG00000005748,ENSCAFG00000009102,ENSCAFG00000019606,ENSCAFG00000001516,ENSCAFG00000019996,ENSCAFG00000003018,ENSCAFG00000048539,ENSCAFG00000009323,ENSCAFG00000023464,ENSCAFG00000011926,ENSCAFG00000019189,…
	GO:0032648	regulation of interferon-beta production	biological_process	0.045692	4	598	36	18024	ENSCAFG00000011698,ENSCAFG00000000851,ENSCAFG00000018859,ENSCAFG00000017894
	GO:0071208	histone pre-mRNA DCP binding	molecular_function	0.045727	1	598	2	18024	ENSCAFG00000006693
	GO:0019205	nucleobase-containing compound kinase activity	molecular_function	0.046076	4	598	42	18024	ENSCAFG00000032180,ENSCAFG00000020105,ENSCAFG00000008747,ENSCAFG00000007766
	GO:0090630	activation of GTPase activity	biological_process	0.046138	7	598	84	18024	ENSCAFG00000016011,ENSCAFG00000017944,ENSCAFG00000014399,ENSCAFG00000017078,ENSCAFG00000014159,ENSCAFG00000013773,ENSCAFG00000020116
	GO:0001975	response to amphetamine	biological_process	0.046186	2	598	9	18024	ENSCAFG00000019783,ENSCAFG00000009209
	GO:0014075	response to amine	biological_process	0.046186	2	598	9	18024	ENSCAFG00000019783,ENSCAFG00000009209
	GO:0090174	organelle membrane fusion	biological_process	0.046302	8	598	103	18024	ENSCAFG00000017956,ENSCAFG00000005662,ENSCAFG00000010738,ENSCAFG00000006694,ENSCAFG00000016790,ENSCAFG00000016710,ENSCAFG00000007692,ENSCAFG00000012366
	GO:0010507	negative regulation of autophagy	biological_process	0.046306	5	598	53	18024	ENSCAFG00000018183,ENSCAFG00000001711,ENSCAFG00000005904,ENSCAFG00000010738,ENSCAFG00000029558
	GO:0035097	histone methyltransferase complex	cellular_component	0.046408	6	598	69	18024	ENSCAFG00000010452,ENSCAFG00000015964,ENSCAFG00000002700,ENSCAFG00000016570,ENSCAFG00000007766,ENSCAFG00000041427
	GO:0008417	fucosyltransferase activity	molecular_function	0.046656	2	598	14	18024	ENSCAFG00000023807,ENSCAFG00000007186
	GO:0048521	negative regulation of behavior	biological_process	0.046679	5	598	53	18024	ENSCAFG00000011565,ENSCAFG00000013442,ENSCAFG00000008704,ENSCAFG00000008597,ENSCAFG00000019587
	GO:0042578	phosphoric ester hydrolase activity	molecular_function	0.047031	19	598	332	18024	ENSCAFG00000010354,ENSCAFG00000023072,ENSCAFG00000001237,ENSCAFG00000014067,ENSCAFG00000005554,ENSCAFG00000002772,ENSCAFG00000019551,ENSCAFG00000015246,ENSCAFG00000003133,ENSCAFG00000009142,ENSCAFG00000001201,ENSCAFG00000014542,ENSCAFG00000014662,ENSCAFG00000008746,ENSCAFG00000011652,ENSCAFG00000011195,ENSCAFG00000005194,ENSCAFG00000018859,ENSCAFG00000012969
	GO:0005768	endosome	cellular_component	0.047073	31	598	600	18024	ENSCAFG00000014660,ENSCAFG00000004282,ENSCAFG00000018183,ENSCAFG00000017964,ENSCAFG00000001717,ENSCAFG00000017677,ENSCAFG00000002727,ENSCAFG00000000009,ENSCAFG00000019448,ENSCAFG00000016528,ENSCAFG00000015246,ENSCAFG00000016177,ENSCAFG00000002143,ENSCAFG00000000675,ENSCAFG00000001221,ENSCAFG00000014403,ENSCAFG00000000344,ENSCAFG00000005109,ENSCAFG00000029519,ENSCAFG00000001865,ENSCAFG00000014399,…
	GO:0005882	intermediate filament	cellular_component	0.047103	7	598	111	18024	ENSCAFG00000031303,ENSCAFG00000031250,ENSCAFG00000025322,ENSCAFG00000011017,ENSCAFG00000004968,ENSCAFG00000029519,ENSCAFG00000008000
	GO:0070570	regulation of neuron projection regeneration	biological_process	0.047286	3	598	21	18024	ENSCAFG00000010973,ENSCAFG00000018859,ENSCAFG00000011994
	GO:0051607	defense response to virus	biological_process	0.047301	10	598	165	18024	ENSCAFG00000009994,ENSCAFG00000017651,ENSCAFG00000013121,ENSCAFG00000005759,ENSCAFG00000004537,ENSCAFG00000015672,ENSCAFG00000000851,ENSCAFG00000011698,ENSCAFG00000001521,ENSCAFG00000010511
	GO:0032105	negative regulation of response to extracellular stimulus	biological_process	0.047702	4	598	37	18024	ENSCAFG00000010738,ENSCAFG00000018183,ENSCAFG00000005904,ENSCAFG00000001711
	GO:0032108	negative regulation of response to nutrient levels	biological_process	0.047702	4	598	37	18024	ENSCAFG00000010738,ENSCAFG00000018183,ENSCAFG00000005904,ENSCAFG00000001711
	GO:0000165	MAPK cascade	biological_process	0.047886	28	598	550	18024	ENSCAFG00000015642,ENSCAFG00000010749,ENSCAFG00000009396,ENSCAFG00000005461,ENSCAFG00000006421,ENSCAFG00000023528,ENSCAFG00000011193,ENSCAFG00000008754,ENSCAFG00000002255,ENSCAFG00000005931,ENSCAFG00000019513,ENSCAFG00000023464,ENSCAFG00000017387,ENSCAFG00000016679,ENSCAFG00000018530,ENSCAFG00000031460,ENSCAFG00000016425,ENSCAFG00000029425,ENSCAFG00000016528,ENSCAFG00000016011,ENSCAFG00000043280,…
	GO:0034708	methyltransferase complex	cellular_component	0.048099	7	598	90	18024	ENSCAFG00000015964,ENSCAFG00000010452,ENSCAFG00000007766,ENSCAFG00000041427,ENSCAFG00000002700,ENSCAFG00000016570,ENSCAFG00000010500
	GO:0010587	miRNA catabolic process	biological_process	0.048259	2	598	9	18024	ENSCAFG00000009047,ENSCAFG00000001700
	GO:0043121	neurotrophin binding	molecular_function	0.048338	2	598	9	18024	ENSCAFG00000016528,ENSCAFG00000012353
	GO:0044304	main axon	cellular_component	0.048396	4	598	36	18024	ENSCAFG00000017047,ENSCAFG00000019513,ENSCAFG00000028865,ENSCAFG00000000016
	GO:0032608	interferon-beta production	biological_process	0.048578	4	598	37	18024	ENSCAFG00000017894,ENSCAFG00000011698,ENSCAFG00000000851,ENSCAFG00000018859
	GO:0007264	small GTPase mediated signal transduction	biological_process	0.048691	19	598	342	18024	ENSCAFG00000015642,ENSCAFG00000008811,ENSCAFG00000014341,ENSCAFG00000010749,ENSCAFG00000000344,ENSCAFG00000015764,ENSCAFG00000004894,ENSCAFG00000016732,ENSCAFG00000020118,ENSCAFG00000016678,ENSCAFG00000013668,ENSCAFG00000012281,ENSCAFG00000019810,ENSCAFG00000013062,ENSCAFG00000002727,ENSCAFG00000011934,ENSCAFG00000016528,ENSCAFG00000016911,ENSCAFG00000013773
	GO:0043436	oxoacid metabolic process	biological_process	0.0487	38	598	787	18024	ENSCAFG00000003018,ENSCAFG00000019996,ENSCAFG00000001516,ENSCAFG00000023464,ENSCAFG00000048539,ENSCAFG00000009323,ENSCAFG00000016233,ENSCAFG00000011926,ENSCAFG00000012081,ENSCAFG00000019189,ENSCAFG00000001310,ENSCAFG00000002129,ENSCAFG00000028490,ENSCAFG00000002370,ENSCAFG00000012299,ENSCAFG00000011216,ENSCAFG00000012504,ENSCAFG00000008288,ENSCAFG00000019794,ENSCAFG00000013958,ENSCAFG00000008265,…
	GO:0071397	cellular response to cholesterol	biological_process	0.049104	2	598	9	18024	ENSCAFG00000007157,ENSCAFG00000011584
	GO:0010975	regulation of neuron projection development	biological_process	0.049132	19	598	326	18024	ENSCAFG00000013442,ENSCAFG00000016528,ENSCAFG00000018012,ENSCAFG00000012164,ENSCAFG00000011994,ENSCAFG00000011767,ENSCAFG00000015672,ENSCAFG00000019587,ENSCAFG00000001221,ENSCAFG00000016732,ENSCAFG00000018859,ENSCAFG00000010973,ENSCAFG00000004784,ENSCAFG00000005662,ENSCAFG00000012969,ENSCAFG00000003018,ENSCAFG00000004613,ENSCAFG00000012772,ENSCAFG00000017078
	GO:0031314	extrinsic component of mitochondrial inner membrane	cellular_component	0.049157	2	598	9	18024	ENSCAFG00000010338,ENSCAFG00000003469
	GO:0002116	semaphorin receptor complex	cellular_component	0.049488	2	598	9	18024	ENSCAFG00000004613,ENSCAFG00000019587
	GO:0043240	Fanconi anaemia nuclear complex	cellular_component	0.049576	2	598	11	18024	ENSCAFG00000001313,ENSCAFG00000011861
	GO:0012505	endomembrane system	cellular_component	0.049612	117	598	2757	18024	ENSCAFG00000007098,ENSCAFG00000019448,ENSCAFG00000025063,ENSCAFG00000017677,ENSCAFG00000015918,ENSCAFG00000018183,ENSCAFG00000015760,ENSCAFG00000001717,ENSCAFG00000013143,ENSCAFG00000014660,ENSCAFG00000007549,ENSCAFG00000005592,ENSCAFG00000001221,ENSCAFG00000011070,ENSCAFG00000002143,ENSCAFG00000031979,ENSCAFG00000016923,ENSCAFG00000008608,ENSCAFG00000011584,ENSCAFG00000002031,ENSCAFG00000002104,…
	GO:0043236	laminin binding	molecular_function	0.049782	3	598	25	18024	ENSCAFG00000013466,ENSCAFG00000019342,ENSCAFG00000008704
At 96 hpi	GO:0061702	inflammasome complex	cellular_component	0.00010055	5	1422	7	18024	ENSCAFG00000010686,ENSCAFG00000029414,ENSCAFG00000015493,ENSCAFG00000001301,ENSCAFG00000014864
	GO:0009056	catabolic process	biological_process	0.00010285	206	1422	1843	18024	ENSCAFG00000001405,ENSCAFG00000014553,ENSCAFG00000019875,ENSCAFG00000016488,ENSCAFG00000004170,ENSCAFG00000005692,ENSCAFG00000012969,ENSCAFG00000023443,ENSCAFG00000012042,ENSCAFG00000020290,ENSCAFG00000005931,ENSCAFG00000015021,ENSCAFG00000018760,ENSCAFG00000016583,ENSCAFG00000013405,ENSCAFG00000019767,ENSCAFG00000000586,ENSCAFG00000015543,ENSCAFG00000019523,ENSCAFG00000012013,ENSCAFG00000020337,…
	GO:0000083	regulation of transcription involved in G1/S transition of mitotic cell cycle	biological_process	0.00023943	7	1422	15	18024	ENSCAFG00000008729,ENSCAFG00000015021,ENSCAFG00000004436,ENSCAFG00000031562,ENSCAFG00000005718,ENSCAFG00000012224,ENSCAFG00000004725
	GO:2000810	regulation of bicellular tight junction assembly	biological_process	0.00054462	6	1422	15	18024	ENSCAFG00000019514,ENSCAFG00000011499,ENSCAFG00000018282,ENSCAFG00000005526,ENSCAFG00000016488,ENSCAFG00000000517
	GO:0050901	leukocyte tethering or rolling	biological_process	0.00070924	7	1422	20	18024	ENSCAFG00000019720,ENSCAFG00000018282,ENSCAFG00000004072,ENSCAFG00000003407,ENSCAFG00000015177,ENSCAFG00000019526,ENSCAFG00000000517
	GO:0072559	NLRP3 inflammasome complex	cellular_component	0.00075874	4	1422	6	18024	ENSCAFG00000029414,ENSCAFG00000014864,ENSCAFG00000001301,ENSCAFG00000010686
	GO:0005871	kinesin complex	cellular_component	0.00077546	12	1422	45	18024	ENSCAFG00000015035,ENSCAFG00000018325,ENSCAFG00000000238,ENSCAFG00000010101,ENSCAFG00000012899,ENSCAFG00000001787,ENSCAFG00000015611,ENSCAFG00000008198,ENSCAFG00000030139,ENSCAFG00000004502,ENSCAFG00000018285,ENSCAFG00000000898
	GO:1901575	organic substance catabolic process	biological_process	0.00087147	171	1422	1563	18024	ENSCAFG00000006455,ENSCAFG00000001911,ENSCAFG00000004914,ENSCAFG00000019495,ENSCAFG00000005128,ENSCAFG00000000832,ENSCAFG00000001781,ENSCAFG00000020391,ENSCAFG00000004797,ENSCAFG00000019483,ENSCAFG00000012840,ENSCAFG00000015000,ENSCAFG00000001435,ENSCAFG00000012970,ENSCAFG00000010421,ENSCAFG00000017948,ENSCAFG00000009142,ENSCAFG00000018760,ENSCAFG00000005931,ENSCAFG00000015021,ENSCAFG00000013405,…
	GO:0072542	protein phosphatase activator activity	molecular_function	0.00087697	5	1422	10	18024	ENSCAFG00000014047,ENSCAFG00000019991,ENSCAFG00000029151,ENSCAFG00000001753,ENSCAFG00000017948
	GO:0061588	calcium activated phospholipid scrambling	biological_process	0.0011432	4	1422	6	18024	ENSCAFG00000012881,ENSCAFG00000028612,ENSCAFG00000009360,ENSCAFG00000006512
	GO:0000159	protein phosphatase type 2A complex	cellular_component	0.0011564	7	1422	19	18024	ENSCAFG00000017948,ENSCAFG00000001753,ENSCAFG00000010945,ENSCAFG00000019991,ENSCAFG00000014047,ENSCAFG00000029674,ENSCAFG00000002772
	GO:0060664	epithelial cell proliferation involved in salivary gland morphogenesis	biological_process	0.0011943	3	1422	4	18024	ENSCAFG00000000517,ENSCAFG00000029968,ENSCAFG00000009107
	GO:0035303	regulation of dephosphorylation	biological_process	0.0013982	26	1422	157	18024	ENSCAFG00000029151,ENSCAFG00000019650,ENSCAFG00000014047,ENSCAFG00000012054,ENSCAFG00000003555,ENSCAFG00000010945,ENSCAFG00000018282,ENSCAFG00000024975,ENSCAFG00000003198,ENSCAFG00000017948,ENSCAFG00000006409,ENSCAFG00000016839,ENSCAFG00000002772,ENSCAFG00000029674,ENSCAFG00000020413,ENSCAFG00000012639,ENSCAFG00000009559,ENSCAFG00000005008,ENSCAFG00000000517,ENSCAFG00000012420,ENSCAFG00000003260,…
	GO:0044248	cellular catabolic process	biological_process	0.0014497	172	1422	1569	18024	ENSCAFG00000030725,ENSCAFG00000029614,ENSCAFG00000008442,ENSCAFG00000011224,ENSCAFG00000014472,ENSCAFG00000007073,ENSCAFG00000000517,ENSCAFG00000017694,ENSCAFG00000016130,ENSCAFG00000001226,ENSCAFG00000001069,ENSCAFG00000016574,ENSCAFG00000019776,ENSCAFG00000031562,ENSCAFG00000007423,ENSCAFG00000007770,ENSCAFG00000002939,ENSCAFG00000006825,ENSCAFG00000002128,ENSCAFG00000009047,ENSCAFG00000010973,…
	GO:0070830	bicellular tight junction assembly	biological_process	0.0016623	11	1422	53	18024	ENSCAFG00000029313,ENSCAFG00000000517,ENSCAFG00000017389,ENSCAFG00000013063,ENSCAFG00000020413,ENSCAFG00000011499,ENSCAFG00000019514,ENSCAFG00000018282,ENSCAFG00000005526,ENSCAFG00000000587,ENSCAFG00000016488
	GO:0043461	proton-transporting ATP synthase complex assembly	biological_process	0.0016636	3	1422	4	18024	ENSCAFG00000047437,ENSCAFG00000018396,ENSCAFG00000019536
	GO:0070272	proton-transporting ATP synthase complex biogenesis	biological_process	0.0016636	3	1422	4	18024	ENSCAFG00000047437,ENSCAFG00000018396,ENSCAFG00000019536
	GO:0048010	vascular endothelial growth factor receptor signaling pathway	biological_process	0.0017371	9	1422	33	18024	ENSCAFG00000000482,ENSCAFG00000016995,ENSCAFG00000017622,ENSCAFG00000002079,ENSCAFG00000020290,ENSCAFG00000031172,ENSCAFG00000008670,ENSCAFG00000004399,ENSCAFG00000007673
	GO:0045322	unmethylated CpG binding	molecular_function	0.001738	4	1422	7	18024	ENSCAFG00000011792,ENSCAFG00000018892,ENSCAFG00000023201,ENSCAFG00000016736
	GO:0021860	pyramidal neuron development	biological_process	0.0017517	4	1422	7	18024	ENSCAFG00000007870,ENSCAFG00000019587,ENSCAFG00000015669,ENSCAFG00000010242
	GO:0006384	transcription initiation from RNA polymerase III promoter	biological_process	0.0019711	5	1422	12	18024	ENSCAFG00000004119,ENSCAFG00000019872,ENSCAFG00000000207,ENSCAFG00000017408,ENSCAFG00000001053
	GO:0043297	apical junction assembly	biological_process	0.001988	12	1422	60	18024	ENSCAFG00000000517,ENSCAFG00000029313,ENSCAFG00000004968,ENSCAFG00000017389,ENSCAFG00000005526,ENSCAFG00000011499,ENSCAFG00000019514,ENSCAFG00000018282,ENSCAFG00000016488,ENSCAFG00000000587,ENSCAFG00000013063,ENSCAFG00000020413
	GO:1904019	epithelial cell apoptotic process	biological_process	0.0020904	13	1422	62	18024	ENSCAFG00000001781,ENSCAFG00000010263,ENSCAFG00000004436,ENSCAFG00000000517,ENSCAFG00000009360,ENSCAFG00000028875,ENSCAFG00000019358,ENSCAFG00000008704,ENSCAFG00000005449,ENSCAFG00000020413,ENSCAFG00000012695,ENSCAFG00000013273,ENSCAFG00000002079
	GO:0042590	antigen processing and presentation of exogenous peptide antigen via MHC class I	biological_process	0.0021246	3	1422	4	18024	ENSCAFG00000000832,ENSCAFG00000009484,ENSCAFG00000011504
	GO:1903347	negative regulation of bicellular tight junction assembly	biological_process	0.0021269	3	1422	4	18024	ENSCAFG00000005526,ENSCAFG00000018282,ENSCAFG00000000517
	GO:0048755	branching morphogenesis of a nerve	biological_process	0.0023824	4	1422	7	18024	ENSCAFG00000013890,ENSCAFG00000003332,ENSCAFG00000008904,ENSCAFG00000012946
	GO:0061469	regulation of type B pancreatic cell proliferation	biological_process	0.0023943	3	1422	4	18024	ENSCAFG00000016150,ENSCAFG00000047437,ENSCAFG00000007338
	GO:0019211	phosphatase activator activity	molecular_function	0.0024744	5	1422	12	18024	ENSCAFG00000029151,ENSCAFG00000001753,ENSCAFG00000017948,ENSCAFG00000014047,ENSCAFG00000019991
	GO:0098772	molecular function regulator	molecular_function	0.0025638	120	1422	1086	18024	ENSCAFG00000002626,ENSCAFG00000015363,ENSCAFG00000001976,ENSCAFG00000016267,ENSCAFG00000010959,ENSCAFG00000007068,ENSCAFG00000001490,ENSCAFG00000018282,ENSCAFG00000016763,ENSCAFG00000016893,ENSCAFG00000017622,ENSCAFG00000017944,ENSCAFG00000002574,ENSCAFG00000017646,ENSCAFG00000000943,ENSCAFG00000000097,ENSCAFG00000001317,ENSCAFG00000005096,ENSCAFG00000030085,ENSCAFG00000001618,ENSCAFG00000001753,…
	GO:0044712	single-organism catabolic process	biological_process	0.0025673	107	1422	924	18024	ENSCAFG00000011550,ENSCAFG00000013863,ENSCAFG00000012969,ENSCAFG00000001405,ENSCAFG00000014553,ENSCAFG00000013405,ENSCAFG00000016067,ENSCAFG00000018760,ENSCAFG00000000586,ENSCAFG00000014906,ENSCAFG00000015543,ENSCAFG00000048539,ENSCAFG00000029993,ENSCAFG00000016463,ENSCAFG00000013924,ENSCAFG00000014579,ENSCAFG00000019794,ENSCAFG00000005640,ENSCAFG00000018699,ENSCAFG00000003252,ENSCAFG00000019648,…
	GO:0051650	establishment of vesicle localization	biological_process	0.0026666	30	1422	190	18024	ENSCAFG00000020082,ENSCAFG00000014361,ENSCAFG00000010101,ENSCAFG00000018607,ENSCAFG00000004404,ENSCAFG00000010167,ENSCAFG00000016757,ENSCAFG00000008198,ENSCAFG00000008903,ENSCAFG00000010147,ENSCAFG00000005662,ENSCAFG00000003553,ENSCAFG00000008608,ENSCAFG00000013890,ENSCAFG00000000943,ENSCAFG00000000156,ENSCAFG00000000238,ENSCAFG00000017832,ENSCAFG00000016295,ENSCAFG00000019538,ENSCAFG00000018282,…
	GO:0061589	calcium activated phosphatidylserine scrambling	biological_process	0.0033561	3	1422	4	18024	ENSCAFG00000009360,ENSCAFG00000012881,ENSCAFG00000006512
	GO:0021859	pyramidal neuron differentiation	biological_process	0.0034238	4	1422	8	18024	ENSCAFG00000007870,ENSCAFG00000015669,ENSCAFG00000019587,ENSCAFG00000010242
	GO:0002474	antigen processing and presentation of peptide antigen via MHC class I	biological_process	0.0034887	5	1422	13	18024	ENSCAFG00000007467,ENSCAFG00000011504,ENSCAFG00000000832,ENSCAFG00000000972,ENSCAFG00000009484
	GO:0090218	positive regulation of lipid kinase activity	biological_process	0.0038847	7	1422	23	18024	ENSCAFG00000019810,ENSCAFG00000009122,ENSCAFG00000014993,ENSCAFG00000002057,ENSCAFG00000008670,ENSCAFG00000023528,ENSCAFG00000019951
	GO:0070828	heterochromatin organization	biological_process	0.0039137	6	1422	18	18024	ENSCAFG00000019473,ENSCAFG00000016558,ENSCAFG00000011499,ENSCAFG00000001211,ENSCAFG00000009132,ENSCAFG00000011408
	GO:0042368	vitamin D biosynthetic process	biological_process	0.0039985	4	1422	10	18024	ENSCAFG00000011499,ENSCAFG00000009103,ENSCAFG00000014943,ENSCAFG00000000517
	GO:0051648	vesicle localization	biological_process	0.0043839	30	1422	196	18024	ENSCAFG00000004404,ENSCAFG00000018607,ENSCAFG00000010101,ENSCAFG00000020082,ENSCAFG00000014361,ENSCAFG00000003553,ENSCAFG00000008903,ENSCAFG00000010147,ENSCAFG00000005662,ENSCAFG00000016757,ENSCAFG00000010167,ENSCAFG00000008198,ENSCAFG00000019538,ENSCAFG00000000238,ENSCAFG00000017832,ENSCAFG00000016295,ENSCAFG00000008608,ENSCAFG00000013890,ENSCAFG00000000943,ENSCAFG00000000156,ENSCAFG00000017622,…
	GO:0031432	titin binding	molecular_function	0.0044307	4	1422	8	18024	ENSCAFG00000029151,ENSCAFG00000009185,ENSCAFG00000002396,ENSCAFG00000016374
	GO:0000472	endonucleolytic cleavage to generate mature 5'-end of SSU-rRNA from (SSU-rRNA, 5.8S rRNA, LSU-rRNA)	biological_process	0.0044447	2	1422	2	18024	ENSCAFG00000029249,ENSCAFG00000019418
	GO:0000967	rRNA 5'-end processing	biological_process	0.0044447	2	1422	2	18024	ENSCAFG00000029249,ENSCAFG00000019418
	GO:0034471	ncRNA 5'-end processing	biological_process	0.0044447	2	1422	2	18024	ENSCAFG00000019418,ENSCAFG00000029249
	GO:0006447	regulation of translational initiation by iron	biological_process	0.004455	2	1422	2	18024	ENSCAFG00000019838,ENSCAFG00000000517
	GO:0045994	positive regulation of translational initiation by iron	biological_process	0.004455	2	1422	2	18024	ENSCAFG00000019838,ENSCAFG00000000517
	GO:0010562	positive regulation of phosphorus metabolic process	biological_process	0.0045193	92	1422	810	18024	ENSCAFG00000000482,ENSCAFG00000014993,ENSCAFG00000012970,ENSCAFG00000016995,ENSCAFG00000016427,ENSCAFG00000029151,ENSCAFG00000019436,ENSCAFG00000019538,ENSCAFG00000019810,ENSCAFG00000018027,ENSCAFG00000019991,ENSCAFG00000023201,ENSCAFG00000012639,ENSCAFG00000015315,ENSCAFG00000005415,ENSCAFG00000006503,ENSCAFG00000008704,ENSCAFG00000009107,ENSCAFG00000017039,ENSCAFG00000006185,ENSCAFG00000001332,…
	GO:0045937	positive regulation of phosphate metabolic process	biological_process	0.0045193	92	1422	810	18024	ENSCAFG00000012180,ENSCAFG00000001444,ENSCAFG00000008058,ENSCAFG00000043280,ENSCAFG00000001753,ENSCAFG00000001618,ENSCAFG00000010090,ENSCAFG00000000517,ENSCAFG00000000820,ENSCAFG00000003260,ENSCAFG00000015572,ENSCAFG00000014203,ENSCAFG00000023464,ENSCAFG00000017139,ENSCAFG00000017387,ENSCAFG00000011938,ENSCAFG00000029171,ENSCAFG00000016351,ENSCAFG00000002574,ENSCAFG00000023528,ENSCAFG00000008483,…
	GO:0016646	oxidoreductase activity, acting on the CH-NH group of donors, NAD or NADP as acceptor	molecular_function	0.0045332	6	1422	21	18024	ENSCAFG00000016140,ENSCAFG00000015967,ENSCAFG00000001911,ENSCAFG00000016558,ENSCAFG00000005906,ENSCAFG00000029966
	GO:0016403	dimethylargininase activity	molecular_function	0.0045978	2	1422	2	18024	ENSCAFG00000029993,ENSCAFG00000000617
	GO:0006629	lipid metabolic process	biological_process	0.0046998	109	1422	963	18024	ENSCAFG00000009103,ENSCAFG00000012969,ENSCAFG00000014193,ENSCAFG00000020290,ENSCAFG00000002057,ENSCAFG00000011499,ENSCAFG00000008568,ENSCAFG00000029621,ENSCAFG00000015430,ENSCAFG00000017473,ENSCAFG00000015197,ENSCAFG00000018760,ENSCAFG00000019951,ENSCAFG00000015543,ENSCAFG00000000586,ENSCAFG00000028791,ENSCAFG00000018699,ENSCAFG00000003252,ENSCAFG00000014579,ENSCAFG00000013924,ENSCAFG00000008670,…
	GO:0070254	mucus secretion	biological_process	0.0047127	4	1422	9	18024	ENSCAFG00000007692,ENSCAFG00000006468,ENSCAFG00000023464,ENSCAFG00000010298
	GO:0048522	positive regulation of cellular process	biological_process	0.0047397	397	1422	4084	18024	ENSCAFG00000006146,ENSCAFG00000017454,ENSCAFG00000005931,ENSCAFG00000008330,ENSCAFG00000005008,ENSCAFG00000016583,ENSCAFG00000029313,ENSCAFG00000003031,ENSCAFG00000011499,ENSCAFG00000012946,ENSCAFG00000003553,ENSCAFG00000000783,ENSCAFG00000009103,ENSCAFG00000005449,ENSCAFG00000020290,ENSCAFG00000011565,ENSCAFG00000001211,ENSCAFG00000009670,ENSCAFG00000048854,ENSCAFG00000005288,ENSCAFG00000005151,…
	GO:0010921	regulation of phosphatase activity	biological_process	0.0047567	21	1422	131	18024	ENSCAFG00000002772,ENSCAFG00000029674,ENSCAFG00000010945,ENSCAFG00000018282,ENSCAFG00000012054,ENSCAFG00000003555,ENSCAFG00000017948,ENSCAFG00000006409,ENSCAFG00000003198,ENSCAFG00000024975,ENSCAFG00000014047,ENSCAFG00000029151,ENSCAFG00000019991,ENSCAFG00000008058,ENSCAFG00000010781,ENSCAFG00000005526,ENSCAFG00000001753,ENSCAFG00000000517,ENSCAFG00000003260,ENSCAFG00000005008,ENSCAFG00000009559
	GO:0048188	Set1C/COMPASS complex	cellular_component	0.0049152	5	1422	14	18024	ENSCAFG00000006146,ENSCAFG00000019830,ENSCAFG00000019428,ENSCAFG00000009520,ENSCAFG00000018892
	GO:0034122	negative regulation of toll-like receptor signaling pathway	biological_process	0.0052022	7	1422	25	18024	ENSCAFG00000016150,ENSCAFG00000020290,ENSCAFG00000001660,ENSCAFG00000000756,ENSCAFG00000001435,ENSCAFG00000006468,ENSCAFG00000019358
	GO:0005452	inorganic anion exchanger activity	molecular_function	0.0054095	5	1422	13	18024	ENSCAFG00000002939,ENSCAFG00000025146,ENSCAFG00000024439,ENSCAFG00000010242,ENSCAFG00000007728
	GO:0035509	negative regulation of myosin-light-chain-phosphatase activity	biological_process	0.0055574	3	1422	5	18024	ENSCAFG00000000517,ENSCAFG00000018282,ENSCAFG00000005526
	GO:0030225	macrophage differentiation	biological_process	0.0057429	7	1422	26	18024	ENSCAFG00000004436,ENSCAFG00000009469,ENSCAFG00000014639,ENSCAFG00000000820,ENSCAFG00000013065,ENSCAFG00000041713,ENSCAFG00000008723
	GO:0032420	stereocilium	cellular_component	0.0058105	7	1422	24	18024	ENSCAFG00000024975,ENSCAFG00000015538,ENSCAFG00000011010,ENSCAFG00000003344,ENSCAFG00000023309,ENSCAFG00000010457,ENSCAFG00000017629
	GO:0035304	regulation of protein dephosphorylation	biological_process	0.0058209	23	1422	149	18024	ENSCAFG00000003260,ENSCAFG00000000517,ENSCAFG00000005008,ENSCAFG00000009559,ENSCAFG00000019991,ENSCAFG00000010781,ENSCAFG00000008058,ENSCAFG00000001753,ENSCAFG00000005526,ENSCAFG00000014047,ENSCAFG00000029151,ENSCAFG00000019650,ENSCAFG00000020413,ENSCAFG00000029674,ENSCAFG00000002772,ENSCAFG00000017948,ENSCAFG00000006409,ENSCAFG00000003198,ENSCAFG00000024975,ENSCAFG00000018282,ENSCAFG00000010945,…
	GO:2000678	negative regulation of transcription regulatory region DNA binding	biological_process	0.0060849	4	1422	12	18024	ENSCAFG00000016583,ENSCAFG00000017641,ENSCAFG00000020226,ENSCAFG00000015572
	GO:0006082	organic acid metabolic process	biological_process	0.0063953	91	1422	805	18024	ENSCAFG00000009102,ENSCAFG00000018760,ENSCAFG00000015197,ENSCAFG00000011550,ENSCAFG00000017096,ENSCAFG00000014553,ENSCAFG00000019794,ENSCAFG00000005640,ENSCAFG00000009292,ENSCAFG00000006612,ENSCAFG00000000586,ENSCAFG00000012081,ENSCAFG00000048539,ENSCAFG00000016140,ENSCAFG00000029993,ENSCAFG00000002340,ENSCAFG00000015315,ENSCAFG00000001911,ENSCAFG00000004914,ENSCAFG00000009477,ENSCAFG00000018063,…
	GO:0043436	oxoacid metabolic process	biological_process	0.0064915	89	1422	787	18024	ENSCAFG00000024335,ENSCAFG00000005468,ENSCAFG00000017655,ENSCAFG00000016150,ENSCAFG00000013030,ENSCAFG00000019018,ENSCAFG00000016016,ENSCAFG00000002939,ENSCAFG00000015050,ENSCAFG00000008288,ENSCAFG00000010446,ENSCAFG00000014943,ENSCAFG00000001310,ENSCAFG00000015967,ENSCAFG00000003086,ENSCAFG00000011842,ENSCAFG00000009358,ENSCAFG00000003882,ENSCAFG00000013311,ENSCAFG00000016797,ENSCAFG00000004782,…
	GO:0050995	negative regulation of lipid catabolic process	biological_process	0.0065632	5	1422	16	18024	ENSCAFG00000003018,ENSCAFG00000000517,ENSCAFG00000012410,ENSCAFG00000047437,ENSCAFG00000019018
	GO:1904035	regulation of epithelial cell apoptotic process	biological_process	0.0066577	10	1422	49	18024	ENSCAFG00000008704,ENSCAFG00000019358,ENSCAFG00000020413,ENSCAFG00000012695,ENSCAFG00000002079,ENSCAFG00000010263,ENSCAFG00000001781,ENSCAFG00000028875,ENSCAFG00000009360,ENSCAFG00000000517
	GO:0018117	protein adenylylation	biological_process	0.0067096	2	1422	2	18024	ENSCAFG00000000692,ENSCAFG00000011379
	GO:0018175	protein nucleotidylation	biological_process	0.0067096	2	1422	2	18024	ENSCAFG00000011379,ENSCAFG00000000692
	GO:0070733	protein adenylyltransferase activity	molecular_function	0.0067096	2	1422	2	18024	ENSCAFG00000000692,ENSCAFG00000011379
	GO:0050803	regulation of synapse structure or activity	biological_process	0.0067298	30	1422	214	18024	ENSCAFG00000008079,ENSCAFG00000018091,ENSCAFG00000010298,ENSCAFG00000008608,ENSCAFG00000002964,ENSCAFG00000013890,ENSCAFG00000010242,ENSCAFG00000048854,ENSCAFG00000016295,ENSCAFG00000019483,ENSCAFG00000015692,ENSCAFG00000001337,ENSCAFG00000016453,ENSCAFG00000017139,ENSCAFG00000012012,ENSCAFG00000003665,ENSCAFG00000020082,ENSCAFG00000031029,ENSCAFG00000001269,ENSCAFG00000031666,ENSCAFG00000000517,…
	GO:0019888	protein phosphatase regulator activity	molecular_function	0.0067937	12	1422	63	18024	ENSCAFG00000001753,ENSCAFG00000017948,ENSCAFG00000012054,ENSCAFG00000010945,ENSCAFG00000029674,ENSCAFG00000019991,ENSCAFG00000015432,ENSCAFG00000002772,ENSCAFG00000029151,ENSCAFG00000005008,ENSCAFG00000009559,ENSCAFG00000014047
	GO:0060706	cell differentiation involved in embryonic placenta development	biological_process	0.0069443	6	1422	22	18024	ENSCAFG00000017641,ENSCAFG00000005718,ENSCAFG00000001597,ENSCAFG00000009993,ENSCAFG00000011499,ENSCAFG00000000587
	GO:0045123	cellular extravasation	biological_process	0.0072754	9	1422	41	18024	ENSCAFG00000018282,ENSCAFG00000005856,ENSCAFG00000010457,ENSCAFG00000015177,ENSCAFG00000019526,ENSCAFG00000019720,ENSCAFG00000004072,ENSCAFG00000003407,ENSCAFG00000000517
	GO:0004602	glutathione peroxidase activity	molecular_function	0.0072963	5	1422	18	18024	ENSCAFG00000031922,ENSCAFG00000009200,ENSCAFG00000016165,ENSCAFG00000014579,ENSCAFG00000029004
	GO:0019432	triglyceride biosynthetic process	biological_process	0.0074471	7	1422	27	18024	ENSCAFG00000003018,ENSCAFG00000009142,ENSCAFG00000015315,ENSCAFG00000024926,ENSCAFG00000018442,ENSCAFG00000019018,ENSCAFG00000025252
	GO:0033674	positive regulation of kinase activity	biological_process	0.0075698	51	1422	401	18024	ENSCAFG00000015315,ENSCAFG00000012639,ENSCAFG00000014390,ENSCAFG00000010274,ENSCAFG00000018027,ENSCAFG00000019358,ENSCAFG00000019810,ENSCAFG00000019538,ENSCAFG00000019436,ENSCAFG00000041713,ENSCAFG00000015432,ENSCAFG00000012807,ENSCAFG00000002079,ENSCAFG00000014993,ENSCAFG00000000482,ENSCAFG00000000517,ENSCAFG00000010090,ENSCAFG00000031029,ENSCAFG00000004399,ENSCAFG00000016679,ENSCAFG00000014203,…
	GO:0009057	macromolecule catabolic process	biological_process	0.0076868	109	1422	1002	18024	ENSCAFG00000023172,ENSCAFG00000001976,ENSCAFG00000006409,ENSCAFG00000016267,ENSCAFG00000007423,ENSCAFG00000007038,ENSCAFG00000016893,ENSCAFG00000012434,ENSCAFG00000031562,ENSCAFG00000005158,ENSCAFG00000017643,ENSCAFG00000005799,ENSCAFG00000001226,ENSCAFG00000017694,ENSCAFG00000008442,ENSCAFG00000030725,ENSCAFG00000029614,ENSCAFG00000019125,ENSCAFG00000000517,ENSCAFG00000001269,ENSCAFG00000016736,…
	GO:0044300	cerebellar mossy fiber	cellular_component	0.00773	3	1422	5	18024	ENSCAFG00000020290,ENSCAFG00000003665,ENSCAFG00000002964
	GO:0044710	single-organism metabolic process	biological_process	0.0077629	407	1422	4315	18024	ENSCAFG00000029425,ENSCAFG00000024967,ENSCAFG00000015543,ENSCAFG00000012081,ENSCAFG00000008729,ENSCAFG00000019830,ENSCAFG00000016140,ENSCAFG00000019536,ENSCAFG00000001174,ENSCAFG00000009292,ENSCAFG00000006563,ENSCAFG00000007467,ENSCAFG00000017511,ENSCAFG00000007691,ENSCAFG00000014193,ENSCAFG00000004148,ENSCAFG00000048804,ENSCAFG00000002057,ENSCAFG00000010167,ENSCAFG00000017096,ENSCAFG00000001405,…
	GO:0061590	calcium activated phosphatidylcholine scrambling	biological_process	0.007869	3	1422	5	18024	ENSCAFG00000009360,ENSCAFG00000012881,ENSCAFG00000006512
	GO:0061591	calcium activated galactosylceramide scrambling	biological_process	0.007869	3	1422	5	18024	ENSCAFG00000009360,ENSCAFG00000012881,ENSCAFG00000006512
	GO:0015386	potassium:proton antiporter activity	molecular_function	0.007896	4	1422	9	18024	ENSCAFG00000020369,ENSCAFG00000010902,ENSCAFG00000014767,ENSCAFG00000011460
	GO:0008073	ornithine decarboxylase inhibitor activity	molecular_function	0.0079875	2	1422	3	18024	ENSCAFG00000017097,ENSCAFG00000012840
	GO:0043552	positive regulation of phosphatidylinositol 3-kinase activity	biological_process	0.0080683	6	1422	20	18024	ENSCAFG00000002057,ENSCAFG00000023528,ENSCAFG00000008670,ENSCAFG00000019951,ENSCAFG00000014993,ENSCAFG00000019810
	GO:1903352	L-ornithine transmembrane transport	biological_process	0.0082598	4	1422	12	18024	ENSCAFG00000030764,ENSCAFG00000002736,ENSCAFG00000005955,ENSCAFG00000006660
	GO:0044255	cellular lipid metabolic process	biological_process	0.008295	86	1422	743	18024	ENSCAFG00000009142,ENSCAFG00000009469,ENSCAFG00000012970,ENSCAFG00000014993,ENSCAFG00000024926,ENSCAFG00000016081,ENSCAFG00000019810,ENSCAFG00000020391,ENSCAFG00000007753,ENSCAFG00000025252,ENSCAFG00000018243,ENSCAFG00000010263,ENSCAFG00000018063,ENSCAFG00000000918,ENSCAFG00000012420,ENSCAFG00000015315,ENSCAFG00000000083,ENSCAFG00000015543,ENSCAFG00000000586,ENSCAFG00000014579,ENSCAFG00000018699,…
	GO:0005172	vascular endothelial growth factor receptor binding	molecular_function	0.0084373	4	1422	10	18024	ENSCAFG00000020413,ENSCAFG00000020290,ENSCAFG00000031172,ENSCAFG00000016995
	GO:0043550	regulation of lipid kinase activity	biological_process	0.0084749	10	1422	47	18024	ENSCAFG00000019810,ENSCAFG00000009122,ENSCAFG00000004436,ENSCAFG00000017387,ENSCAFG00000019951,ENSCAFG00000008670,ENSCAFG00000020290,ENSCAFG00000014993,ENSCAFG00000002057,ENSCAFG00000023528
	GO:1990136	linoleate 9S-lipoxygenase activity	molecular_function	0.0089687	2	1422	2	18024	ENSCAFG00000023464,ENSCAFG00000016928
	GO:1901550	regulation of endothelial cell development	biological_process	0.0089917	4	1422	12	18024	ENSCAFG00000000517,ENSCAFG00000020413,ENSCAFG00000005526,ENSCAFG00000018282
	GO:1903140	regulation of establishment of endothelial barrier	biological_process	0.0089917	4	1422	12	18024	ENSCAFG00000000517,ENSCAFG00000020413,ENSCAFG00000018282,ENSCAFG00000005526
	GO:0060462	lung lobe development	biological_process	0.0089989	3	1422	6	18024	ENSCAFG00000000587,ENSCAFG00000029968,ENSCAFG00000005449
	GO:0060463	lung lobe morphogenesis	biological_process	0.0089989	3	1422	6	18024	ENSCAFG00000000587,ENSCAFG00000029968,ENSCAFG00000005449
	GO:0005031	tumor necrosis factor-activated receptor activity	molecular_function	0.0090834	3	1422	6	18024	ENSCAFG00000015197,ENSCAFG00000019328,ENSCAFG00000015712
	GO:0042362	fat-soluble vitamin biosynthetic process	biological_process	0.0096092	4	1422	12	18024	ENSCAFG00000011499,ENSCAFG00000014943,ENSCAFG00000000517,ENSCAFG00000009103
	GO:0032055	negative regulation of translation in response to stress	biological_process	0.0097119	2	1422	2	18024	ENSCAFG00000016386,ENSCAFG00000011842
	GO:0038143	ERBB3:ERBB2 complex	cellular_component	0.0097132	2	1422	2	18024	ENSCAFG00000000097,ENSCAFG00000016351
	GO:0017153	sodium:dicarboxylate symporter activity	molecular_function	0.0097132	2	1422	2	18024	ENSCAFG00000010486,ENSCAFG00000015368
	GO:0003884	D-amino-acid oxidase activity	molecular_function	0.0097132	2	1422	2	18024	ENSCAFG00000003882,ENSCAFG00000011224
	GO:0019478	D-amino acid catabolic process	biological_process	0.0097132	2	1422	2	18024	ENSCAFG00000011224,ENSCAFG00000003882
	GO:0003430	growth plate cartilage chondrocyte growth	biological_process	0.0097132	2	1422	2	18024	ENSCAFG00000005449,ENSCAFG00000007050
	GO:0003431	growth plate cartilage chondrocyte development	biological_process	0.0097132	2	1422	2	18024	ENSCAFG00000005449,ENSCAFG00000007050
	GO:1904028	positive regulation of collagen fibril organization	biological_process	0.0097132	2	1422	2	18024	ENSCAFG00000031738,ENSCAFG00000004436
	GO:0019072	viral genome packaging	biological_process	0.0097132	2	1422	2	18024	ENSCAFG00000012442,ENSCAFG00000012081
	GO:0019074	viral RNA genome packaging	biological_process	0.0097132	2	1422	2	18024	ENSCAFG00000012442,ENSCAFG00000012081
	GO:0016155	formyltetrahydrofolate dehydrogenase activity	molecular_function	0.0097132	2	1422	2	18024	ENSCAFG00000029966,ENSCAFG00000001911
	GO:0070319	Golgi to plasma membrane transport vesicle	cellular_component	0.0097132	2	1422	2	18024	ENSCAFG00000015918,ENSCAFG00000000436
	GO:0071930	negative regulation of transcription involved in G1/S transition of mitotic cell cycle	biological_process	0.0097132	2	1422	2	18024	ENSCAFG00000004436,ENSCAFG00000005718
	GO:0038201	TOR complex	cellular_component	0.0097978	5	1422	15	18024	ENSCAFG00000011842,ENSCAFG00000006825,ENSCAFG00000000869,ENSCAFG00000005692,ENSCAFG00000020178
	GO:0019752	carboxylic acid metabolic process	biological_process	0.0099311	82	1422	731	18024	ENSCAFG00000000617,ENSCAFG00000018243,ENSCAFG00000010263,ENSCAFG00000016558,ENSCAFG00000020391,ENSCAFG00000031458,ENSCAFG00000009142,ENSCAFG00000019123,ENSCAFG00000006729,ENSCAFG00000012970,ENSCAFG00000015315,ENSCAFG00000002340,ENSCAFG00000004914,ENSCAFG00000001911,ENSCAFG00000000918,ENSCAFG00000018063,ENSCAFG00000005906,ENSCAFG00000009292,ENSCAFG00000019794,ENSCAFG00000006612,ENSCAFG00000000586,…
	GO:0043666	regulation of phosphoprotein phosphatase activity	biological_process	0.0099516	14	1422	82	18024	ENSCAFG00000018282,ENSCAFG00000010945,ENSCAFG00000012054,ENSCAFG00000005526,ENSCAFG00000017948,ENSCAFG00000001753,ENSCAFG00000002772,ENSCAFG00000019991,ENSCAFG00000029674,ENSCAFG00000009559,ENSCAFG00000005008,ENSCAFG00000029151,ENSCAFG00000000517,ENSCAFG00000014047
	GO:0044406	adhesion of symbiont to host	biological_process	0.010038	4	1422	10	18024	ENSCAFG00000012012,ENSCAFG00000024453,ENSCAFG00000004626,ENSCAFG00000013466
	GO:0042327	positive regulation of phosphorylation	biological_process	0.010277	84	1422	753	18024	ENSCAFG00000016427,ENSCAFG00000016995,ENSCAFG00000012970,ENSCAFG00000014993,ENSCAFG00000000482,ENSCAFG00000019810,ENSCAFG00000019538,ENSCAFG00000019436,ENSCAFG00000018027,ENSCAFG00000015315,ENSCAFG00000005415,ENSCAFG00000012639,ENSCAFG00000023201,ENSCAFG00000000448,ENSCAFG00000008656,ENSCAFG00000001332,ENSCAFG00000006185,ENSCAFG00000017039,ENSCAFG00000009107,ENSCAFG00000006503,ENSCAFG00000008704,…
	GO:0009894	regulation of catabolic process	biological_process	0.010517	71	1422	600	18024	ENSCAFG00000008058,ENSCAFG00000003018,ENSCAFG00000016111,ENSCAFG00000007217,ENSCAFG00000005799,ENSCAFG00000003103,ENSCAFG00000008442,ENSCAFG00000019125,ENSCAFG00000000517,ENSCAFG00000014472,ENSCAFG00000001269,ENSCAFG00000017139,ENSCAFG00000000249,ENSCAFG00000001976,ENSCAFG00000006409,ENSCAFG00000016267,ENSCAFG00000007423,ENSCAFG00000016893,ENSCAFG00000018282,ENSCAFG00000012410,ENSCAFG00000016574,…
	GO:0003774	motor activity	molecular_function	0.010746	20	1422	125	18024	ENSCAFG00000000898,ENSCAFG00000008198,ENSCAFG00000030139,ENSCAFG00000010101,ENSCAFG00000001787,ENSCAFG00000004404,ENSCAFG00000004502,ENSCAFG00000018285,ENSCAFG00000017575,ENSCAFG00000003156,ENSCAFG00000000238,ENSCAFG00000012899,ENSCAFG00000018868,ENSCAFG00000015611,ENSCAFG00000017832,ENSCAFG00000015035,ENSCAFG00000018325,ENSCAFG00000008608,ENSCAFG00000007547,ENSCAFG00000000156
	GO:0001016	RNA polymerase III regulatory region DNA binding	molecular_function	0.010847	4	1422	12	18024	ENSCAFG00000004119,ENSCAFG00000000207,ENSCAFG00000017408,ENSCAFG00000005692
	GO:0016307	phosphatidylinositol phosphate kinase activity	molecular_function	0.011032	5	1422	15	18024	ENSCAFG00000000249,ENSCAFG00000016574,ENSCAFG00000009661,ENSCAFG00000019735,ENSCAFG00000020098
	GO:0006885	regulation of pH	biological_process	0.011094	13	1422	69	18024	ENSCAFG00000014767,ENSCAFG00000010902,ENSCAFG00000002129,ENSCAFG00000016710,ENSCAFG00000011927,ENSCAFG00000002939,ENSCAFG00000020369,ENSCAFG00000017139,ENSCAFG00000017473,ENSCAFG00000010242,ENSCAFG00000011460,ENSCAFG00000003665,ENSCAFG00000007728
	GO:0015301	anion:anion antiporter activity	molecular_function	0.011202	7	1422	27	18024	ENSCAFG00000007728,ENSCAFG00000010242,ENSCAFG00000024439,ENSCAFG00000016706,ENSCAFG00000025146,ENSCAFG00000005654,ENSCAFG00000002939
	GO:0071889	14-3-3 protein binding	molecular_function	0.011317	5	1422	16	18024	ENSCAFG00000005692,ENSCAFG00000010457,ENSCAFG00000020290,ENSCAFG00000016111,ENSCAFG00000008198
	GO:0018279	protein N-linked glycosylation via asparagine	biological_process	0.011317	5	1422	16	18024	ENSCAFG00000004148,ENSCAFG00000005423,ENSCAFG00000015041,ENSCAFG00000004253,ENSCAFG00000005008
	GO:0006644	phospholipid metabolic process	biological_process	0.011422	41	1422	314	18024	ENSCAFG00000007680,ENSCAFG00000014579,ENSCAFG00000028791,ENSCAFG00000016574,ENSCAFG00000018078,ENSCAFG00000008670,ENSCAFG00000023528,ENSCAFG00000009472,ENSCAFG00000001424,ENSCAFG00000019125,ENSCAFG00000015430,ENSCAFG00000003260,ENSCAFG00000019951,ENSCAFG00000017387,ENSCAFG00000000249,ENSCAFG00000020290,ENSCAFG00000020098,ENSCAFG00000012969,ENSCAFG00000008058,ENSCAFG00000005312,ENSCAFG00000002057,…
	GO:0006910	phagocytosis, recognition	biological_process	0.011456	6	1422	25	18024	ENSCAFG00000000611,ENSCAFG00000018448,ENSCAFG00000001269,ENSCAFG00000005139,ENSCAFG00000011098,ENSCAFG00000011504
	GO:0007043	cell-cell junction assembly	biological_process	0.011612	16	1422	102	18024	ENSCAFG00000029313,ENSCAFG00000000517,ENSCAFG00000000587,ENSCAFG00000016488,ENSCAFG00000011499,ENSCAFG00000005526,ENSCAFG00000013063,ENSCAFG00000011398,ENSCAFG00000014232,ENSCAFG00000015912,ENSCAFG00000017389,ENSCAFG00000004968,ENSCAFG00000019514,ENSCAFG00000018282,ENSCAFG00000020413,ENSCAFG00000031147
	GO:0015817	histidine transport	biological_process	0.011681	3	1422	6	18024	ENSCAFG00000030764,ENSCAFG00000015326,ENSCAFG00000006660
	GO:1902024	L-histidine transport	biological_process	0.011681	3	1422	6	18024	ENSCAFG00000015326,ENSCAFG00000006660,ENSCAFG00000030764
	GO:0016645	oxidoreductase activity, acting on the CH-NH group of donors	molecular_function	0.012125	7	1422	31	18024	ENSCAFG00000005906,ENSCAFG00000016558,ENSCAFG00000001911,ENSCAFG00000015967,ENSCAFG00000016140,ENSCAFG00000019794,ENSCAFG00000029966
	GO:0035725	sodium ion transmembrane transport	biological_process	0.012226	19	1422	117	18024	ENSCAFG00000009061,ENSCAFG00000016427,ENSCAFG00000007728,ENSCAFG00000017687,ENSCAFG00000024453,ENSCAFG00000020369,ENSCAFG00000009360,ENSCAFG00000010902,ENSCAFG00000014767,ENSCAFG00000010242,ENSCAFG00000001314,ENSCAFG00000011460,ENSCAFG00000016417,ENSCAFG00000002868,ENSCAFG00000015597,ENSCAFG00000002939,ENSCAFG00000016909,ENSCAFG00000011538,ENSCAFG00000003665
	GO:0030656	regulation of vitamin metabolic process	biological_process	0.012253	3	1422	8	18024	ENSCAFG00000011499,ENSCAFG00000000517,ENSCAFG00000009103
	GO:0060556	regulation of vitamin D biosynthetic process	biological_process	0.012253	3	1422	8	18024	ENSCAFG00000011499,ENSCAFG00000009103,ENSCAFG00000000517
	GO:0032049	cardiolipin biosynthetic process	biological_process	0.012325	3	1422	6	18024	ENSCAFG00000001424,ENSCAFG00000005312,ENSCAFG00000015315
	GO:0050878	regulation of body fluid levels	biological_process	0.012413	29	1422	215	18024	ENSCAFG00000029968,ENSCAFG00000017687,ENSCAFG00000008704,ENSCAFG00000024453,ENSCAFG00000020038,ENSCAFG00000015228,ENSCAFG00000002171,ENSCAFG00000031979,ENSCAFG00000001781,ENSCAFG00000004723,ENSCAFG00000010298,ENSCAFG00000006468,ENSCAFG00000013890,ENSCAFG00000009360,ENSCAFG00000009122,ENSCAFG00000018699,ENSCAFG00000017498,ENSCAFG00000002057,ENSCAFG00000007692,ENSCAFG00000000615,ENSCAFG00000009477,…
	GO:0018024	histone-lysine N-methyltransferase activity	molecular_function	0.012417	9	1422	40	18024	ENSCAFG00000019830,ENSCAFG00000019473,ENSCAFG00000009520,ENSCAFG00000014951,ENSCAFG00000004471,ENSCAFG00000029171,ENSCAFG00000018892,ENSCAFG00000006146,ENSCAFG00000000669
	GO:0015822	ornithine transport	biological_process	0.012426	4	1422	13	18024	ENSCAFG00000006660,ENSCAFG00000002736,ENSCAFG00000005955,ENSCAFG00000030764
	GO:0060707	trophoblast giant cell differentiation	biological_process	0.012823	4	1422	12	18024	ENSCAFG00000011499,ENSCAFG00000017641,ENSCAFG00000001597,ENSCAFG00000005718
	GO:0051453	regulation of intracellular pH	biological_process	0.012898	11	1422	55	18024	ENSCAFG00000014767,ENSCAFG00000010902,ENSCAFG00000016710,ENSCAFG00000002939,ENSCAFG00000020369,ENSCAFG00000017139,ENSCAFG00000017473,ENSCAFG00000011460,ENSCAFG00000010242,ENSCAFG00000003665,ENSCAFG00000007728
	GO:0033615	mitochondrial proton-transporting ATP synthase complex assembly	biological_process	0.013454	2	1422	3	18024	ENSCAFG00000019536,ENSCAFG00000047437
	GO:0005667	transcription factor complex	cellular_component	0.013584	37	1422	306	18024	ENSCAFG00000004436,ENSCAFG00000016200,ENSCAFG00000005718,ENSCAFG00000000011,ENSCAFG00000029111,ENSCAFG00000001326,ENSCAFG00000001310,ENSCAFG00000017641,ENSCAFG00000017408,ENSCAFG00000000207,ENSCAFG00000012970,ENSCAFG00000007338,ENSCAFG00000015692,ENSCAFG00000008723,ENSCAFG00000019387,ENSCAFG00000002223,ENSCAFG00000031036,ENSCAFG00000015522,ENSCAFG00000016150,ENSCAFG00000012689,ENSCAFG00000007050,…
	GO:0061061	muscle structure development	biological_process	0.0136	52	1422	440	18024	ENSCAFG00000002057,ENSCAFG00000011283,ENSCAFG00000016817,ENSCAFG00000010457,ENSCAFG00000009559,ENSCAFG00000001191,ENSCAFG00000010090,ENSCAFG00000019125,ENSCAFG00000000517,ENSCAFG00000001269,ENSCAFG00000015503,ENSCAFG00000000223,ENSCAFG00000012991,ENSCAFG00000000611,ENSCAFG00000009453,ENSCAFG00000001632,ENSCAFG00000016374,ENSCAFG00000029171,ENSCAFG00000015361,ENSCAFG00000009765,ENSCAFG00000029425,…
	GO:0019208	phosphatase regulator activity	molecular_function	0.013675	13	1422	76	18024	ENSCAFG00000019991,ENSCAFG00000029674,ENSCAFG00000002772,ENSCAFG00000015432,ENSCAFG00000017948,ENSCAFG00000002626,ENSCAFG00000001753,ENSCAFG00000010945,ENSCAFG00000012054,ENSCAFG00000014047,ENSCAFG00000029151,ENSCAFG00000005008,ENSCAFG00000009559
	GO:2000677	regulation of transcription regulatory region DNA binding	biological_process	0.013756	6	1422	26	18024	ENSCAFG00000015572,ENSCAFG00000020226,ENSCAFG00000016583,ENSCAFG00000024335,ENSCAFG00000017641,ENSCAFG00000004436
	GO:0009062	fatty acid catabolic process	biological_process	0.013781	13	1422	70	18024	ENSCAFG00000000586,ENSCAFG00000009142,ENSCAFG00000016130,ENSCAFG00000010446,ENSCAFG00000001310,ENSCAFG00000003018,ENSCAFG00000001069,ENSCAFG00000018442,ENSCAFG00000007073,ENSCAFG00000019018,ENSCAFG00000018243,ENSCAFG00000011842,ENSCAFG00000016016
	GO:0019362	pyridine nucleotide metabolic process	biological_process	0.013907	19	1422	139	18024	ENSCAFG00000016797,ENSCAFG00000008288,ENSCAFG00000019123,ENSCAFG00000001976,ENSCAFG00000048539,ENSCAFG00000012970,ENSCAFG00000002965,ENSCAFG00000002939,ENSCAFG00000004914,ENSCAFG00000044872,ENSCAFG00000024335,ENSCAFG00000005468,ENSCAFG00000017655,ENSCAFG00000013252,ENSCAFG00000013030,ENSCAFG00000015270,ENSCAFG00000011550,ENSCAFG00000016111,ENSCAFG00000014553
	GO:0046496	nicotinamide nucleotide metabolic process	biological_process	0.013907	19	1422	139	18024	ENSCAFG00000014553,ENSCAFG00000044872,ENSCAFG00000024335,ENSCAFG00000005468,ENSCAFG00000017655,ENSCAFG00000013252,ENSCAFG00000015270,ENSCAFG00000013030,ENSCAFG00000011550,ENSCAFG00000016111,ENSCAFG00000004914,ENSCAFG00000002965,ENSCAFG00000002939,ENSCAFG00000001976,ENSCAFG00000048539,ENSCAFG00000012970,ENSCAFG00000008288,ENSCAFG00000019123,ENSCAFG00000016797
	GO:0008430	selenium binding	molecular_function	0.014097	2	1422	3	18024	ENSCAFG00000012675,ENSCAFG00000031922
	GO:0016328	lateral plasma membrane	cellular_component	0.01431	9	1422	43	18024	ENSCAFG00000010231,ENSCAFG00000019684,ENSCAFG00000013063,ENSCAFG00000000156,ENSCAFG00000000097,ENSCAFG00000014976,ENSCAFG00000012639,ENSCAFG00000017389,ENSCAFG00000029313
	GO:0019903	protein phosphatase binding	molecular_function	0.014526	17	1422	104	18024	ENSCAFG00000016839,ENSCAFG00000010231,ENSCAFG00000020413,ENSCAFG00000016351,ENSCAFG00000006409,ENSCAFG00000001976,ENSCAFG00000000482,ENSCAFG00000015912,ENSCAFG00000004723,ENSCAFG00000031172,ENSCAFG00000020290,ENSCAFG00000019991,ENSCAFG00000008058,ENSCAFG00000010241,ENSCAFG00000012420,ENSCAFG00000008442,ENSCAFG00000012639
	GO:0046486	glycerolipid metabolic process	biological_process	0.01462	39	1422	302	18024	ENSCAFG00000025252,ENSCAFG00000018243,ENSCAFG00000010263,ENSCAFG00000007753,ENSCAFG00000016081,ENSCAFG00000024926,ENSCAFG00000009661,ENSCAFG00000019735,ENSCAFG00000011816,ENSCAFG00000009469,ENSCAFG00000009142,ENSCAFG00000000644,ENSCAFG00000000771,ENSCAFG00000019018,ENSCAFG00000015315,ENSCAFG00000000083,ENSCAFG00000012420,ENSCAFG00000018715,ENSCAFG00000019568,ENSCAFG00000028791,ENSCAFG00000016574,…
	GO:0018196	peptidyl-asparagine modification	biological_process	0.014723	5	1422	17	18024	ENSCAFG00000005423,ENSCAFG00000004148,ENSCAFG00000004253,ENSCAFG00000015041,ENSCAFG00000005008
	GO:0048168	regulation of neuronal synaptic plasticity	biological_process	0.014755	8	1422	36	18024	ENSCAFG00000031029,ENSCAFG00000010242,ENSCAFG00000018091,ENSCAFG00000013890,ENSCAFG00000017139,ENSCAFG00000019431,ENSCAFG00000018163,ENSCAFG00000001337
	GO:0008510	sodium:bicarbonate symporter activity	molecular_function	0.014937	3	1422	6	18024	ENSCAFG00000002939,ENSCAFG00000010242,ENSCAFG00000007728
	GO:0043392	negative regulation of DNA binding	biological_process	0.014988	6	1422	27	18024	ENSCAFG00000015572,ENSCAFG00000020226,ENSCAFG00000001229,ENSCAFG00000016583,ENSCAFG00000017641,ENSCAFG00000007045
	GO:0044459	plasma membrane part	cellular_component	0.015167	188	1422	1845	18024	ENSCAFG00000003407,ENSCAFG00000017820,ENSCAFG00000032734,ENSCAFG00000006694,ENSCAFG00000030372,ENSCAFG00000029072,ENSCAFG00000023528,ENSCAFG00000008483,ENSCAFG00000008871,ENSCAFG00000013184,ENSCAFG00000000517,ENSCAFG00000016918,ENSCAFG00000015972,ENSCAFG00000032080,ENSCAFG00000017154,ENSCAFG00000002104,ENSCAFG00000005554,ENSCAFG00000018752,ENSCAFG00000015930,ENSCAFG00000041713,ENSCAFG00000001314,…
	GO:0090090	negative regulation of canonical Wnt signaling pathway	biological_process	0.015176	16	1422	102	18024	ENSCAFG00000019902,ENSCAFG00000020290,ENSCAFG00000019684,ENSCAFG00000005799,ENSCAFG00000015919,ENSCAFG00000016583,ENSCAFG00000004399,ENSCAFG00000009614,ENSCAFG00000011994,ENSCAFG00000000223,ENSCAFG00000019514,ENSCAFG00000029968,ENSCAFG00000019538,ENSCAFG00000031960,ENSCAFG00000016820,ENSCAFG00000019523
	GO:0061676	importin-alpha family protein binding	molecular_function	0.015217	3	1422	6	18024	ENSCAFG00000016678,ENSCAFG00000001046,ENSCAFG00000004436
	GO:0061620	glycolytic process through glucose-6-phosphate	biological_process	0.015217	3	1422	6	18024	ENSCAFG00000016111,ENSCAFG00000005468,ENSCAFG00000004914
	GO:0005021	vascular endothelial growth factor-activated receptor activity	molecular_function	0.015217	3	1422	6	18024	ENSCAFG00000002079,ENSCAFG00000000482,ENSCAFG00000002057
	GO:0007517	muscle organ development	biological_process	0.015324	31	1422	243	18024	ENSCAFG00000032396,ENSCAFG00000019125,ENSCAFG00000008170,ENSCAFG00000001191,ENSCAFG00000010688,ENSCAFG00000009559,ENSCAFG00000008524,ENSCAFG00000009185,ENSCAFG00000009275,ENSCAFG00000010457,ENSCAFG00000011283,ENSCAFG00000017612,ENSCAFG00000031960,ENSCAFG00000000920,ENSCAFG00000003156,ENSCAFG00000004436,ENSCAFG00000030851,ENSCAFG00000000097,ENSCAFG00000019838,ENSCAFG00000029425,ENSCAFG00000000611,…
	GO:0046416	D-amino acid metabolic process	biological_process	0.015378	2	1422	3	18024	ENSCAFG00000003882,ENSCAFG00000011224
	GO:0016773	phosphotransferase activity, alcohol group as acceptor	molecular_function	0.015402	76	1422	646	18024	ENSCAFG00000005468,ENSCAFG00000017655,ENSCAFG00000019358,ENSCAFG00000049665,ENSCAFG00000015725,ENSCAFG00000018257,ENSCAFG00000017834,ENSCAFG00000002079,ENSCAFG00000015432,ENSCAFG00000011816,ENSCAFG00000009661,ENSCAFG00000016653,ENSCAFG00000019735,ENSCAFG00000014976,ENSCAFG00000005625,ENSCAFG00000020408,ENSCAFG00000020098,ENSCAFG00000001618,ENSCAFG00000000249,ENSCAFG00000017622,ENSCAFG00000016351,…
	GO:0051347	positive regulation of transferase activity	biological_process	0.015448	55	1422	456	18024	ENSCAFG00000019951,ENSCAFG00000014203,ENSCAFG00000017387,ENSCAFG00000017454,ENSCAFG00000010090,ENSCAFG00000000517,ENSCAFG00000004399,ENSCAFG00000031029,ENSCAFG00000016679,ENSCAFG00000002057,ENSCAFG00000043280,ENSCAFG00000003332,ENSCAFG00000001618,ENSCAFG00000000587,ENSCAFG00000012180,ENSCAFG00000020290,ENSCAFG00000019684,ENSCAFG00000001444,ENSCAFG00000005449,ENSCAFG00000005692,ENSCAFG00000013863,…
	GO:0032048	cardiolipin metabolic process	biological_process	0.015592	4	1422	12	18024	ENSCAFG00000019568,ENSCAFG00000001424,ENSCAFG00000005312,ENSCAFG00000015315
	GO:1904037	positive regulation of epithelial cell apoptotic process	biological_process	0.015595	5	1422	17	18024	ENSCAFG00000008704,ENSCAFG00000010263,ENSCAFG00000009360,ENSCAFG00000028875,ENSCAFG00000012695
	GO:0000066	mitochondrial ornithine transport	biological_process	0.015674	2	1422	3	18024	ENSCAFG00000005955,ENSCAFG00000030764
	GO:1990575	mitochondrial L-ornithine transmembrane transport	biological_process	0.015674	2	1422	3	18024	ENSCAFG00000005955,ENSCAFG00000030764
	GO:0033293	monocarboxylic acid binding	molecular_function	0.015911	9	1422	50	18024	ENSCAFG00000009103,ENSCAFG00000004606,ENSCAFG00000001310,ENSCAFG00000012081,ENSCAFG00000003020,ENSCAFG00000007073,ENSCAFG00000010263,ENSCAFG00000017473,ENSCAFG00000019838
	GO:0048002	antigen processing and presentation of peptide antigen	biological_process	0.015919	7	1422	32	18024	ENSCAFG00000011504,ENSCAFG00000000848,ENSCAFG00000007467,ENSCAFG00000009484,ENSCAFG00000006879,ENSCAFG00000000972,ENSCAFG00000000832
	GO:0015081	sodium ion transmembrane transporter activity	molecular_function	0.015933	19	1422	119	18024	ENSCAFG00000015368,ENSCAFG00000003665,ENSCAFG00000011538,ENSCAFG00000010486,ENSCAFG00000016909,ENSCAFG00000002939,ENSCAFG00000010147,ENSCAFG00000015597,ENSCAFG00000016417,ENSCAFG00000010242,ENSCAFG00000011460,ENSCAFG00000001314,ENSCAFG00000010902,ENSCAFG00000014767,ENSCAFG00000020369,ENSCAFG00000007728,ENSCAFG00000017687,ENSCAFG00000017501,ENSCAFG00000009061
	GO:0010494	cytoplasmic stress granule	cellular_component	0.016017	10	1422	49	18024	ENSCAFG00000005692,ENSCAFG00000016678,ENSCAFG00000016907,ENSCAFG00000016386,ENSCAFG00000001976,ENSCAFG00000006503,ENSCAFG00000019506,ENSCAFG00000018282,ENSCAFG00000018888,ENSCAFG00000012442
	GO:0031012	extracellular matrix	cellular_component	0.016277	35	1422	271	18024	ENSCAFG00000011542,ENSCAFG00000013234,ENSCAFG00000011911,ENSCAFG00000015919,ENSCAFG00000001178,ENSCAFG00000014083,ENSCAFG00000006278,ENSCAFG00000019366,ENSCAFG00000008395,ENSCAFG00000011197,ENSCAFG00000011913,ENSCAFG00000013466,ENSCAFG00000011361,ENSCAFG00000029968,ENSCAFG00000007594,ENSCAFG00000013781,ENSCAFG00000012731,ENSCAFG00000023924,ENSCAFG00000018666,ENSCAFG00000017154,ENSCAFG00000017855,…
	GO:1900121	negative regulation of receptor binding	biological_process	0.016382	4	1422	12	18024	ENSCAFG00000009271,ENSCAFG00000009107,ENSCAFG00000017100,ENSCAFG00000010973
	GO:0043184	vascular endothelial growth factor receptor 2 binding	molecular_function	0.01639	3	1422	7	18024	ENSCAFG00000031172,ENSCAFG00000020413,ENSCAFG00000020290
	GO:0036324	vascular endothelial growth factor receptor-2 signaling pathway	biological_process	0.016489	2	1422	3	18024	ENSCAFG00000002079,ENSCAFG00000020290
	GO:0042287	MHC protein binding	molecular_function	0.016511	5	1422	17	18024	ENSCAFG00000000832,ENSCAFG00000006879,ENSCAFG00000019245,ENSCAFG00000041713,ENSCAFG00000001976
	GO:1901385	regulation of voltage-gated calcium channel activity	biological_process	0.016666	5	1422	17	18024	ENSCAFG00000013890,ENSCAFG00000020395,ENSCAFG00000016481,ENSCAFG00000008857,ENSCAFG00000000215
	GO:0006814	sodium ion transport	biological_process	0.016815	24	1422	162	18024	ENSCAFG00000015597,ENSCAFG00000002868,ENSCAFG00000002939,ENSCAFG00000010486,ENSCAFG00000016909,ENSCAFG00000011538,ENSCAFG00000003665,ENSCAFG00000015368,ENSCAFG00000009061,ENSCAFG00000012785,ENSCAFG00000016427,ENSCAFG00000024453,ENSCAFG00000007728,ENSCAFG00000017687,ENSCAFG00000020369,ENSCAFG00000014767,ENSCAFG00000010902,ENSCAFG00000009360,ENSCAFG00000031960,ENSCAFG00000001314,ENSCAFG00000010242,…
	GO:0048489	synaptic vesicle transport	biological_process	0.016938	19	1422	123	18024	ENSCAFG00000018607,ENSCAFG00000020082,ENSCAFG00000003553,ENSCAFG00000016757,ENSCAFG00000010167,ENSCAFG00000010147,ENSCAFG00000005662,ENSCAFG00000000238,ENSCAFG00000016295,ENSCAFG00000013890,ENSCAFG00000000644,ENSCAFG00000006694,ENSCAFG00000004725,ENSCAFG00000017622,ENSCAFG00000019872,ENSCAFG00000018282,ENSCAFG00000019083,ENSCAFG00000007728,ENSCAFG00000017047
	GO:0097480	establishment of synaptic vesicle localization	biological_process	0.016938	19	1422	123	18024	ENSCAFG00000018607,ENSCAFG00000020082,ENSCAFG00000003553,ENSCAFG00000016757,ENSCAFG00000010167,ENSCAFG00000005662,ENSCAFG00000010147,ENSCAFG00000016295,ENSCAFG00000000238,ENSCAFG00000013890,ENSCAFG00000000644,ENSCAFG00000006694,ENSCAFG00000017622,ENSCAFG00000004725,ENSCAFG00000018282,ENSCAFG00000019872,ENSCAFG00000019083,ENSCAFG00000017047,ENSCAFG00000007728
	GO:0000480	endonucleolytic cleavage in 5'-ETS of tricistronic rRNA transcript (SSU-rRNA, 5.8S rRNA, LSU-rRNA)	biological_process	0.017055	2	1422	3	18024	ENSCAFG00000029249,ENSCAFG00000019418
	GO:0034462	small-subunit processome assembly	biological_process	0.017055	2	1422	3	18024	ENSCAFG00000014390,ENSCAFG00000029249
	GO:0019763	immunoglobulin receptor activity	molecular_function	0.017059	2	1422	3	18024	ENSCAFG00000011496,ENSCAFG00000011504
	GO:0051902	negative regulation of mitochondrial depolarization	biological_process	0.017205	2	1422	3	18024	ENSCAFG00000012046,ENSCAFG00000015778
	GO:0051656	establishment of organelle localization	biological_process	0.017258	40	1422	312	18024	ENSCAFG00000010101,ENSCAFG00000018607,ENSCAFG00000008903,ENSCAFG00000004626,ENSCAFG00000005662,ENSCAFG00000004436,ENSCAFG00000017832,ENSCAFG00000019538,ENSCAFG00000013890,ENSCAFG00000000156,ENSCAFG00000012593,ENSCAFG00000012031,ENSCAFG00000019654,ENSCAFG00000000644,ENSCAFG00000019083,ENSCAFG00000004404,ENSCAFG00000020082,ENSCAFG00000014361,ENSCAFG00000003553,ENSCAFG00000016678,ENSCAFG00000016757,…
	GO:0042803	protein homodimerization activity	molecular_function	0.017582	56	1422	472	18024	ENSCAFG00000012593,ENSCAFG00000010253,ENSCAFG00000017641,ENSCAFG00000004104,ENSCAFG00000009061,ENSCAFG00000008288,ENSCAFG00000008308,ENSCAFG00000011816,ENSCAFG00000000482,ENSCAFG00000048528,ENSCAFG00000016200,ENSCAFG00000003644,ENSCAFG00000030397,ENSCAFG00000041713,ENSCAFG00000019436,ENSCAFG00000009477,ENSCAFG00000019878,ENSCAFG00000008438,ENSCAFG00000019991,ENSCAFG00000011731,ENSCAFG00000012689,…
	GO:0009135	purine nucleoside diphosphate metabolic process	biological_process	0.01766	14	1422	104	18024	ENSCAFG00000019123,ENSCAFG00000011550,ENSCAFG00000016111,ENSCAFG00000017655,ENSCAFG00000008288,ENSCAFG00000005468,ENSCAFG00000044872,ENSCAFG00000024335,ENSCAFG00000012970,ENSCAFG00000014553,ENSCAFG00000002939,ENSCAFG00000018607,ENSCAFG00000001174,ENSCAFG00000004914
	GO:0009179	purine ribonucleoside diphosphate metabolic process	biological_process	0.01766	14	1422	104	18024	ENSCAFG00000012970,ENSCAFG00000014553,ENSCAFG00000019123,ENSCAFG00000011550,ENSCAFG00000016111,ENSCAFG00000008288,ENSCAFG00000017655,ENSCAFG00000005468,ENSCAFG00000044872,ENSCAFG00000024335,ENSCAFG00000004914,ENSCAFG00000002939,ENSCAFG00000018607,ENSCAFG00000001174
	GO:0043425	bHLH transcription factor binding	molecular_function	0.017798	5	1422	20	18024	ENSCAFG00000001632,ENSCAFG00000016200,ENSCAFG00000017641,ENSCAFG00000002105,ENSCAFG00000012689
	GO:0006733	oxidoreduction coenzyme metabolic process	biological_process	0.017847	21	1422	158	18024	ENSCAFG00000014553,ENSCAFG00000013252,ENSCAFG00000017655,ENSCAFG00000044872,ENSCAFG00000005468,ENSCAFG00000024335,ENSCAFG00000011550,ENSCAFG00000016111,ENSCAFG00000013030,ENSCAFG00000015270,ENSCAFG00000004914,ENSCAFG00000008731,ENSCAFG00000004638,ENSCAFG00000002965,ENSCAFG00000002939,ENSCAFG00000001976,ENSCAFG00000012970,ENSCAFG00000048539,ENSCAFG00000008288,ENSCAFG00000019123,ENSCAFG00000016797
	GO:1901607	alpha-amino acid biosynthetic process	biological_process	0.017874	12	1422	70	18024	ENSCAFG00000016140,ENSCAFG00000010118,ENSCAFG00000020111,ENSCAFG00000014391,ENSCAFG00000030875,ENSCAFG00000005906,ENSCAFG00000016130,ENSCAFG00000015759,ENSCAFG00000009358,ENSCAFG00000017139,ENSCAFG00000016558,ENSCAFG00000009102
	GO:0072524	pyridine-containing compound metabolic process	biological_process	0.018252	19	1422	143	18024	ENSCAFG00000016797,ENSCAFG00000001976,ENSCAFG00000048539,ENSCAFG00000012970,ENSCAFG00000008288,ENSCAFG00000019123,ENSCAFG00000004914,ENSCAFG00000002965,ENSCAFG00000002939,ENSCAFG00000014553,ENSCAFG00000044872,ENSCAFG00000005468,ENSCAFG00000024335,ENSCAFG00000017655,ENSCAFG00000013252,ENSCAFG00000015270,ENSCAFG00000013030,ENSCAFG00000016111,ENSCAFG00000011550
	GO:0070255	regulation of mucus secretion	biological_process	0.018473	3	1422	7	18024	ENSCAFG00000006468,ENSCAFG00000023464,ENSCAFG00000010298
	GO:0006090	pyruvate metabolic process	biological_process	0.018524	15	1422	111	18024	ENSCAFG00000012970,ENSCAFG00000012081,ENSCAFG00000014553,ENSCAFG00000019123,ENSCAFG00000016111,ENSCAFG00000011550,ENSCAFG00000013030,ENSCAFG00000008288,ENSCAFG00000017655,ENSCAFG00000044872,ENSCAFG00000005468,ENSCAFG00000024335,ENSCAFG00000004914,ENSCAFG00000002939,ENSCAFG00000002129
	GO:0034331	cell junction maintenance	biological_process	0.018525	4	1422	12	18024	ENSCAFG00000000860,ENSCAFG00000008664,ENSCAFG00000029313,ENSCAFG00000003344
	GO:0048871	multicellular organismal homeostasis	biological_process	0.018627	32	1422	248	18024	ENSCAFG00000019815,ENSCAFG00000015233,ENSCAFG00000003018,ENSCAFG00000019843,ENSCAFG00000023464,ENSCAFG00000015572,ENSCAFG00000004459,ENSCAFG00000003344,ENSCAFG00000029313,ENSCAFG00000014472,ENSCAFG00000000517,ENSCAFG00000017687,ENSCAFG00000012410,ENSCAFG00000019514,ENSCAFG00000002171,ENSCAFG00000008670,ENSCAFG00000002129,ENSCAFG00000018699,ENSCAFG00000015706,ENSCAFG00000009477,ENSCAFG00000016150,…
	GO:0030641	regulation of cellular pH	biological_process	0.018733	11	1422	58	18024	ENSCAFG00000017139,ENSCAFG00000017473,ENSCAFG00000003665,ENSCAFG00000010242,ENSCAFG00000011460,ENSCAFG00000014767,ENSCAFG00000010902,ENSCAFG00000020369,ENSCAFG00000016710,ENSCAFG00000002939,ENSCAFG00000007728
	GO:0021882	regulation of transcription from RNA polymerase II promoter involved in forebrain neuron fate commitment	biological_process	0.018748	2	1422	3	18024	ENSCAFG00000000109,ENSCAFG00000012946
	GO:0021898	commitment of multipotent stem cells to neuronal lineage in forebrain	biological_process	0.018748	2	1422	3	18024	ENSCAFG00000012946,ENSCAFG00000000109
	GO:0015297	antiporter activity	molecular_function	0.018909	13	1422	73	18024	ENSCAFG00000016706,ENSCAFG00000011460,ENSCAFG00000010242,ENSCAFG00000014767,ENSCAFG00000010902,ENSCAFG00000005654,ENSCAFG00000020369,ENSCAFG00000002939,ENSCAFG00000007728,ENSCAFG00000024439,ENSCAFG00000018151,ENSCAFG00000025146,ENSCAFG00000009061
	GO:0001161	intronic transcription regulatory region sequence-specific DNA binding	molecular_function	0.018989	4	1422	13	18024	ENSCAFG00000019838,ENSCAFG00000000587,ENSCAFG00000029171,ENSCAFG00000007775
	GO:0044213	intronic transcription regulatory region DNA binding	molecular_function	0.018989	4	1422	13	18024	ENSCAFG00000019838,ENSCAFG00000000587,ENSCAFG00000007775,ENSCAFG00000029171
	GO:0035507	regulation of myosin-light-chain-phosphatase activity	biological_process	0.019079	3	1422	7	18024	ENSCAFG00000018282,ENSCAFG00000005526,ENSCAFG00000000517
	GO:0003285	septum secundum development	biological_process	0.019147	2	1422	3	18024	ENSCAFG00000031960,ENSCAFG00000014951
	GO:0005902	microvillus	cellular_component	0.019165	13	1422	73	18024	ENSCAFG00000000156,ENSCAFG00000005663,ENSCAFG00000017629,ENSCAFG00000003344,ENSCAFG00000005554,ENSCAFG00000023309,ENSCAFG00000004404,ENSCAFG00000011010,ENSCAFG00000015538,ENSCAFG00000002057,ENSCAFG00000024975,ENSCAFG00000015233,ENSCAFG00000010457
	GO:1902463	protein localization to cell leading edge	biological_process	0.019728	2	1422	3	18024	ENSCAFG00000011565,ENSCAFG00000017389
	GO:0016301	kinase activity	molecular_function	0.01975	82	1422	720	18024	ENSCAFG00000018607,ENSCAFG00000015725,ENSCAFG00000018257,ENSCAFG00000017834,ENSCAFG00000005468,ENSCAFG00000017655,ENSCAFG00000049665,ENSCAFG00000019358,ENSCAFG00000016653,ENSCAFG00000009661,ENSCAFG00000019735,ENSCAFG00000020408,ENSCAFG00000014976,ENSCAFG00000019587,ENSCAFG00000005625,ENSCAFG00000015432,ENSCAFG00000002079,ENSCAFG00000011816,ENSCAFG00000008747,ENSCAFG00000000249,ENSCAFG00000020098,…
	GO:0019062	virion attachment to host cell	biological_process	0.019981	3	1422	7	18024	ENSCAFG00000004626,ENSCAFG00000012012,ENSCAFG00000013466
	GO:0044650	adhesion of symbiont to host cell	biological_process	0.019981	3	1422	7	18024	ENSCAFG00000013466,ENSCAFG00000004626,ENSCAFG00000012012
	GO:0045834	positive regulation of lipid metabolic process	biological_process	0.020157	15	1422	98	18024	ENSCAFG00000019018,ENSCAFG00000011842,ENSCAFG00000008670,ENSCAFG00000019951,ENSCAFG00000015315,ENSCAFG00000009122,ENSCAFG00000019810,ENSCAFG00000000517,ENSCAFG00000014993,ENSCAFG00000023528,ENSCAFG00000012970,ENSCAFG00000002057,ENSCAFG00000016150,ENSCAFG00000001310,ENSCAFG00000003018
	GO:1904398	positive regulation of neuromuscular junction development	biological_process	0.020197	2	1422	3	18024	ENSCAFG00000008608,ENSCAFG00000048854
	GO:0042359	vitamin D metabolic process	biological_process	0.020215	4	1422	14	18024	ENSCAFG00000011499,ENSCAFG00000014943,ENSCAFG00000000517,ENSCAFG00000009103
	GO:0046322	negative regulation of fatty acid oxidation	biological_process	0.020295	3	1422	7	18024	ENSCAFG00000019018,ENSCAFG00000016016,ENSCAFG00000003018
	GO:0022610	biological adhesion	biological_process	0.02033	115	1422	1091	18024	ENSCAFG00000000448,ENSCAFG00000006185,ENSCAFG00000017039,ENSCAFG00000015669,ENSCAFG00000031158,ENSCAFG00000016463,ENSCAFG00000014353,ENSCAFG00000008704,ENSCAFG00000008670,ENSCAFG00000031979,ENSCAFG00000014833,ENSCAFG00000005449,ENSCAFG00000015177,ENSCAFG00000011398,ENSCAFG00000005139,ENSCAFG00000002057,ENSCAFG00000012011,ENSCAFG00000017706,ENSCAFG00000016092,ENSCAFG00000000587,ENSCAFG00000003332,…
	GO:0043551	regulation of phosphatidylinositol 3-kinase activity	biological_process	0.020434	8	1422	39	18024	ENSCAFG00000017387,ENSCAFG00000008670,ENSCAFG00000019951,ENSCAFG00000019810,ENSCAFG00000014993,ENSCAFG00000002057,ENSCAFG00000023528,ENSCAFG00000020290
	GO:0072329	monocarboxylic acid catabolic process	biological_process	0.02049	14	1422	82	18024	ENSCAFG00000007073,ENSCAFG00000016797,ENSCAFG00000016016,ENSCAFG00000011842,ENSCAFG00000019018,ENSCAFG00000018243,ENSCAFG00000001310,ENSCAFG00000003018,ENSCAFG00000010446,ENSCAFG00000016130,ENSCAFG00000009142,ENSCAFG00000000586,ENSCAFG00000018442,ENSCAFG00000001069
	GO:0015911	plasma membrane long-chain fatty acid transport	biological_process	0.020497	3	1422	7	18024	ENSCAFG00000008704,ENSCAFG00000015315,ENSCAFG00000002356
	GO:1902001	fatty acid transmembrane transport	biological_process	0.020497	3	1422	7	18024	ENSCAFG00000008704,ENSCAFG00000002356,ENSCAFG00000015315
	GO:0030163	protein catabolic process	biological_process	0.020542	86	1422	794	18024	ENSCAFG00000015543,ENSCAFG00000009520,ENSCAFG00000014906,ENSCAFG00000012353,ENSCAFG00000016463,ENSCAFG00000007912,ENSCAFG00000005640,ENSCAFG00000019623,ENSCAFG00000014603,ENSCAFG00000016295,ENSCAFG00000019648,ENSCAFG00000008670,ENSCAFG00000007467,ENSCAFG00000019523,ENSCAFG00000020290,ENSCAFG00000019684,ENSCAFG00000012042,ENSCAFG00000023443,ENSCAFG00000016488,ENSCAFG00000019875,ENSCAFG00000001496,…
	GO:0043171	peptide catabolic process	biological_process	0.020555	6	1422	24	18024	ENSCAFG00000019776,ENSCAFG00000010661,ENSCAFG00000007770,ENSCAFG00000019824,ENSCAFG00000012013,ENSCAFG00000007467
	GO:2000674	regulation of type B pancreatic cell apoptotic process	biological_process	0.020596	2	1422	3	18024	ENSCAFG00000001781,ENSCAFG00000012695
	GO:0006655	phosphatidylglycerol biosynthetic process	biological_process	0.020738	3	1422	7	18024	ENSCAFG00000015315,ENSCAFG00000005312,ENSCAFG00000001424
	GO:1903725	regulation of phospholipid metabolic process	biological_process	0.020763	11	1422	62	18024	ENSCAFG00000008058,ENSCAFG00000020290,ENSCAFG00000014993,ENSCAFG00000002057,ENSCAFG00000023528,ENSCAFG00000019810,ENSCAFG00000015315,ENSCAFG00000012420,ENSCAFG00000017387,ENSCAFG00000019951,ENSCAFG00000008670
	GO:0050839	cell adhesion molecule binding	molecular_function	0.021051	26	1422	184	18024	ENSCAFG00000012012,ENSCAFG00000004491,ENSCAFG00000019720,ENSCAFG00000000860,ENSCAFG00000012436,ENSCAFG00000010090,ENSCAFG00000025057,ENSCAFG00000004626,ENSCAFG00000015177,ENSCAFG00000011398,ENSCAFG00000015233,ENSCAFG00000002171,ENSCAFG00000023924,ENSCAFG00000014232,ENSCAFG00000008079,ENSCAFG00000015912,ENSCAFG00000017916,ENSCAFG00000014353,ENSCAFG00000008704,ENSCAFG00000017872,ENSCAFG00000017100,…
	GO:0034440	lipid oxidation	biological_process	0.021193	13	1422	74	18024	ENSCAFG00000000586,ENSCAFG00000003018,ENSCAFG00000001310,ENSCAFG00000016130,ENSCAFG00000010446,ENSCAFG00000016928,ENSCAFG00000001069,ENSCAFG00000002129,ENSCAFG00000007073,ENSCAFG00000019018,ENSCAFG00000011842,ENSCAFG00000023464,ENSCAFG00000016016
	GO:0031932	TORC2 complex	cellular_component	0.021227	4	1422	12	18024	ENSCAFG00000000869,ENSCAFG00000006825,ENSCAFG00000011842,ENSCAFG00000020178
	GO:0048518	positive regulation of biological process	biological_process	0.021228	443	1422	4700	18024	ENSCAFG00000020226,ENSCAFG00000005251,ENSCAFG00000017079,ENSCAFG00000017641,ENSCAFG00000015701,ENSCAFG00000001808,ENSCAFG00000015727,ENSCAFG00000004713,ENSCAFG00000006479,ENSCAFG00000015493,ENSCAFG00000029151,ENSCAFG00000010263,ENSCAFG00000001818,ENSCAFG00000000617,ENSCAFG00000005190,ENSCAFG00000015094,ENSCAFG00000004586,ENSCAFG00000007789,ENSCAFG00000004626,ENSCAFG00000005662,ENSCAFG00000010686,…
	GO:0010646	regulation of cell communication	biological_process	0.02124	235	1422	2369	18024	ENSCAFG00000019483,ENSCAFG00000002396,ENSCAFG00000003589,ENSCAFG00000018325,ENSCAFG00000016863,ENSCAFG00000001781,ENSCAFG00000004723,ENSCAFG00000002772,ENSCAFG00000000482,ENSCAFG00000007594,ENSCAFG00000031524,ENSCAFG00000012054,ENSCAFG00000012249,ENSCAFG00000001435,ENSCAFG00000004161,ENSCAFG00000031666,ENSCAFG00000023201,ENSCAFG00000008061,ENSCAFG00000018163,ENSCAFG00000010910,ENSCAFG00000015919,…
	GO:0046983	protein dimerization activity	molecular_function	0.021296	80	1422	800	18024	ENSCAFG00000003644,ENSCAFG00000032405,ENSCAFG00000016200,ENSCAFG00000030397,ENSCAFG00000019436,ENSCAFG00000006340,ENSCAFG00000012593,ENSCAFG00000004104,ENSCAFG00000002772,ENSCAFG00000017641,ENSCAFG00000000482,ENSCAFG00000007338,ENSCAFG00000008308,ENSCAFG00000012970,ENSCAFG00000016789,ENSCAFG00000002223,ENSCAFG00000010661,ENSCAFG00000004914,ENSCAFG00000017124,ENSCAFG00000023201,ENSCAFG00000013600,…
	GO:0051427	hormone receptor binding	molecular_function	0.02132	17	1422	116	18024	ENSCAFG00000009233,ENSCAFG00000017834,ENSCAFG00000016118,ENSCAFG00000024335,ENSCAFG00000009103,ENSCAFG00000046491,ENSCAFG00000003389,ENSCAFG00000007050,ENSCAFG00000015912,ENSCAFG00000001211,ENSCAFG00000019838,ENSCAFG00000007775,ENSCAFG00000017622,ENSCAFG00000001632,ENSCAFG00000009107,ENSCAFG00000007338,ENSCAFG00000048528
	GO:2001258	negative regulation of cation channel activity	biological_process	0.02144	5	1422	21	18024	ENSCAFG00000020395,ENSCAFG00000013890,ENSCAFG00000014203,ENSCAFG00000001435,ENSCAFG00000009765
	GO:0060442	branching involved in prostate gland morphogenesis	biological_process	0.021908	3	1422	8	18024	ENSCAFG00000009107,ENSCAFG00000019838,ENSCAFG00000029968
	GO:0043506	regulation of JUN kinase activity	biological_process	0.021931	10	1422	55	18024	ENSCAFG00000000517,ENSCAFG00000017643,ENSCAFG00000016679,ENSCAFG00000004399,ENSCAFG00000000751,ENSCAFG00000002171,ENSCAFG00000001818,ENSCAFG00000020290,ENSCAFG00000012180,ENSCAFG00000001444
	GO:0019902	phosphatase binding	molecular_function	0.021981	20	1422	135	18024	ENSCAFG00000020413,ENSCAFG00000010231,ENSCAFG00000016351,ENSCAFG00000016839,ENSCAFG00000006409,ENSCAFG00000001976,ENSCAFG00000000482,ENSCAFG00000015912,ENSCAFG00000007912,ENSCAFG00000019483,ENSCAFG00000031172,ENSCAFG00000002171,ENSCAFG00000004723,ENSCAFG00000019991,ENSCAFG00000008058,ENSCAFG00000020290,ENSCAFG00000008442,ENSCAFG00000010241,ENSCAFG00000012420,ENSCAFG00000012639
	GO:0032102	negative regulation of response to external stimulus	biological_process	0.022224	33	1422	264	18024	ENSCAFG00000010189,ENSCAFG00000011565,ENSCAFG00000002057,ENSCAFG00000001405,ENSCAFG00000019125,ENSCAFG00000000517,ENSCAFG00000018182,ENSCAFG00000013442,ENSCAFG00000020038,ENSCAFG00000008704,ENSCAFG00000003252,ENSCAFG00000009122,ENSCAFG00000031979,ENSCAFG00000019316,ENSCAFG00000010298,ENSCAFG00000000669,ENSCAFG00000010686,ENSCAFG00000016150,ENSCAFG00000010973,ENSCAFG00000001229,ENSCAFG00000010910,…
	GO:0098609	cell-cell adhesion	biological_process	0.02232	77	1422	703	18024	ENSCAFG00000015572,ENSCAFG00000000751,ENSCAFG00000012012,ENSCAFG00000025057,ENSCAFG00000003260,ENSCAFG00000010090,ENSCAFG00000000517,ENSCAFG00000012436,ENSCAFG00000001618,ENSCAFG00000011401,ENSCAFG00000019902,ENSCAFG00000010457,ENSCAFG00000010879,ENSCAFG00000002171,ENSCAFG00000024099,ENSCAFG00000003407,ENSCAFG00000015912,ENSCAFG00000019872,ENSCAFG00000018282,ENSCAFG00000023033,ENSCAFG00000016351,…
	GO:0060767	epithelial cell proliferation involved in prostate gland development	biological_process	0.022381	3	1422	8	18024	ENSCAFG00000019538,ENSCAFG00000009107,ENSCAFG00000029968
	GO:0060768	regulation of epithelial cell proliferation involved in prostate gland development	biological_process	0.022381	3	1422	8	18024	ENSCAFG00000019538,ENSCAFG00000029968,ENSCAFG00000009107
	GO:0014902	myotube differentiation	biological_process	0.022398	14	1422	90	18024	ENSCAFG00000031960,ENSCAFG00000001269,ENSCAFG00000023837,ENSCAFG00000011197,ENSCAFG00000019911,ENSCAFG00000009559,ENSCAFG00000029171,ENSCAFG00000019781,ENSCAFG00000009185,ENSCAFG00000009275,ENSCAFG00000010457,ENSCAFG00000019387,ENSCAFG00000008904,ENSCAFG00000029968
	GO:0019216	regulation of lipid metabolic process	biological_process	0.022551	30	1422	240	18024	ENSCAFG00000019810,ENSCAFG00000018699,ENSCAFG00000009122,ENSCAFG00000002129,ENSCAFG00000004436,ENSCAFG00000011842,ENSCAFG00000008670,ENSCAFG00000015543,ENSCAFG00000001310,ENSCAFG00000014993,ENSCAFG00000012410,ENSCAFG00000012970,ENSCAFG00000023528,ENSCAFG00000015315,ENSCAFG00000000517,ENSCAFG00000012420,ENSCAFG00000017387,ENSCAFG00000019018,ENSCAFG00000016016,ENSCAFG00000000071,ENSCAFG00000019951,…
	GO:0016042	lipid catabolic process	biological_process	0.022723	32	1422	245	18024	ENSCAFG00000012538,ENSCAFG00000019018,ENSCAFG00000016016,ENSCAFG00000047437,ENSCAFG00000001310,ENSCAFG00000014943,ENSCAFG00000010446,ENSCAFG00000009142,ENSCAFG00000005856,ENSCAFG00000005554,ENSCAFG00000010263,ENSCAFG00000011842,ENSCAFG00000018243,ENSCAFG00000020391,ENSCAFG00000003018,ENSCAFG00000016130,ENSCAFG00000001069,ENSCAFG00000007073,ENSCAFG00000000517,ENSCAFG00000018760,ENSCAFG00000000586,…
	GO:0060770	negative regulation of epithelial cell proliferation involved in prostate gland development	biological_process	0.023263	2	1422	4	18024	ENSCAFG00000019538,ENSCAFG00000009107
	GO:0046460	neutral lipid biosynthetic process	biological_process	0.023375	7	1422	33	18024	ENSCAFG00000015315,ENSCAFG00000024926,ENSCAFG00000009142,ENSCAFG00000003018,ENSCAFG00000025252,ENSCAFG00000019018,ENSCAFG00000018442
	GO:0046463	acylglycerol biosynthetic process	biological_process	0.023375	7	1422	33	18024	ENSCAFG00000018442,ENSCAFG00000019018,ENSCAFG00000025252,ENSCAFG00000003018,ENSCAFG00000009142,ENSCAFG00000015315,ENSCAFG00000024926
	GO:0048194	Golgi vesicle budding	biological_process	0.023415	3	1422	8	18024	ENSCAFG00000008903,ENSCAFG00000000943,ENSCAFG00000018868
	GO:0009051	pentose-phosphate shunt, oxidative branch	biological_process	0.023662	2	1422	3	18024	ENSCAFG00000016797,ENSCAFG00000015270
	GO:0042802	identical protein binding	molecular_function	0.023748	140	1422	1336	18024	ENSCAFG00000019083,ENSCAFG00000019387,ENSCAFG00000014993,ENSCAFG00000017641,ENSCAFG00000019436,ENSCAFG00000030397,ENSCAFG00000013890,ENSCAFG00000013696,ENSCAFG00000003644,ENSCAFG00000014145,ENSCAFG00000006444,ENSCAFG00000010239,ENSCAFG00000004626,ENSCAFG00000019428,ENSCAFG00000010686,ENSCAFG00000014470,ENSCAFG00000013600,ENSCAFG00000017124,ENSCAFG00000004491,ENSCAFG00000010661,ENSCAFG00000001046,…
	GO:0090336	positive regulation of brown fat cell differentiation	biological_process	0.023877	4	1422	13	18024	ENSCAFG00000019473,ENSCAFG00000017124,ENSCAFG00000009614,ENSCAFG00000012011
	GO:0009185	ribonucleoside diphosphate metabolic process	biological_process	0.023917	14	1422	107	18024	ENSCAFG00000001174,ENSCAFG00000018607,ENSCAFG00000002939,ENSCAFG00000004914,ENSCAFG00000024335,ENSCAFG00000044872,ENSCAFG00000005468,ENSCAFG00000017655,ENSCAFG00000008288,ENSCAFG00000019123,ENSCAFG00000011550,ENSCAFG00000016111,ENSCAFG00000014553,ENSCAFG00000012970
	GO:0060632	regulation of microtubule-based movement	biological_process	0.024013	5	1422	18	18024	ENSCAFG00000013070,ENSCAFG00000008517,ENSCAFG00000019538,ENSCAFG00000001226,ENSCAFG00000008998
	GO:0098552	side of membrane	cellular_component	0.024081	48	1422	418	18024	ENSCAFG00000016504,ENSCAFG00000010352,ENSCAFG00000010764,ENSCAFG00000012639,ENSCAFG00000011098,ENSCAFG00000028875,ENSCAFG00000009233,ENSCAFG00000005662,ENSCAFG00000041010,ENSCAFG00000031529,ENSCAFG00000014145,ENSCAFG00000007157,ENSCAFG00000002868,ENSCAFG00000000215,ENSCAFG00000016481,ENSCAFG00000041713,ENSCAFG00000018448,ENSCAFG00000018752,ENSCAFG00000017916,ENSCAFG00000025146,ENSCAFG00000020413,…
	GO:0045017	glycerolipid biosynthetic process	biological_process	0.024118	19	1422	130	18024	ENSCAFG00000025252,ENSCAFG00000009661,ENSCAFG00000019735,ENSCAFG00000016081,ENSCAFG00000028791,ENSCAFG00000024926,ENSCAFG00000009472,ENSCAFG00000011816,ENSCAFG00000018442,ENSCAFG00000001424,ENSCAFG00000009142,ENSCAFG00000000771,ENSCAFG00000019018,ENSCAFG00000018715,ENSCAFG00000015430,ENSCAFG00000000083,ENSCAFG00000015315,ENSCAFG00000003018,ENSCAFG00000005312
	GO:0032465	regulation of cytokinesis	biological_process	0.024244	12	1422	70	18024	ENSCAFG00000013890,ENSCAFG00000029151,ENSCAFG00000003461,ENSCAFG00000007411,ENSCAFG00000005718,ENSCAFG00000010101,ENSCAFG00000016295,ENSCAFG00000017832,ENSCAFG00000019670,ENSCAFG00000048855,ENSCAFG00000004713,ENSCAFG00000001201
	GO:0031507	heterochromatin assembly	biological_process	0.02429	3	1422	8	18024	ENSCAFG00000011408,ENSCAFG00000009132,ENSCAFG00000001211
	GO:0061615	glycolytic process through fructose-6-phosphate	biological_process	0.024318	3	1422	7	18024	ENSCAFG00000005468,ENSCAFG00000016111,ENSCAFG00000004914
	GO:0005451	monovalent cation:proton antiporter activity	molecular_function	0.024397	4	1422	12	18024	ENSCAFG00000020369,ENSCAFG00000014767,ENSCAFG00000010902,ENSCAFG00000011460
	GO:0015385	sodium:proton antiporter activity	molecular_function	0.024397	4	1422	12	18024	ENSCAFG00000011460,ENSCAFG00000020369,ENSCAFG00000014767,ENSCAFG00000010902
	GO:0006760	folic acid-containing compound metabolic process	biological_process	0.024408	5	1422	20	18024	ENSCAFG00000001911,ENSCAFG00000016558,ENSCAFG00000010118,ENSCAFG00000015967,ENSCAFG00000020111
	GO:0080134	regulation of response to stress	biological_process	0.024594	107	1422	1012	18024	ENSCAFG00000011994,ENSCAFG00000005856,ENSCAFG00000020363,ENSCAFG00000048528,ENSCAFG00000017916,ENSCAFG00000018183,ENSCAFG00000006157,ENSCAFG00000001310,ENSCAFG00000019245,ENSCAFG00000002079,ENSCAFG00000020413,ENSCAFG00000014369,ENSCAFG00000031172,ENSCAFG00000011842,ENSCAFG00000005625,ENSCAFG00000004436,ENSCAFG00000019358,ENSCAFG00000016150,ENSCAFG00000001229,ENSCAFG00000010973,ENSCAFG00000014390,…
	GO:0050660	flavin adenine dinucleotide binding	molecular_function	0.024599	13	1422	76	18024	ENSCAFG00000003882,ENSCAFG00000016016,ENSCAFG00000016558,ENSCAFG00000005952,ENSCAFG00000011224,ENSCAFG00000007073,ENSCAFG00000013467,ENSCAFG00000010118,ENSCAFG00000003884,ENSCAFG00000001550,ENSCAFG00000013152,ENSCAFG00000016130,ENSCAFG00000010446
	GO:0060740	prostate gland epithelium morphogenesis	biological_process	0.024607	5	1422	20	18024	ENSCAFG00000009107,ENSCAFG00000029968,ENSCAFG00000019838,ENSCAFG00000007050,ENSCAFG00000007673
	GO:0008047	enzyme activator activity	molecular_function	0.024634	45	1422	379	18024	ENSCAFG00000012639,ENSCAFG00000018316,ENSCAFG00000004190,ENSCAFG00000005415,ENSCAFG00000007789,ENSCAFG00000019358,ENSCAFG00000008903,ENSCAFG00000013063,ENSCAFG00000019991,ENSCAFG00000018027,ENSCAFG00000001818,ENSCAFG00000029151,ENSCAFG00000015041,ENSCAFG00000019538,ENSCAFG00000014047,ENSCAFG00000005856,ENSCAFG00000017948,ENSCAFG00000005251,ENSCAFG00000016940,ENSCAFG00000005578,ENSCAFG00000006439,…
	GO:0008443	phosphofructokinase activity	molecular_function	0.024696	3	1422	7	18024	ENSCAFG00000011550,ENSCAFG00000005468,ENSCAFG00000005194
	GO:0051654	establishment of mitochondrion localization	biological_process	0.024696	3	1422	7	18024	ENSCAFG00000004626,ENSCAFG00000019654,ENSCAFG00000017832
	GO:0030952	establishment or maintenance of cytoskeleton polarity	biological_process	0.024696	3	1422	7	18024	ENSCAFG00000004190,ENSCAFG00000020178,ENSCAFG00000016863
	GO:0032050	clathrin heavy chain binding	molecular_function	0.024696	3	1422	7	18024	ENSCAFG00000016689,ENSCAFG00000013863,ENSCAFG00000002292
	GO:0016772	transferase activity, transferring phosphorus-containing groups	molecular_function	0.02477	94	1422	856	18024	ENSCAFG00000018163,ENSCAFG00000005194,ENSCAFG00000010239,ENSCAFG00000014400,ENSCAFG00000013252,ENSCAFG00000017029,ENSCAFG00000004914,ENSCAFG00000000083,ENSCAFG00000009865,ENSCAFG00000000482,ENSCAFG00000014993,ENSCAFG00000016427,ENSCAFG00000008344,ENSCAFG00000004713,ENSCAFG00000017079,ENSCAFG00000005404,ENSCAFG00000023828,ENSCAFG00000019765,ENSCAFG00000006479,ENSCAFG00000007753,ENSCAFG00000019436,…
	GO:0004735	pyrroline-5-carboxylate reductase activity	molecular_function	0.024795	2	1422	4	18024	ENSCAFG00000005906,ENSCAFG00000016140
	GO:0006432	phenylalanyl-tRNA aminoacylation	biological_process	0.024881	2	1422	3	18024	ENSCAFG00000009483,ENSCAFG00000017096
	GO:0008652	cellular amino acid biosynthetic process	biological_process	0.025151	12	1422	73	18024	ENSCAFG00000016558,ENSCAFG00000017139,ENSCAFG00000009358,ENSCAFG00000009102,ENSCAFG00000005906,ENSCAFG00000014391,ENSCAFG00000030875,ENSCAFG00000020111,ENSCAFG00000016140,ENSCAFG00000010118,ENSCAFG00000016130,ENSCAFG00000015759
	GO:0070071	proton-transporting two-sector ATPase complex assembly	biological_process	0.025252	3	1422	9	18024	ENSCAFG00000047437,ENSCAFG00000018396,ENSCAFG00000019536
	GO:0010799	regulation of peptidyl-threonine phosphorylation	biological_process	0.025291	7	1422	33	18024	ENSCAFG00000031172,ENSCAFG00000005931,ENSCAFG00000012011,ENSCAFG00000016427,ENSCAFG00000005692,ENSCAFG00000013863,ENSCAFG00000010274
	GO:0060850	regulation of transcription involved in cell fate commitment	biological_process	0.025398	4	1422	16	18024	ENSCAFG00000029111,ENSCAFG00000000109,ENSCAFG00000017124,ENSCAFG00000012946
	GO:0007228	positive regulation of hh target transcription factor activity	biological_process	0.025449	2	1422	3	18024	ENSCAFG00000029968,ENSCAFG00000014919
	GO:0060033	anatomical structure regression	biological_process	0.025457	4	1422	13	18024	ENSCAFG00000013890,ENSCAFG00000008723,ENSCAFG00000000223,ENSCAFG00000028875
	GO:0097479	synaptic vesicle localization	biological_process	0.025494	19	1422	128	18024	ENSCAFG00000020082,ENSCAFG00000018607,ENSCAFG00000005662,ENSCAFG00000010147,ENSCAFG00000010167,ENSCAFG00000016757,ENSCAFG00000003553,ENSCAFG00000013890,ENSCAFG00000016295,ENSCAFG00000000238,ENSCAFG00000017047,ENSCAFG00000007728,ENSCAFG00000019872,ENSCAFG00000019083,ENSCAFG00000018282,ENSCAFG00000017622,ENSCAFG00000004725,ENSCAFG00000000644,ENSCAFG00000006694
	GO:0090576	RNA polymerase III transcription factor complex	cellular_component	0.025496	4	1422	14	18024	ENSCAFG00000000207,ENSCAFG00000019872,ENSCAFG00000004119,ENSCAFG00000017408
	GO:0033018	sarcoplasmic reticulum lumen	cellular_component	0.02554	2	1422	3	18024	ENSCAFG00000009765,ENSCAFG00000012470
	GO:0046330	positive regulation of JNK cascade	biological_process	0.025562	15	1422	100	18024	ENSCAFG00000002171,ENSCAFG00000008670,ENSCAFG00000031029,ENSCAFG00000004399,ENSCAFG00000016679,ENSCAFG00000001966,ENSCAFG00000017643,ENSCAFG00000000517,ENSCAFG00000006409,ENSCAFG00000000482,ENSCAFG00000005856,ENSCAFG00000017039,ENSCAFG00000001444,ENSCAFG00000020290,ENSCAFG00000012180
	GO:0046471	phosphatidylglycerol metabolic process	biological_process	0.025575	5	1422	20	18024	ENSCAFG00000005312,ENSCAFG00000015315,ENSCAFG00000010263,ENSCAFG00000001424,ENSCAFG00000019568
	GO:0005035	death receptor activity	molecular_function	0.02566	3	1422	8	18024	ENSCAFG00000015712,ENSCAFG00000019328,ENSCAFG00000015197
	GO:0006096	glycolytic process	biological_process	0.026242	12	1422	89	18024	ENSCAFG00000024335,ENSCAFG00000044872,ENSCAFG00000005468,ENSCAFG00000008288,ENSCAFG00000017655,ENSCAFG00000011550,ENSCAFG00000019123,ENSCAFG00000016111,ENSCAFG00000014553,ENSCAFG00000012970,ENSCAFG00000002939,ENSCAFG00000004914
	GO:1990086	lens fiber cell apoptotic process	biological_process	0.026268	2	1422	3	18024	ENSCAFG00000005449,ENSCAFG00000013273
	GO:0044425	membrane part	cellular_component	0.02646	529	1422	6439	18024	ENSCAFG00000009993,ENSCAFG00000001704,ENSCAFG00000013466,ENSCAFG00000004193,ENSCAFG00000004718,ENSCAFG00000005690,ENSCAFG00000010413,ENSCAFG00000012178,ENSCAFG00000001201,ENSCAFG00000010968,ENSCAFG00000013467,ENSCAFG00000004699,ENSCAFG00000019735,ENSCAFG00000030104,ENSCAFG00000005554,ENSCAFG00000010100,ENSCAFG00000004409,ENSCAFG00000015930,ENSCAFG00000031172,ENSCAFG00000007692,ENSCAFG00000011401,…
	GO:0098793	presynapse	cellular_component	0.02718	29	1422	219	18024	ENSCAFG00000006757,ENSCAFG00000003665,ENSCAFG00000016689,ENSCAFG00000017075,ENSCAFG00000008566,ENSCAFG00000001981,ENSCAFG00000015021,ENSCAFG00000044241,ENSCAFG00000018607,ENSCAFG00000028800,ENSCAFG00000010167,ENSCAFG00000010147,ENSCAFG00000011840,ENSCAFG00000005662,ENSCAFG00000009637,ENSCAFG00000004606,ENSCAFG00000003553,ENSCAFG00000008079,ENSCAFG00000016295,ENSCAFG00000017389,ENSCAFG00000002292,…
	GO:0070051	fibrinogen binding	molecular_function	0.027198	2	1422	3	18024	ENSCAFG00000008704,ENSCAFG00000020413
	GO:0002386	immune response in mucosal-associated lymphoid tissue	biological_process	0.027227	2	1422	3	18024	ENSCAFG00000011496,ENSCAFG00000024453
	GO:0070384	Harderian gland development	biological_process	0.027227	2	1422	3	18024	ENSCAFG00000007050,ENSCAFG00000010617
	GO:0006659	phosphatidylserine biosynthetic process	biological_process	0.027227	2	1422	3	18024	ENSCAFG00000015315,ENSCAFG00000009472
	GO:0008384	IkappaB kinase activity	molecular_function	0.027227	2	1422	3	18024	ENSCAFG00000010239,ENSCAFG00000005526
	GO:1990760	osmolarity-sensing cation channel activity	molecular_function	0.027227	2	1422	3	18024	ENSCAFG00000017166,ENSCAFG00000016154
	GO:0060671	epithelial cell differentiation involved in embryonic placenta development	biological_process	0.027227	2	1422	3	18024	ENSCAFG00000000587,ENSCAFG00000009993
	GO:0060672	epithelial cell morphogenesis involved in placental branching	biological_process	0.027227	2	1422	3	18024	ENSCAFG00000000587,ENSCAFG00000009993
	GO:0070644	vitamin D response element binding	molecular_function	0.027227	2	1422	3	18024	ENSCAFG00000009103,ENSCAFG00000019838
	GO:0016191	synaptic vesicle uncoating	biological_process	0.027227	2	1422	3	18024	ENSCAFG00000018607,ENSCAFG00000019083
	GO:0097442	CA3 pyramidal cell dendrite	cellular_component	0.027227	2	1422	3	18024	ENSCAFG00000010242,ENSCAFG00000014353
	GO:0019898	extrinsic component of membrane	cellular_component	0.027241	29	1422	219	18024	ENSCAFG00000005662,ENSCAFG00000016928,ENSCAFG00000009993,ENSCAFG00000007157,ENSCAFG00000000215,ENSCAFG00000015763,ENSCAFG00000011398,ENSCAFG00000017387,ENSCAFG00000031630,ENSCAFG00000013869,ENSCAFG00000010764,ENSCAFG00000012639,ENSCAFG00000001015,ENSCAFG00000016067,ENSCAFG00000016918,ENSCAFG00000012436,ENSCAFG00000012420,ENSCAFG00000009233,ENSCAFG00000004691,ENSCAFG00000016763,ENSCAFG00000020413,…
	GO:0044711	single-organism biosynthetic process	biological_process	0.027291	120	1422	1203	18024	ENSCAFG00000024101,ENSCAFG00000016150,ENSCAFG00000013030,ENSCAFG00000019878,ENSCAFG00000000071,ENSCAFG00000016016,ENSCAFG00000020218,ENSCAFG00000014390,ENSCAFG00000019018,ENSCAFG00000016383,ENSCAFG00000017845,ENSCAFG00000000771,ENSCAFG00000018715,ENSCAFG00000018607,ENSCAFG00000011816,ENSCAFG00000016721,ENSCAFG00000015692,ENSCAFG00000014943,ENSCAFG00000016839,ENSCAFG00000003858,ENSCAFG00000015050,…
	GO:0046777	protein autophosphorylation	biological_process	0.027304	25	1422	176	18024	ENSCAFG00000014047,ENSCAFG00000019538,ENSCAFG00000005625,ENSCAFG00000008670,ENSCAFG00000002171,ENSCAFG00000019436,ENSCAFG00000016351,ENSCAFG00000016427,ENSCAFG00000002079,ENSCAFG00000015432,ENSCAFG00000016386,ENSCAFG00000000448,ENSCAFG00000000482,ENSCAFG00000014993,ENSCAFG00000017948,ENSCAFG00000023528,ENSCAFG00000017957,ENSCAFG00000016679,ENSCAFG00000018257,ENSCAFG00000008330,ENSCAFG00000003332,…
	GO:0010829	negative regulation of glucose transport	biological_process	0.02743	4	1422	13	18024	ENSCAFG00000017622,ENSCAFG00000012475,ENSCAFG00000000517,ENSCAFG00000019123
	GO:0032846	positive regulation of homeostatic process	biological_process	0.02744	18	1422	126	18024	ENSCAFG00000001424,ENSCAFG00000048528,ENSCAFG00000019123,ENSCAFG00000002171,ENSCAFG00000019316,ENSCAFG00000013890,ENSCAFG00000002396,ENSCAFG00000019735,ENSCAFG00000003083,ENSCAFG00000009122,ENSCAFG00000019358,ENSCAFG00000023613,ENSCAFG00000013863,ENSCAFG00000015572,ENSCAFG00000014390,ENSCAFG00000000517,ENSCAFG00000015315,ENSCAFG00000005415
	GO:0005509	calcium ion binding	molecular_function	0.027454	67	1422	595	18024	ENSCAFG00000023033,ENSCAFG00000009765,ENSCAFG00000017944,ENSCAFG00000003874,ENSCAFG00000024099,ENSCAFG00000009122,ENSCAFG00000008746,ENSCAFG00000009664,ENSCAFG00000031111,ENSCAFG00000015759,ENSCAFG00000011840,ENSCAFG00000016928,ENSCAFG00000009271,ENSCAFG00000007429,ENSCAFG00000018746,ENSCAFG00000012436,ENSCAFG00000017451,ENSCAFG00000017512,ENSCAFG00000020413,ENSCAFG00000031428,ENSCAFG00000023111,…
	GO:0005524	ATP binding	molecular_function	0.027528	140	1422	1316	18024	ENSCAFG00000006612,ENSCAFG00000002196,ENSCAFG00000031979,ENSCAFG00000008670,ENSCAFG00000015035,ENSCAFG00000013171,ENSCAFG00000014919,ENSCAFG00000017039,ENSCAFG00000000448,ENSCAFG00000017575,ENSCAFG00000016827,ENSCAFG00000030139,ENSCAFG00000003332,ENSCAFG00000016628,ENSCAFG00000011550,ENSCAFG00000001818,ENSCAFG00000019436,ENSCAFG00000015493,ENSCAFG00000006479,ENSCAFG00000019538,ENSCAFG00000017832,…
	GO:0044798	nuclear transcription factor complex	cellular_component	0.02763	20	1422	152	18024	ENSCAFG00000000207,ENSCAFG00000019872,ENSCAFG00000015692,ENSCAFG00000013289,ENSCAFG00000001632,ENSCAFG00000017641,ENSCAFG00000001310,ENSCAFG00000017408,ENSCAFG00000019838,ENSCAFG00000004119,ENSCAFG00000004436,ENSCAFG00000016200,ENSCAFG00000007050,ENSCAFG00000005718,ENSCAFG00000031960,ENSCAFG00000016150,ENSCAFG00000009103,ENSCAFG00000013273,ENSCAFG00000031036,ENSCAFG00000007429
	GO:0009100	glycoprotein metabolic process	biological_process	0.027694	39	1422	333	18024	ENSCAFG00000000129,ENSCAFG00000015572,ENSCAFG00000005008,ENSCAFG00000007429,ENSCAFG00000000711,ENSCAFG00000029614,ENSCAFG00000017869,ENSCAFG00000004148,ENSCAFG00000007691,ENSCAFG00000005132,ENSCAFG00000006563,ENSCAFG00000005640,ENSCAFG00000023774,ENSCAFG00000019526,ENSCAFG00000014577,ENSCAFG00000013175,ENSCAFG00000005328,ENSCAFG00000008589,ENSCAFG00000008737,ENSCAFG00000028707,ENSCAFG00000015706,…
	GO:0097458	neuron part	cellular_component	0.027821	106	1422	978	18024	ENSCAFG00000019083,ENSCAFG00000015538,ENSCAFG00000008588,ENSCAFG00000000109,ENSCAFG00000008079,ENSCAFG00000013890,ENSCAFG00000004723,ENSCAFG00000013730,ENSCAFG00000017389,ENSCAFG00000005662,ENSCAFG00000019428,ENSCAFG00000018163,ENSCAFG00000003935,ENSCAFG00000010910,ENSCAFG00000013179,ENSCAFG00000001981,ENSCAFG00000010764,ENSCAFG00000011767,ENSCAFG00000008566,ENSCAFG00000012639,ENSCAFG00000003665,…
	GO:0007602	phototransduction	biological_process	0.028046	5	1422	22	18024	ENSCAFG00000017451,ENSCAFG00000015930,ENSCAFG00000010764,ENSCAFG00000005415,ENSCAFG00000008588
	GO:0051101	regulation of DNA binding	biological_process	0.028073	10	1422	61	18024	ENSCAFG00000015572,ENSCAFG00000029151,ENSCAFG00000007045,ENSCAFG00000004436,ENSCAFG00000016583,ENSCAFG00000020226,ENSCAFG00000019387,ENSCAFG00000017641,ENSCAFG00000024335,ENSCAFG00000001229
	GO:0006641	triglyceride metabolic process	biological_process	0.028574	12	1422	76	18024	ENSCAFG00000024926,ENSCAFG00000015315,ENSCAFG00000000751,ENSCAFG00000007753,ENSCAFG00000025252,ENSCAFG00000019018,ENSCAFG00000009142,ENSCAFG00000003018,ENSCAFG00000002356,ENSCAFG00000015543,ENSCAFG00000009469,ENSCAFG00000018442
	GO:1901020	negative regulation of calcium ion transmembrane transporter activity	biological_process	0.028601	4	1422	14	18024	ENSCAFG00000013890,ENSCAFG00000020395,ENSCAFG00000001435,ENSCAFG00000009765
	GO:1903170	negative regulation of calcium ion transmembrane transport	biological_process	0.028601	4	1422	14	18024	ENSCAFG00000013890,ENSCAFG00000020395,ENSCAFG00000001435,ENSCAFG00000009765
	GO:0007155	cell adhesion	biological_process	0.028802	113	1422	1085	18024	ENSCAFG00000006340,ENSCAFG00000015701,ENSCAFG00000017872,ENSCAFG00000013781,ENSCAFG00000009469,ENSCAFG00000015538,ENSCAFG00000000058,ENSCAFG00000015041,ENSCAFG00000019538,ENSCAFG00000011346,ENSCAFG00000008079,ENSCAFG00000014232,ENSCAFG00000010686,ENSCAFG00000006278,ENSCAFG00000006660,ENSCAFG00000011542,ENSCAFG00000013234,ENSCAFG00000004586,ENSCAFG00000014145,ENSCAFG00000004626,ENSCAFG00000031666,…
	GO:0000045	autophagosome assembly	biological_process	0.028913	13	1422	82	18024	ENSCAFG00000000669,ENSCAFG00000000249,ENSCAFG00000007547,ENSCAFG00000019125,ENSCAFG00000012420,ENSCAFG00000014106,ENSCAFG00000016574,ENSCAFG00000016067,ENSCAFG00000003959,ENSCAFG00000001435,ENSCAFG00000015071,ENSCAFG00000010910,ENSCAFG00000015763
	GO:0045746	negative regulation of Notch signaling pathway	biological_process	0.029125	5	1422	24	18024	ENSCAFG00000011197,ENSCAFG00000012946,ENSCAFG00000024335,ENSCAFG00000005415,ENSCAFG00000005395
	GO:0006757	ATP generation from ADP	biological_process	0.029152	12	1422	90	18024	ENSCAFG00000014553,ENSCAFG00000012970,ENSCAFG00000044872,ENSCAFG00000005468,ENSCAFG00000024335,ENSCAFG00000008288,ENSCAFG00000017655,ENSCAFG00000016111,ENSCAFG00000019123,ENSCAFG00000011550,ENSCAFG00000004914,ENSCAFG00000002939
	GO:0055067	monovalent inorganic cation homeostasis	biological_process	0.029341	16	1422	102	18024	ENSCAFG00000017687,ENSCAFG00000007728,ENSCAFG00000011460,ENSCAFG00000010242,ENSCAFG00000013890,ENSCAFG00000020369,ENSCAFG00000010902,ENSCAFG00000002129,ENSCAFG00000014767,ENSCAFG00000009477,ENSCAFG00000003665,ENSCAFG00000017139,ENSCAFG00000017473,ENSCAFG00000016710,ENSCAFG00000002939,ENSCAFG00000011927
	GO:0015802	basic amino acid transport	biological_process	0.029557	5	1422	22	18024	ENSCAFG00000006660,ENSCAFG00000015326,ENSCAFG00000002736,ENSCAFG00000017139,ENSCAFG00000030764
	GO:2000291	regulation of myoblast proliferation	biological_process	0.029628	3	1422	9	18024	ENSCAFG00000000611,ENSCAFG00000001310,ENSCAFG00000009185
	GO:0004714	transmembrane receptor protein tyrosine kinase activity	molecular_function	0.029705	10	1422	53	18024	ENSCAFG00000000448,ENSCAFG00000002079,ENSCAFG00000016351,ENSCAFG00000002057,ENSCAFG00000023528,ENSCAFG00000014993,ENSCAFG00000000482,ENSCAFG00000003332,ENSCAFG00000005288,ENSCAFG00000000097
	GO:0051234	establishment of localization	biological_process	0.029818	349	1422	3719	18024	ENSCAFG00000011840,ENSCAFG00000019714,ENSCAFG00000000436,ENSCAFG00000019125,ENSCAFG00000030848,ENSCAFG00000001269,ENSCAFG00000019871,ENSCAFG00000017047,ENSCAFG00000001424,ENSCAFG00000024439,ENSCAFG00000018282,ENSCAFG00000017622,ENSCAFG00000029171,ENSCAFG00000016351,ENSCAFG00000015895,ENSCAFG00000012236,ENSCAFG00000000611,ENSCAFG00000007689,ENSCAFG00000000097,ENSCAFG00000018197,ENSCAFG00000002292,…
	GO:0002143	tRNA wobble position uridine thiolation	biological_process	0.029821	2	1422	5	18024	ENSCAFG00000000779,ENSCAFG00000023978
	GO:0045120	pronucleus	cellular_component	0.029929	4	1422	13	18024	ENSCAFG00000004471,ENSCAFG00000012538,ENSCAFG00000012593,ENSCAFG00000004119
	GO:0042800	histone methyltransferase activity (H3-K4 specific)	molecular_function	0.029931	4	1422	13	18024	ENSCAFG00000006146,ENSCAFG00000019830,ENSCAFG00000009520,ENSCAFG00000018892
	GO:0044444	cytoplasmic part	cellular_component	0.030063	615	1422	6982	18024	ENSCAFG00000003541,ENSCAFG00000010686,ENSCAFG00000005328,ENSCAFG00000015387,ENSCAFG00000008170,ENSCAFG00000005251,ENSCAFG00000019083,ENSCAFG00000004713,ENSCAFG00000015701,ENSCAFG00000012896,ENSCAFG00000001818,ENSCAFG00000029151,ENSCAFG00000006479,ENSCAFG00000005190,ENSCAFG00000017389,ENSCAFG00000017832,ENSCAFG00000002214,ENSCAFG00000017147,ENSCAFG00000013863,ENSCAFG00000001264,ENSCAFG00000008517,…
	GO:0046031	ADP metabolic process	biological_process	0.030262	13	1422	101	18024	ENSCAFG00000012970,ENSCAFG00000014553,ENSCAFG00000019123,ENSCAFG00000016111,ENSCAFG00000011550,ENSCAFG00000008288,ENSCAFG00000017655,ENSCAFG00000005468,ENSCAFG00000044872,ENSCAFG00000024335,ENSCAFG00000004914,ENSCAFG00000002939,ENSCAFG00000018607
	GO:0098656	anion transmembrane transport	biological_process	0.030409	30	1422	235	18024	ENSCAFG00000016706,ENSCAFG00000016542,ENSCAFG00000003665,ENSCAFG00000014290,ENSCAFG00000000435,ENSCAFG00000015368,ENSCAFG00000002939,ENSCAFG00000010486,ENSCAFG00000015315,ENSCAFG00000030764,ENSCAFG00000002657,ENSCAFG00000002356,ENSCAFG00000006660,ENSCAFG00000010242,ENSCAFG00000011460,ENSCAFG00000020369,ENSCAFG00000012881,ENSCAFG00000014767,ENSCAFG00000010902,ENSCAFG00000005654,ENSCAFG00000009360,…
	GO:0006383	transcription from RNA polymerase III promoter	biological_process	0.030569	7	1422	36	18024	ENSCAFG00000008281,ENSCAFG00000017408,ENSCAFG00000005692,ENSCAFG00000001053,ENSCAFG00000004119,ENSCAFG00000019872,ENSCAFG00000000207
	GO:0071312	cellular response to alkaloid	biological_process	0.030619	5	1422	20	18024	ENSCAFG00000000517,ENSCAFG00000009765,ENSCAFG00000004860,ENSCAFG00000000669,ENSCAFG00000023201
	GO:0060512	prostate gland morphogenesis	biological_process	0.030855	5	1422	21	18024	ENSCAFG00000019838,ENSCAFG00000029968,ENSCAFG00000009107,ENSCAFG00000007673,ENSCAFG00000007050
	GO:0002712	regulation of B cell mediated immunity	biological_process	0.030895	8	1422	44	18024	ENSCAFG00000014951,ENSCAFG00000004163,ENSCAFG00000011504,ENSCAFG00000004626,ENSCAFG00000003262,ENSCAFG00000011373,ENSCAFG00000016583,ENSCAFG00000000517
	GO:0002889	regulation of immunoglobulin mediated immune response	biological_process	0.030895	8	1422	44	18024	ENSCAFG00000004163,ENSCAFG00000014951,ENSCAFG00000003262,ENSCAFG00000011373,ENSCAFG00000004626,ENSCAFG00000011504,ENSCAFG00000000517,ENSCAFG00000016583
	GO:0001934	positive regulation of protein phosphorylation	biological_process	0.03096	75	1422	702	18024	ENSCAFG00000017643,ENSCAFG00000008972,ENSCAFG00000009122,ENSCAFG00000001966,ENSCAFG00000002171,ENSCAFG00000000097,ENSCAFG00000011938,ENSCAFG00000029171,ENSCAFG00000016351,ENSCAFG00000018282,ENSCAFG00000008483,ENSCAFG00000023528,ENSCAFG00000006409,ENSCAFG00000008785,ENSCAFG00000000517,ENSCAFG00000010090,ENSCAFG00000000820,ENSCAFG00000014203,ENSCAFG00000015572,ENSCAFG00000017387,ENSCAFG00000017139,…
	GO:0030125	clathrin vesicle coat	cellular_component	0.031039	6	1422	26	18024	ENSCAFG00000003541,ENSCAFG00000016689,ENSCAFG00000004193,ENSCAFG00000002292,ENSCAFG00000015895,ENSCAFG00000013930
	GO:0001891	phagocytic cup	cellular_component	0.031125	4	1422	15	18024	ENSCAFG00000004491,ENSCAFG00000000517,ENSCAFG00000000611,ENSCAFG00000001269
	GO:0010752	regulation of cGMP-mediated signaling	biological_process	0.031138	3	1422	8	18024	ENSCAFG00000014197,ENSCAFG00000008704,ENSCAFG00000008670
	GO:0019674	NAD metabolic process	biological_process	0.03114	7	1422	33	18024	ENSCAFG00000001976,ENSCAFG00000048539,ENSCAFG00000005468,ENSCAFG00000013252,ENSCAFG00000008288,ENSCAFG00000002965,ENSCAFG00000016111
	GO:0048583	regulation of response to stimulus	biological_process	0.031165	268	1422	2769	18024	ENSCAFG00000000756,ENSCAFG00000018282,ENSCAFG00000008785,ENSCAFG00000001424,ENSCAFG00000019526,ENSCAFG00000020038,ENSCAFG00000017622,ENSCAFG00000016351,ENSCAFG00000000097,ENSCAFG00000001966,ENSCAFG00000003103,ENSCAFG00000024871,ENSCAFG00000010189,ENSCAFG00000007217,ENSCAFG00000000751,ENSCAFG00000000249,ENSCAFG00000019125,ENSCAFG00000018183,ENSCAFG00000009061,ENSCAFG00000019245,ENSCAFG00000016820,…
	GO:0023051	regulation of signaling	biological_process	0.031236	230	1422	2341	18024	ENSCAFG00000014203,ENSCAFG00000000751,ENSCAFG00000017387,ENSCAFG00000017139,ENSCAFG00000001269,ENSCAFG00000030848,ENSCAFG00000019125,ENSCAFG00000006859,ENSCAFG00000003260,ENSCAFG00000016757,ENSCAFG00000003103,ENSCAFG00000001618,ENSCAFG00000005799,ENSCAFG00000011840,ENSCAFG00000001444,ENSCAFG00000007217,ENSCAFG00000010457,ENSCAFG00000023613,ENSCAFG00000002171,ENSCAFG00000019316,ENSCAFG00000018091,…
	GO:0051924	regulation of calcium ion transport	biological_process	0.031262	20	1422	143	18024	ENSCAFG00000014203,ENSCAFG00000017451,ENSCAFG00000019358,ENSCAFG00000018163,ENSCAFG00000020395,ENSCAFG00000000215,ENSCAFG00000013863,ENSCAFG00000041713,ENSCAFG00000008670,ENSCAFG00000001781,ENSCAFG00000002704,ENSCAFG00000029151,ENSCAFG00000013890,ENSCAFG00000016481,ENSCAFG00000008857,ENSCAFG00000009122,ENSCAFG00000001435,ENSCAFG00000009061,ENSCAFG00000016427,ENSCAFG00000009765
	GO:0016783	sulfurtransferase activity	molecular_function	0.031514	3	1422	9	18024	ENSCAFG00000012683,ENSCAFG00000008308,ENSCAFG00000000779
	GO:0030322	stabilization of membrane potential	biological_process	0.031594	4	1422	16	18024	ENSCAFG00000005941,ENSCAFG00000032734,ENSCAFG00000004723,ENSCAFG00000014124
	GO:0006810	transport	biological_process	0.031611	338	1422	3606	18024	ENSCAFG00000000517,ENSCAFG00000015972,ENSCAFG00000016542,ENSCAFG00000016678,ENSCAFG00000000898,ENSCAFG00000009637,ENSCAFG00000016928,ENSCAFG00000010254,ENSCAFG00000017369,ENSCAFG00000006199,ENSCAFG00000015611,ENSCAFG00000000238,ENSCAFG00000000943,ENSCAFG00000028612,ENSCAFG00000032734,ENSCAFG00000019670,ENSCAFG00000008871,ENSCAFG00000010486,ENSCAFG00000011927,ENSCAFG00000018316,ENSCAFG00000013026,…
	GO:0015103	inorganic anion transmembrane transporter activity	molecular_function	0.031722	17	1422	115	18024	ENSCAFG00000002939,ENSCAFG00000016706,ENSCAFG00000016542,ENSCAFG00000014290,ENSCAFG00000003665,ENSCAFG00000000435,ENSCAFG00000002657,ENSCAFG00000005654,ENSCAFG00000009360,ENSCAFG00000012881,ENSCAFG00000016417,ENSCAFG00000010242,ENSCAFG00000028612,ENSCAFG00000019565,ENSCAFG00000006512,ENSCAFG00000019871,ENSCAFG00000007728
	GO:0038093	Fc receptor signaling pathway	biological_process	0.031732	3	1422	9	18024	ENSCAFG00000011504,ENSCAFG00000010352,ENSCAFG00000011496
	GO:0030104	water homeostasis	biological_process	0.031778	8	1422	42	18024	ENSCAFG00000009477,ENSCAFG00000024453,ENSCAFG00000017687,ENSCAFG00000029313,ENSCAFG00000018699,ENSCAFG00000001781,ENSCAFG00000017139,ENSCAFG00000023464
	GO:0036065	fucosylation	biological_process	0.031878	4	1422	20	18024	ENSCAFG00000029098,ENSCAFG00000019483,ENSCAFG00000042945,ENSCAFG00000019526
	GO:0009110	vitamin biosynthetic process	biological_process	0.03191	4	1422	16	18024	ENSCAFG00000014943,ENSCAFG00000000517,ENSCAFG00000009103,ENSCAFG00000011499
	GO:0014856	skeletal muscle cell proliferation	biological_process	0.031925	3	1422	9	18024	ENSCAFG00000029968,ENSCAFG00000001310,ENSCAFG00000000611
	GO:0031115	negative regulation of microtubule polymerization	biological_process	0.032044	3	1422	8	18024	ENSCAFG00000004409,ENSCAFG00000020413,ENSCAFG00000013063
	GO:0031652	positive regulation of heat generation	biological_process	0.0323	2	1422	4	18024	ENSCAFG00000015315,ENSCAFG00000000517
	GO:0016020	membrane	cellular_component	0.032324	661	1422	7943	18024	ENSCAFG00000013091,ENSCAFG00000005662,ENSCAFG00000004626,ENSCAFG00000007157,ENSCAFG00000014145,ENSCAFG00000049822,ENSCAFG00000003380,ENSCAFG00000015763,ENSCAFG00000001981,ENSCAFG00000004491,ENSCAFG00000015315,ENSCAFG00000011361,ENSCAFG00000005415,ENSCAFG00000009865,ENSCAFG00000004899,ENSCAFG00000004691,ENSCAFG00000006512,ENSCAFG00000011615,ENSCAFG00000009280,ENSCAFG00000017079,ENSCAFG00000007547,…
	GO:0055012	ventricular cardiac muscle cell differentiation	biological_process	0.032329	4	1422	14	18024	ENSCAFG00000031960,ENSCAFG00000002105,ENSCAFG00000019838,ENSCAFG00000016863
	GO:0015809	arginine transport	biological_process	0.032475	4	1422	16	18024	ENSCAFG00000017139,ENSCAFG00000002736,ENSCAFG00000030764,ENSCAFG00000006660
	GO:0021519	spinal cord association neuron specification	biological_process	0.032608	1	1422	1	18024	ENSCAFG00000029111
	GO:0021920	regulation of transcription from RNA polymerase II promoter involved in spinal cord association neuron specification	biological_process	0.032608	1	1422	1	18024	ENSCAFG00000029111
	GO:0032421	stereocilium bundle	cellular_component	0.032633	8	1422	40	18024	ENSCAFG00000024975,ENSCAFG00000011010,ENSCAFG00000015538,ENSCAFG00000010457,ENSCAFG00000035770,ENSCAFG00000003344,ENSCAFG00000023309,ENSCAFG00000017629
	GO:0019885	antigen processing and presentation of endogenous peptide antigen via MHC class I	biological_process	0.032844	3	1422	8	18024	ENSCAFG00000007467,ENSCAFG00000000832,ENSCAFG00000000972
	GO:0090575	RNA polymerase II transcription factor complex	cellular_component	0.032926	18	1422	137	18024	ENSCAFG00000009103,ENSCAFG00000013273,ENSCAFG00000016150,ENSCAFG00000031036,ENSCAFG00000007429,ENSCAFG00000015692,ENSCAFG00000000207,ENSCAFG00000013289,ENSCAFG00000001632,ENSCAFG00000001310,ENSCAFG00000017641,ENSCAFG00000004119,ENSCAFG00000019838,ENSCAFG00000007050,ENSCAFG00000005718,ENSCAFG00000031960,ENSCAFG00000004436,ENSCAFG00000016200
	GO:0071902	positive regulation of protein serine/threonine kinase activity	biological_process	0.033048	27	1422	210	18024	ENSCAFG00000017454,ENSCAFG00000017387,ENSCAFG00000012639,ENSCAFG00000015315,ENSCAFG00000031029,ENSCAFG00000016679,ENSCAFG00000004399,ENSCAFG00000000517,ENSCAFG00000010090,ENSCAFG00000043280,ENSCAFG00000001618,ENSCAFG00000005692,ENSCAFG00000013863,ENSCAFG00000020290,ENSCAFG00000012180,ENSCAFG00000010274,ENSCAFG00000001444,ENSCAFG00000019436,ENSCAFG00000002171,ENSCAFG00000017643,ENSCAFG00000030120,…
	GO:0008250	oligosaccharyltransferase complex	cellular_component	0.03313	4	1422	20	18024	ENSCAFG00000015041,ENSCAFG00000005423,ENSCAFG00000004148,ENSCAFG00000008737
	GO:0019934	cGMP-mediated signaling	biological_process	0.033257	5	1422	20	18024	ENSCAFG00000008566,ENSCAFG00000008670,ENSCAFG00000031979,ENSCAFG00000008704,ENSCAFG00000014197
	GO:2000351	regulation of endothelial cell apoptotic process	biological_process	0.033287	7	1422	37	18024	ENSCAFG00000019358,ENSCAFG00000008704,ENSCAFG00000028875,ENSCAFG00000020413,ENSCAFG00000009360,ENSCAFG00000002079,ENSCAFG00000000517
	GO:0042983	amyloid precursor protein biosynthetic process	biological_process	0.033339	3	1422	8	18024	ENSCAFG00000017869,ENSCAFG00000028707,ENSCAFG00000007429
	GO:0042984	regulation of amyloid precursor protein biosynthetic process	biological_process	0.033339	3	1422	8	18024	ENSCAFG00000007429,ENSCAFG00000028707,ENSCAFG00000017869
	GO:0021522	spinal cord motor neuron differentiation	biological_process	0.033405	6	1422	30	18024	ENSCAFG00000005395,ENSCAFG00000029111,ENSCAFG00000005148,ENSCAFG00000029249,ENSCAFG00000016330,ENSCAFG00000029968
	GO:0002941	synoviocyte proliferation	biological_process	0.033827	1	1422	1	18024	ENSCAFG00000000517
	GO:0061048	negative regulation of branching involved in lung morphogenesis	biological_process	0.033827	1	1422	1	18024	ENSCAFG00000000517
	GO:1901645	regulation of synoviocyte proliferation	biological_process	0.033827	1	1422	1	18024	ENSCAFG00000000517
	GO:1901647	positive regulation of synoviocyte proliferation	biological_process	0.033827	1	1422	1	18024	ENSCAFG00000000517
	GO:0003777	microtubule motor activity	molecular_function	0.033844	12	1422	70	18024	ENSCAFG00000000898,ENSCAFG00000004502,ENSCAFG00000018285,ENSCAFG00000030139,ENSCAFG00000008198,ENSCAFG00000000238,ENSCAFG00000012899,ENSCAFG00000010101,ENSCAFG00000015611,ENSCAFG00000001787,ENSCAFG00000018325,ENSCAFG00000015035
	GO:0006732	coenzyme metabolic process	biological_process	0.034306	33	1422	281	18024	ENSCAFG00000002129,ENSCAFG00000006612,ENSCAFG00000004360,ENSCAFG00000048539,ENSCAFG00000001976,ENSCAFG00000020111,ENSCAFG00000009102,ENSCAFG00000002965,ENSCAFG00000004638,ENSCAFG00000008731,ENSCAFG00000011550,ENSCAFG00000016111,ENSCAFG00000001568,ENSCAFG00000044872,ENSCAFG00000014553,ENSCAFG00000010118,ENSCAFG00000016797,ENSCAFG00000016558,ENSCAFG00000015967,ENSCAFG00000019123,ENSCAFG00000008288,…
	GO:1903169	regulation of calcium ion transmembrane transport	biological_process	0.034355	9	1422	50	18024	ENSCAFG00000000215,ENSCAFG00000009765,ENSCAFG00000001435,ENSCAFG00000020395,ENSCAFG00000008857,ENSCAFG00000002704,ENSCAFG00000013890,ENSCAFG00000029151,ENSCAFG00000016481
	GO:1902217	erythrocyte apoptotic process	biological_process	0.034466	1	1422	1	18024	ENSCAFG00000014203
	GO:1902250	regulation of erythrocyte apoptotic process	biological_process	0.034466	1	1422	1	18024	ENSCAFG00000014203
	GO:1902251	negative regulation of erythrocyte apoptotic process	biological_process	0.034466	1	1422	1	18024	ENSCAFG00000014203
	GO:0042054	histone methyltransferase activity	molecular_function	0.03449	9	1422	48	18024	ENSCAFG00000018892,ENSCAFG00000029171,ENSCAFG00000004471,ENSCAFG00000014951,ENSCAFG00000009520,ENSCAFG00000019830,ENSCAFG00000019473,ENSCAFG00000000669,ENSCAFG00000006146
	GO:0003418	growth plate cartilage chondrocyte differentiation	biological_process	0.034998	2	1422	4	18024	ENSCAFG00000007050,ENSCAFG00000005449
	GO:1901019	regulation of calcium ion transmembrane transporter activity	biological_process	0.035068	8	1422	43	18024	ENSCAFG00000001435,ENSCAFG00000020395,ENSCAFG00000000215,ENSCAFG00000009765,ENSCAFG00000013890,ENSCAFG00000029151,ENSCAFG00000016481,ENSCAFG00000008857
	GO:2000288	positive regulation of myoblast proliferation	biological_process	0.035427	2	1422	4	18024	ENSCAFG00000000611,ENSCAFG00000001310
	GO:0002861	regulation of inflammatory response to antigenic stimulus	biological_process	0.03548	4	1422	19	18024	ENSCAFG00000019526,ENSCAFG00000000517,ENSCAFG00000006468,ENSCAFG00000011504
	GO:0009084	glutamine family amino acid biosynthetic process	biological_process	0.035513	4	1422	15	18024	ENSCAFG00000014391,ENSCAFG00000005906,ENSCAFG00000016140,ENSCAFG00000017139
	GO:0005436	sodium:phosphate symporter activity	molecular_function	0.035596	2	1422	4	18024	ENSCAFG00000016417,ENSCAFG00000003665
	GO:0030665	clathrin-coated vesicle membrane	cellular_component	0.035761	7	1422	35	18024	ENSCAFG00000013863,ENSCAFG00000002292,ENSCAFG00000013930,ENSCAFG00000015895,ENSCAFG00000004193,ENSCAFG00000016689,ENSCAFG00000003541
	GO:0065008	regulation of biological quality	biological_process	0.035785	265	1422	2748	18024	ENSCAFG00000019431,ENSCAFG00000024335,ENSCAFG00000000009,ENSCAFG00000014403,ENSCAFG00000011927,ENSCAFG00000029809,ENSCAFG00000009047,ENSCAFG00000016839,ENSCAFG00000020413,ENSCAFG00000029968,ENSCAFG00000006457,ENSCAFG00000017916,ENSCAFG00000018752,ENSCAFG00000001128,ENSCAFG00000023309,ENSCAFG00000041713,ENSCAFG00000020408,ENSCAFG00000010242,ENSCAFG00000010452,ENSCAFG00000010879,ENSCAFG00000000898,…
	GO:0032787	monocarboxylic acid metabolic process	biological_process	0.035933	48	1422	424	18024	ENSCAFG00000008288,ENSCAFG00000009142,ENSCAFG00000010446,ENSCAFG00000014943,ENSCAFG00000001310,ENSCAFG00000019123,ENSCAFG00000012970,ENSCAFG00000016797,ENSCAFG00000013311,ENSCAFG00000018243,ENSCAFG00000010263,ENSCAFG00000011842,ENSCAFG00000020391,ENSCAFG00000005468,ENSCAFG00000024335,ENSCAFG00000017655,ENSCAFG00000018063,ENSCAFG00000000918,ENSCAFG00000016150,ENSCAFG00000013030,ENSCAFG00000015315,…
	GO:0050337	thiosulfate-thiol sulfurtransferase activity	molecular_function	0.036035	1	1422	1	18024	ENSCAFG00000012683
	GO:0000064	L-ornithine transmembrane transporter activity	molecular_function	0.036211	3	1422	11	18024	ENSCAFG00000006660,ENSCAFG00000005955,ENSCAFG00000002736
	GO:0031668	cellular response to extracellular stimulus	biological_process	0.03631	36	1422	297	18024	ENSCAFG00000010100,ENSCAFG00000009661,ENSCAFG00000005625,ENSCAFG00000007547,ENSCAFG00000011842,ENSCAFG00000018325,ENSCAFG00000002079,ENSCAFG00000013010,ENSCAFG00000018183,ENSCAFG00000015071,ENSCAFG00000001435,ENSCAFG00000004190,ENSCAFG00000012420,ENSCAFG00000001229,ENSCAFG00000015763,ENSCAFG00000010478,ENSCAFG00000010910,ENSCAFG00000012689,ENSCAFG00000003959,ENSCAFG00000016574,ENSCAFG00000014106,…
	GO:0055015	ventricular cardiac muscle cell development	biological_process	0.03643	3	1422	9	18024	ENSCAFG00000016863,ENSCAFG00000002105,ENSCAFG00000031960
	GO:0065009	regulation of molecular function	biological_process	0.036582	209	1422	2146	18024	ENSCAFG00000012639,ENSCAFG00000014470,ENSCAFG00000010721,ENSCAFG00000004190,ENSCAFG00000016789,ENSCAFG00000017097,ENSCAFG00000005415,ENSCAFG00000015315,ENSCAFG00000004586,ENSCAFG00000007789,ENSCAFG00000010686,ENSCAFG00000015493,ENSCAFG00000019436,ENSCAFG00000029151,ENSCAFG00000013890,ENSCAFG00000001818,ENSCAFG00000019538,ENSCAFG00000019810,ENSCAFG00000003555,ENSCAFG00000020226,ENSCAFG00000020247,…
	GO:0042288	MHC class I protein binding	molecular_function	0.036589	3	1422	8	18024	ENSCAFG00000001976,ENSCAFG00000019245,ENSCAFG00000000832
	GO:0005085	guanyl-nucleotide exchange factor activity	molecular_function	0.036656	26	1422	194	18024	ENSCAFG00000019869,ENSCAFG00000001506,ENSCAFG00000019902,ENSCAFG00000001444,ENSCAFG00000000436,ENSCAFG00000019951,ENSCAFG00000011729,ENSCAFG00000008061,ENSCAFG00000002128,ENSCAFG00000018211,ENSCAFG00000015918,ENSCAFG00000007068,ENSCAFG00000010939,ENSCAFG00000030005,ENSCAFG00000015727,ENSCAFG00000016484,ENSCAFG00000004019,ENSCAFG00000008656,ENSCAFG00000006340,ENSCAFG00000015701,ENSCAFG00000011334,…
	GO:0014706	striated muscle tissue development	biological_process	0.036781	33	1422	272	18024	ENSCAFG00000009275,ENSCAFG00000009185,ENSCAFG00000017612,ENSCAFG00000008524,ENSCAFG00000010688,ENSCAFG00000017641,ENSCAFG00000012593,ENSCAFG00000009335,ENSCAFG00000029968,ENSCAFG00000008904,ENSCAFG00000007338,ENSCAFG00000004436,ENSCAFG00000003156,ENSCAFG00000016863,ENSCAFG00000030851,ENSCAFG00000010457,ENSCAFG00000016817,ENSCAFG00000002057,ENSCAFG00000011283,ENSCAFG00000019125,ENSCAFG00000004459,…
	GO:1904180	negative regulation of membrane depolarization	biological_process	0.036908	2	1422	4	18024	ENSCAFG00000015778,ENSCAFG00000012046
	GO:0007519	skeletal muscle tissue development	biological_process	0.03704	17	1422	126	18024	ENSCAFG00000017612,ENSCAFG00000011283,ENSCAFG00000009275,ENSCAFG00000009185,ENSCAFG00000010457,ENSCAFG00000009559,ENSCAFG00000001191,ENSCAFG00000019125,ENSCAFG00000029968,ENSCAFG00000008904,ENSCAFG00000007338,ENSCAFG00000000611,ENSCAFG00000029425,ENSCAFG00000030851,ENSCAFG00000000920,ENSCAFG00000003156,ENSCAFG00000004436
	GO:0001130	bacterial-type RNA polymerase transcription factor activity, sequence-specific DNA binding	molecular_function	0.037184	3	1422	9	18024	ENSCAFG00000005718,ENSCAFG00000009614,ENSCAFG00000031036
	GO:0016049	cell growth	biological_process	0.037245	36	1422	300	18024	ENSCAFG00000044241,ENSCAFG00000031666,ENSCAFG00000012639,ENSCAFG00000008524,ENSCAFG00000011767,ENSCAFG00000001021,ENSCAFG00000011197,ENSCAFG00000009275,ENSCAFG00000004436,ENSCAFG00000019538,ENSCAFG00000023309,ENSCAFG00000019970,ENSCAFG00000018325,ENSCAFG00000019587,ENSCAFG00000011842,ENSCAFG00000016080,ENSCAFG00000019506,ENSCAFG00000020226,ENSCAFG00000017916,ENSCAFG00000012436,ENSCAFG00000016583,…
	GO:0045833	negative regulation of lipid metabolic process	biological_process	0.037397	10	1422	66	18024	ENSCAFG00000003018,ENSCAFG00000020290,ENSCAFG00000012410,ENSCAFG00000011499,ENSCAFG00000015315,ENSCAFG00000000517,ENSCAFG00000019018,ENSCAFG00000016016,ENSCAFG00000000071,ENSCAFG00000047437
	GO:0032559	adenyl ribonucleotide binding	molecular_function	0.037428	141	1422	1342	18024	ENSCAFG00000007467,ENSCAFG00000017511,ENSCAFG00000004698,ENSCAFG00000001174,ENSCAFG00000005288,ENSCAFG00000012081,ENSCAFG00000011233,ENSCAFG00000029425,ENSCAFG00000008330,ENSCAFG00000015021,ENSCAFG00000017454,ENSCAFG00000004404,ENSCAFG00000016679,ENSCAFG00000015503,ENSCAFG00000002057,ENSCAFG00000008198,ENSCAFG00000005526,ENSCAFG00000017096,ENSCAFG00000001405,ENSCAFG00000016488,ENSCAFG00000002202,…
	GO:0005102	receptor binding	molecular_function	0.037489	111	1422	1147	18024	ENSCAFG00000012054,ENSCAFG00000016995,ENSCAFG00000004899,ENSCAFG00000007338,ENSCAFG00000031524,ENSCAFG00000017872,ENSCAFG00000017112,ENSCAFG00000019970,ENSCAFG00000010263,ENSCAFG00000001818,ENSCAFG00000019810,ENSCAFG00000003541,ENSCAFG00000015919,ENSCAFG00000018163,ENSCAFG00000003389,ENSCAFG00000046491,ENSCAFG00000000832,ENSCAFG00000019991,ENSCAFG00000019366,ENSCAFG00000011098,ENSCAFG00000010764,…
	GO:0045095	keratin filament	cellular_component	0.037538	6	1422	45	18024	ENSCAFG00000004968,ENSCAFG00000025322,ENSCAFG00000007328,ENSCAFG00000049583,ENSCAFG00000007284,ENSCAFG00000007322
	GO:0045650	negative regulation of macrophage differentiation	biological_process	0.03777	2	1422	4	18024	ENSCAFG00000014639,ENSCAFG00000013065
	GO:1903035	negative regulation of response to wounding	biological_process	0.037788	19	1422	146	18024	ENSCAFG00000020413,ENSCAFG00000001310,ENSCAFG00000020038,ENSCAFG00000008704,ENSCAFG00000011994,ENSCAFG00000003252,ENSCAFG00000009122,ENSCAFG00000004436,ENSCAFG00000010298,ENSCAFG00000006468,ENSCAFG00000019316,ENSCAFG00000031979,ENSCAFG00000010973,ENSCAFG00000010686,ENSCAFG00000016150,ENSCAFG00000010189,ENSCAFG00000002057,ENSCAFG00000012187,ENSCAFG00000000517
	GO:0016054	organic acid catabolic process	biological_process	0.038062	23	1422	168	18024	ENSCAFG00000003018,ENSCAFG00000016130,ENSCAFG00000010118,ENSCAFG00000001069,ENSCAFG00000011224,ENSCAFG00000007073,ENSCAFG00000019018,ENSCAFG00000001911,ENSCAFG00000016016,ENSCAFG00000000586,ENSCAFG00000001310,ENSCAFG00000009142,ENSCAFG00000010446,ENSCAFG00000029993,ENSCAFG00000018442,ENSCAFG00000048539,ENSCAFG00000000617,ENSCAFG00000016797,ENSCAFG00000019794,ENSCAFG00000011842,ENSCAFG00000018243,…
	GO:0046395	carboxylic acid catabolic process	biological_process	0.038062	23	1422	168	18024	ENSCAFG00000011842,ENSCAFG00000018243,ENSCAFG00000003882,ENSCAFG00000019360,ENSCAFG00000016797,ENSCAFG00000000617,ENSCAFG00000019794,ENSCAFG00000029993,ENSCAFG00000048539,ENSCAFG00000018442,ENSCAFG00000000586,ENSCAFG00000010446,ENSCAFG00000009142,ENSCAFG00000001310,ENSCAFG00000019018,ENSCAFG00000016016,ENSCAFG00000001911,ENSCAFG00000007073,ENSCAFG00000011224,ENSCAFG00000010118,ENSCAFG00000001069,…
	GO:0006842	tricarboxylic acid transport	biological_process	0.038221	2	1422	4	18024	ENSCAFG00000015368,ENSCAFG00000010486
	GO:0015137	citrate transmembrane transporter activity	molecular_function	0.038221	2	1422	4	18024	ENSCAFG00000015368,ENSCAFG00000010486
	GO:0015142	tricarboxylic acid transmembrane transporter activity	molecular_function	0.038221	2	1422	4	18024	ENSCAFG00000010486,ENSCAFG00000015368
	GO:0015746	citrate transport	biological_process	0.038221	2	1422	4	18024	ENSCAFG00000010486,ENSCAFG00000015368
	GO:0015189	L-lysine transmembrane transporter activity	molecular_function	0.038295	3	1422	11	18024	ENSCAFG00000006660,ENSCAFG00000030764,ENSCAFG00000002736
	GO:0015819	lysine transport	biological_process	0.038295	3	1422	11	18024	ENSCAFG00000006660,ENSCAFG00000030764,ENSCAFG00000002736
	GO:1902022	L-lysine transport	biological_process	0.038295	3	1422	11	18024	ENSCAFG00000006660,ENSCAFG00000002736,ENSCAFG00000030764
	GO:1903401	L-lysine transmembrane transport	biological_process	0.038295	3	1422	11	18024	ENSCAFG00000002736,ENSCAFG00000030764,ENSCAFG00000006660
	GO:0051222	positive regulation of protein transport	biological_process	0.038446	27	1422	216	18024	ENSCAFG00000001424,ENSCAFG00000006503,ENSCAFG00000029968,ENSCAFG00000004713,ENSCAFG00000019245,ENSCAFG00000016351,ENSCAFG00000006157,ENSCAFG00000031562,ENSCAFG00000013890,ENSCAFG00000002171,ENSCAFG00000019316,ENSCAFG00000004723,ENSCAFG00000015912,ENSCAFG00000018868,ENSCAFG00000016928,ENSCAFG00000016488,ENSCAFG00000004728,ENSCAFG00000013863,ENSCAFG00000012695,ENSCAFG00000008786,ENSCAFG00000006825,…
	GO:0005129	granulocyte macrophage colony-stimulating factor receptor binding	molecular_function	0.038449	1	1422	1	18024	ENSCAFG00000000820
	GO:0006914	autophagy	biological_process	0.038461	37	1422	303	18024	ENSCAFG00000000249,ENSCAFG00000017139,ENSCAFG00000016067,ENSCAFG00000014472,ENSCAFG00000019125,ENSCAFG00000001405,ENSCAFG00000003103,ENSCAFG00000005692,ENSCAFG00000008058,ENSCAFG00000016111,ENSCAFG00000007217,ENSCAFG00000000669,ENSCAFG00000016574,ENSCAFG00000014106,ENSCAFG00000007680,ENSCAFG00000001976,ENSCAFG00000018282,ENSCAFG00000017957,ENSCAFG00000012420,ENSCAFG00000010478,ENSCAFG00000010910,…
	GO:0019865	immunoglobulin binding	molecular_function	0.038607	3	1422	10	18024	ENSCAFG00000015228,ENSCAFG00000011504,ENSCAFG00000010352
	GO:0003215	cardiac right ventricle morphogenesis	biological_process	0.038656	4	1422	16	18024	ENSCAFG00000001632,ENSCAFG00000017641,ENSCAFG00000004459,ENSCAFG00000031960
	GO:0098655	cation transmembrane transport	biological_process	0.03866	65	1422	650	18024	ENSCAFG00000014767,ENSCAFG00000016154,ENSCAFG00000009765,ENSCAFG00000032734,ENSCAFG00000008511,ENSCAFG00000014203,ENSCAFG00000015597,ENSCAFG00000010884,ENSCAFG00000001314,ENSCAFG00000010242,ENSCAFG00000010902,ENSCAFG00000020369,ENSCAFG00000024453,ENSCAFG00000016736,ENSCAFG00000002736,ENSCAFG00000017512,ENSCAFG00000009061,ENSCAFG00000015326,ENSCAFG00000029809,ENSCAFG00000010992,ENSCAFG00000011538,…
	GO:2000389	regulation of neutrophil extravasation	biological_process	0.038812	2	1422	4	18024	ENSCAFG00000010457,ENSCAFG00000019526
	GO:0001002	RNA polymerase III type 1 promoter sequence-specific DNA binding	molecular_function	0.039066	2	1422	4	18024	ENSCAFG00000005692,ENSCAFG00000017408
	GO:0001003	RNA polymerase III type 2 promoter sequence-specific DNA binding	molecular_function	0.039066	2	1422	4	18024	ENSCAFG00000005692,ENSCAFG00000017408
	GO:0001030	RNA polymerase III type 1 promoter DNA binding	molecular_function	0.039066	2	1422	4	18024	ENSCAFG00000017408,ENSCAFG00000005692
	GO:0001031	RNA polymerase III type 2 promoter DNA binding	molecular_function	0.039066	2	1422	4	18024	ENSCAFG00000005692,ENSCAFG00000017408
	GO:0080084	5S rDNA binding	molecular_function	0.039066	2	1422	4	18024	ENSCAFG00000005692,ENSCAFG00000017408
	GO:0000981	RNA polymerase II transcription factor activity, sequence-specific DNA binding	molecular_function	0.039102	70	1422	709	18024	ENSCAFG00000017124,ENSCAFG00000009469,ENSCAFG00000017641,ENSCAFG00000029111,ENSCAFG00000031345,ENSCAFG00000019387,ENSCAFG00000007338,ENSCAFG00000004161,ENSCAFG00000012970,ENSCAFG00000020226,ENSCAFG00000005718,ENSCAFG00000016200,ENSCAFG00000032405,ENSCAFG00000030397,ENSCAFG00000009103,ENSCAFG00000000783,ENSCAFG00000000587,ENSCAFG00000011499,ENSCAFG00000012946,ENSCAFG00000025377,ENSCAFG00000006569,…
	GO:0009895	negative regulation of catabolic process	biological_process	0.039104	27	1422	211	18024	ENSCAFG00000019018,ENSCAFG00000002128,ENSCAFG00000009047,ENSCAFG00000047437,ENSCAFG00000016583,ENSCAFG00000001269,ENSCAFG00000000517,ENSCAFG00000019125,ENSCAFG00000001405,ENSCAFG00000010910,ENSCAFG00000005799,ENSCAFG00000002868,ENSCAFG00000004170,ENSCAFG00000008058,ENSCAFG00000016111,ENSCAFG00000003018,ENSCAFG00000010319,ENSCAFG00000020290,ENSCAFG00000000669,ENSCAFG00000016295,ENSCAFG00000016463,…
	GO:0097162	MADS box domain binding	molecular_function	0.039157	1	1422	1	18024	ENSCAFG00000009107
	GO:0071224	cellular response to peptidoglycan	biological_process	0.039183	2	1422	4	18024	ENSCAFG00000024871,ENSCAFG00000010686
	GO:0097369	sodium ion import	biological_process	0.039695	4	1422	14	18024	ENSCAFG00000014767,ENSCAFG00000010902,ENSCAFG00000016909,ENSCAFG00000020369
	GO:0098719	sodium ion import across plasma membrane	biological_process	0.039695	4	1422	14	18024	ENSCAFG00000020369,ENSCAFG00000016909,ENSCAFG00000010902,ENSCAFG00000014767
	GO:1990118	sodium ion import into cell	biological_process	0.039695	4	1422	14	18024	ENSCAFG00000020369,ENSCAFG00000016909,ENSCAFG00000010902,ENSCAFG00000014767
	GO:0008541	proteasome regulatory particle, lid subcomplex	cellular_component	0.0398	3	1422	9	18024	ENSCAFG00000016267,ENSCAFG00000005931,ENSCAFG00000006455
	GO:0009101	glycoprotein biosynthetic process	biological_process	0.039816	34	1422	294	18024	ENSCAFG00000009477,ENSCAFG00000029098,ENSCAFG00000017655,ENSCAFG00000015706,ENSCAFG00000028707,ENSCAFG00000024101,ENSCAFG00000008737,ENSCAFG00000008589,ENSCAFG00000005328,ENSCAFG00000018183,ENSCAFG00000012712,ENSCAFG00000004253,ENSCAFG00000019123,ENSCAFG00000019517,ENSCAFG00000005423,ENSCAFG00000017392,ENSCAFG00000015050,ENSCAFG00000005856,ENSCAFG00000002396,ENSCAFG00000015041,ENSCAFG00000007691,…
	GO:0004672	protein kinase activity	molecular_function	0.039922	63	1422	548	18024	ENSCAFG00000018163,ENSCAFG00000049665,ENSCAFG00000019358,ENSCAFG00000010239,ENSCAFG00000014400,ENSCAFG00000017029,ENSCAFG00000017834,ENSCAFG00000018257,ENSCAFG00000015725,ENSCAFG00000009865,ENSCAFG00000014993,ENSCAFG00000000482,ENSCAFG00000002079,ENSCAFG00000004713,ENSCAFG00000008344,ENSCAFG00000016427,ENSCAFG00000017079,ENSCAFG00000015432,ENSCAFG00000014976,ENSCAFG00000023828,ENSCAFG00000005625,…
	GO:0071803	positive regulation of podosome assembly	biological_process	0.040022	3	1422	10	18024	ENSCAFG00000000517,ENSCAFG00000000820,ENSCAFG00000004491
	GO:0043954	cellular component maintenance	biological_process	0.040113	7	1422	35	18024	ENSCAFG00000029313,ENSCAFG00000003344,ENSCAFG00000016558,ENSCAFG00000008608,ENSCAFG00000008664,ENSCAFG00000000860,ENSCAFG00000010478
	GO:0016150	translation release factor activity, codon nonspecific	molecular_function	0.040224	1	1422	1	18024	ENSCAFG00000004699
	GO:0036094	small molecule binding	molecular_function	0.040443	220	1422	2251	18024	ENSCAFG00000005449,ENSCAFG00000002202,ENSCAFG00000009103,ENSCAFG00000004170,ENSCAFG00000005526,ENSCAFG00000017096,ENSCAFG00000010167,ENSCAFG00000008198,ENSCAFG00000002057,ENSCAFG00000016488,ENSCAFG00000001405,ENSCAFG00000002965,ENSCAFG00000015503,ENSCAFG00000004404,ENSCAFG00000016679,ENSCAFG00000008330,ENSCAFG00000017454,ENSCAFG00000015021,ENSCAFG00000010339,ENSCAFG00000011233,ENSCAFG00000029425,…
	GO:0071651	positive regulation of chemokine (C-C motif) ligand 5 production	biological_process	0.040651	2	1422	4	18024	ENSCAFG00000024871,ENSCAFG00000006157
	GO:0005246	calcium channel regulator activity	molecular_function	0.040729	6	1422	30	18024	ENSCAFG00000020395,ENSCAFG00000031979,ENSCAFG00000002704,ENSCAFG00000030867,ENSCAFG00000017622,ENSCAFG00000041320
	GO:0004879	RNA polymerase II transcription factor activity, ligand-activated sequence-specific DNA binding	molecular_function	0.040729	8	1422	43	18024	ENSCAFG00000019838,ENSCAFG00000007050,ENSCAFG00000025377,ENSCAFG00000007338,ENSCAFG00000009107,ENSCAFG00000009103,ENSCAFG00000016150,ENSCAFG00000001310
	GO:0098531	transcription factor activity, direct ligand regulated sequence-specific DNA binding	molecular_function	0.040729	8	1422	43	18024	ENSCAFG00000019838,ENSCAFG00000025377,ENSCAFG00000007050,ENSCAFG00000009107,ENSCAFG00000007338,ENSCAFG00000001310,ENSCAFG00000016150,ENSCAFG00000009103
	GO:0010867	positive regulation of triglyceride biosynthetic process	biological_process	0.040995	3	1422	9	18024	ENSCAFG00000019018,ENSCAFG00000003018,ENSCAFG00000015315
	GO:0042594	response to starvation	biological_process	0.041023	34	1422	278	18024	ENSCAFG00000018183,ENSCAFG00000013010,ENSCAFG00000002079,ENSCAFG00000001435,ENSCAFG00000015071,ENSCAFG00000009661,ENSCAFG00000010100,ENSCAFG00000007547,ENSCAFG00000005625,ENSCAFG00000011842,ENSCAFG00000011172,ENSCAFG00000015763,ENSCAFG00000001229,ENSCAFG00000003959,ENSCAFG00000010478,ENSCAFG00000010910,ENSCAFG00000012420,ENSCAFG00000016386,ENSCAFG00000001976,ENSCAFG00000002129,ENSCAFG00000014106,…
	GO:0044265	cellular macromolecule catabolic process	biological_process	0.041109	89	1422	858	18024	ENSCAFG00000001781,ENSCAFG00000019483,ENSCAFG00000004797,ENSCAFG00000015000,ENSCAFG00000001435,ENSCAFG00000020247,ENSCAFG00000010421,ENSCAFG00000017948,ENSCAFG00000019517,ENSCAFG00000019123,ENSCAFG00000017085,ENSCAFG00000004713,ENSCAFG00000006455,ENSCAFG00000001046,ENSCAFG00000002699,ENSCAFG00000005415,ENSCAFG00000006444,ENSCAFG00000019495,ENSCAFG00000017612,ENSCAFG00000007436,ENSCAFG00000003935,…
	GO:0016209	antioxidant activity	molecular_function	0.041326	10	1422	71	18024	ENSCAFG00000003884,ENSCAFG00000009200,ENSCAFG00000015861,ENSCAFG00000029004,ENSCAFG00000016498,ENSCAFG00000016165,ENSCAFG00000031922,ENSCAFG00000011842,ENSCAFG00000017629,ENSCAFG00000014579
	GO:0009966	regulation of signal transduction	biological_process	0.041429	200	1422	2037	18024	ENSCAFG00000019473,ENSCAFG00000019358,ENSCAFG00000010973,ENSCAFG00000009185,ENSCAFG00000024335,ENSCAFG00000016150,ENSCAFG00000006825,ENSCAFG00000011148,ENSCAFG00000029809,ENSCAFG00000012187,ENSCAFG00000005395,ENSCAFG00000017916,ENSCAFG00000000869,ENSCAFG00000008904,ENSCAFG00000029968,ENSCAFG00000011994,ENSCAFG00000005856,ENSCAFG00000010968,ENSCAFG00000012807,ENSCAFG00000020413,ENSCAFG00000012475,…
	GO:0003149	membranous septum morphogenesis	biological_process	0.041465	2	1422	5	18024	ENSCAFG00000014951,ENSCAFG00000005449
	GO:0015114	phosphate ion transmembrane transporter activity	molecular_function	0.04161	3	1422	9	18024	ENSCAFG00000014290,ENSCAFG00000003665,ENSCAFG00000016417
	GO:0008574	ATP-dependent microtubule motor activity, plus-end-directed	molecular_function	0.041634	4	1422	14	18024	ENSCAFG00000015035,ENSCAFG00000030139,ENSCAFG00000000238,ENSCAFG00000015611
	GO:1901137	carbohydrate derivative biosynthetic process	biological_process	0.041688	59	1422	588	18024	ENSCAFG00000015387,ENSCAFG00000000083,ENSCAFG00000015315,ENSCAFG00000043788,ENSCAFG00000018607,ENSCAFG00000018715,ENSCAFG00000020218,ENSCAFG00000005328,ENSCAFG00000008566,ENSCAFG00000008589,ENSCAFG00000017655,ENSCAFG00000029098,ENSCAFG00000009477,ENSCAFG00000008737,ENSCAFG00000003541,ENSCAFG00000024101,ENSCAFG00000028707,ENSCAFG00000015706,ENSCAFG00000016880,ENSCAFG00000002396,ENSCAFG00000015041,…
	GO:0097050	type B pancreatic cell apoptotic process	biological_process	0.041765	2	1422	4	18024	ENSCAFG00000012695,ENSCAFG00000001781
	GO:0044282	small molecule catabolic process	biological_process	0.041797	30	1422	234	18024	ENSCAFG00000012969,ENSCAFG00000016130,ENSCAFG00000003018,ENSCAFG00000010118,ENSCAFG00000001069,ENSCAFG00000007073,ENSCAFG00000011224,ENSCAFG00000020315,ENSCAFG00000019018,ENSCAFG00000016016,ENSCAFG00000001911,ENSCAFG00000000586,ENSCAFG00000010446,ENSCAFG00000014943,ENSCAFG00000009142,ENSCAFG00000000644,ENSCAFG00000001310,ENSCAFG00000001424,ENSCAFG00000029993,ENSCAFG00000048539,ENSCAFG00000018442,…
	GO:0022839	ion gated channel activity	molecular_function	0.041799	8	1422	41	18024	ENSCAFG00000004723,ENSCAFG00000009360,ENSCAFG00000013070,ENSCAFG00000012881,ENSCAFG00000016154,ENSCAFG00000002657,ENSCAFG00000006512,ENSCAFG00000017166
	GO:0030554	adenyl nucleotide binding	molecular_function	0.041857	141	1422	1348	18024	ENSCAFG00000016827,ENSCAFG00000016628,ENSCAFG00000030139,ENSCAFG00000003332,ENSCAFG00000011550,ENSCAFG00000031979,ENSCAFG00000015035,ENSCAFG00000008670,ENSCAFG00000002196,ENSCAFG00000006612,ENSCAFG00000013171,ENSCAFG00000017039,ENSCAFG00000014919,ENSCAFG00000017575,ENSCAFG00000000448,ENSCAFG00000009865,ENSCAFG00000010239,ENSCAFG00000014400,ENSCAFG00000004830,ENSCAFG00000006479,ENSCAFG00000019436,…
	GO:0022821	potassium ion antiporter activity	molecular_function	0.042106	4	1422	14	18024	ENSCAFG00000010902,ENSCAFG00000014767,ENSCAFG00000020369,ENSCAFG00000011460
	GO:0031401	positive regulation of protein modification process	biological_process	0.04215	92	1422	885	18024	ENSCAFG00000014203,ENSCAFG00000015572,ENSCAFG00000017387,ENSCAFG00000017139,ENSCAFG00000023464,ENSCAFG00000000517,ENSCAFG00000010090,ENSCAFG00000003260,ENSCAFG00000000820,ENSCAFG00000001753,ENSCAFG00000043280,ENSCAFG00000001618,ENSCAFG00000001444,ENSCAFG00000012180,ENSCAFG00000008058,ENSCAFG00000002171,ENSCAFG00000000097,ENSCAFG00000019650,ENSCAFG00000017643,ENSCAFG00000009122,ENSCAFG00000001966,…
	GO:0043410	positive regulation of MAPK cascade	biological_process	0.042233	42	1422	366	18024	ENSCAFG00000005415,ENSCAFG00000023201,ENSCAFG00000012639,ENSCAFG00000010274,ENSCAFG00000041713,ENSCAFG00000019436,ENSCAFG00000002079,ENSCAFG00000012807,ENSCAFG00000000482,ENSCAFG00000017916,ENSCAFG00000014993,ENSCAFG00000010968,ENSCAFG00000005856,ENSCAFG00000016679,ENSCAFG00000031029,ENSCAFG00000004399,ENSCAFG00000010090,ENSCAFG00000000517,ENSCAFG00000023464,ENSCAFG00000017454,ENSCAFG00000017387,…
	GO:0045445	myoblast differentiation	biological_process	0.042421	10	1422	67	18024	ENSCAFG00000004436,ENSCAFG00000000517,ENSCAFG00000012224,ENSCAFG00000001310,ENSCAFG00000000611,ENSCAFG00000010457,ENSCAFG00000015361,ENSCAFG00000009185,ENSCAFG00000029968,ENSCAFG00000005856
	GO:0032982	myosin filament	cellular_component	0.042445	3	1422	9	18024	ENSCAFG00000008747,ENSCAFG00000003156,ENSCAFG00000017575
	GO:0005838	proteasome regulatory particle	cellular_component	0.042523	5	1422	23	18024	ENSCAFG00000012565,ENSCAFG00000006455,ENSCAFG00000016267,ENSCAFG00000005931,ENSCAFG00000012608
	GO:0032621	interleukin-18 production	biological_process	0.042556	2	1422	4	18024	ENSCAFG00000010686,ENSCAFG00000023201
	GO:0030120	vesicle coat	cellular_component	0.042627	9	1422	50	18024	ENSCAFG00000016689,ENSCAFG00000004193,ENSCAFG00000002292,ENSCAFG00000003541,ENSCAFG00000014531,ENSCAFG00000006536,ENSCAFG00000015895,ENSCAFG00000013930,ENSCAFG00000009685
	GO:0030178	negative regulation of Wnt signaling pathway	biological_process	0.042911	17	1422	124	18024	ENSCAFG00000019523,ENSCAFG00000016820,ENSCAFG00000019538,ENSCAFG00000031960,ENSCAFG00000002234,ENSCAFG00000011994,ENSCAFG00000019514,ENSCAFG00000029968,ENSCAFG00000000223,ENSCAFG00000009614,ENSCAFG00000016583,ENSCAFG00000004399,ENSCAFG00000005799,ENSCAFG00000015919,ENSCAFG00000019902,ENSCAFG00000020290,ENSCAFG00000019684
	GO:0071514	genetic imprinting	biological_process	0.043149	5	1422	21	18024	ENSCAFG00000011946,ENSCAFG00000032092,ENSCAFG00000024967,ENSCAFG00000004471,ENSCAFG00000010231
	GO:0001659	temperature homeostasis	biological_process	0.043194	5	1422	25	18024	ENSCAFG00000000517,ENSCAFG00000016150,ENSCAFG00000015315,ENSCAFG00000016016,ENSCAFG00000013890
	GO:0045334	clathrin-coated endocytic vesicle	cellular_component	0.043212	5	1422	21	18024	ENSCAFG00000004193,ENSCAFG00000010145,ENSCAFG00000013863,ENSCAFG00000003541,ENSCAFG00000011767
	GO:0030234	enzyme regulator activity	molecular_function	0.043259	81	1422	790	18024	ENSCAFG00000001976,ENSCAFG00000015363,ENSCAFG00000002626,ENSCAFG00000016267,ENSCAFG00000010959,ENSCAFG00000001490,ENSCAFG00000018282,ENSCAFG00000016763,ENSCAFG00000017944,ENSCAFG00000002574,ENSCAFG00000017646,ENSCAFG00000000943,ENSCAFG00000000097,ENSCAFG00000005096,ENSCAFG00000030085,ENSCAFG00000001618,ENSCAFG00000001753,ENSCAFG00000015590,ENSCAFG00000015068,ENSCAFG00000008058,ENSCAFG00000023613,…
	GO:0003144	embryonic heart tube formation	biological_process	0.043316	1	1422	1	18024	ENSCAFG00000017641
	GO:0034763	negative regulation of transmembrane transport	biological_process	0.043513	8	1422	50	18024	ENSCAFG00000013890,ENSCAFG00000014203,ENSCAFG00000017097,ENSCAFG00000020395,ENSCAFG00000008704,ENSCAFG00000006512,ENSCAFG00000001435,ENSCAFG00000009765
	GO:0007296	vitellogenesis	biological_process	0.043661	2	1422	4	18024	ENSCAFG00000015669,ENSCAFG00000006340
	GO:0019882	antigen processing and presentation	biological_process	0.043868	10	1422	64	18024	ENSCAFG00000010145,ENSCAFG00000006879,ENSCAFG00000000972,ENSCAFG00000000832,ENSCAFG00000011504,ENSCAFG00000008704,ENSCAFG00000000848,ENSCAFG00000009484,ENSCAFG00000025281,ENSCAFG00000007467
	GO:0042979	ornithine decarboxylase regulator activity	molecular_function	0.043875	2	1422	5	18024	ENSCAFG00000017097,ENSCAFG00000012840
	GO:0017128	phospholipid scramblase activity	molecular_function	0.043955	3	1422	9	18024	ENSCAFG00000012881,ENSCAFG00000009360,ENSCAFG00000006512
	GO:0002522	leukocyte migration involved in immune response	biological_process	0.044165	1	1422	1	18024	ENSCAFG00000019526
	GO:0042985	negative regulation of amyloid precursor protein biosynthetic process	biological_process	0.04434	2	1422	4	18024	ENSCAFG00000028707,ENSCAFG00000017869
	GO:0031669	cellular response to nutrient levels	biological_process	0.044503	34	1422	281	18024	ENSCAFG00000015071,ENSCAFG00000001435,ENSCAFG00000002079,ENSCAFG00000013010,ENSCAFG00000018183,ENSCAFG00000007547,ENSCAFG00000005625,ENSCAFG00000011842,ENSCAFG00000010100,ENSCAFG00000009661,ENSCAFG00000012689,ENSCAFG00000010478,ENSCAFG00000010910,ENSCAFG00000003959,ENSCAFG00000001229,ENSCAFG00000015763,ENSCAFG00000012420,ENSCAFG00000001976,ENSCAFG00000016386,ENSCAFG00000000669,ENSCAFG00000016574,…
	GO:0006487	protein N-linked glycosylation	biological_process	0.044533	10	1422	65	18024	ENSCAFG00000015041,ENSCAFG00000000711,ENSCAFG00000005008,ENSCAFG00000000129,ENSCAFG00000004253,ENSCAFG00000019517,ENSCAFG00000005423,ENSCAFG00000004148,ENSCAFG00000017392,ENSCAFG00000008737
	GO:0021884	forebrain neuron development	biological_process	0.044576	5	1422	22	18024	ENSCAFG00000007870,ENSCAFG00000010242,ENSCAFG00000015669,ENSCAFG00000013890,ENSCAFG00000019587
	GO:0008417	fucosyltransferase activity	molecular_function	0.044578	3	1422	14	18024	ENSCAFG00000029098,ENSCAFG00000019483,ENSCAFG00000019526
	GO:0010800	positive regulation of peptidyl-threonine phosphorylation	biological_process	0.044785	5	1422	22	18024	ENSCAFG00000012011,ENSCAFG00000010274,ENSCAFG00000016427,ENSCAFG00000005692,ENSCAFG00000013863
	GO:0035751	regulation of lysosomal lumen pH	biological_process	0.044806	3	1422	10	18024	ENSCAFG00000016710,ENSCAFG00000017473,ENSCAFG00000017139
	GO:0008449	N-acetylglucosamine-6-sulfatase activity	molecular_function	0.044811	2	1422	4	18024	ENSCAFG00000007673,ENSCAFG00000005640
	GO:0097319	carbohydrate import into cell	biological_process	0.044827	2	1422	4	18024	ENSCAFG00000016909,ENSCAFG00000019714
	GO:0098704	carbohydrate import across plasma membrane	biological_process	0.044827	2	1422	4	18024	ENSCAFG00000019714,ENSCAFG00000016909
	GO:0016298	lipase activity	molecular_function	0.044904	15	1422	100	18024	ENSCAFG00000018243,ENSCAFG00000010263,ENSCAFG00000020391,ENSCAFG00000009076,ENSCAFG00000008746,ENSCAFG00000018078,ENSCAFG00000005554,ENSCAFG00000013924,ENSCAFG00000014579,ENSCAFG00000012538,ENSCAFG00000001424,ENSCAFG00000019872,ENSCAFG00000005856,ENSCAFG00000015453,ENSCAFG00000004093
	GO:0031234	extrinsic component of cytoplasmic side of plasma membrane	cellular_component	0.044934	12	1422	81	18024	ENSCAFG00000015701,ENSCAFG00000000215,ENSCAFG00000007157,ENSCAFG00000005662,ENSCAFG00000016918,ENSCAFG00000009233,ENSCAFG00000002171,ENSCAFG00000010764,ENSCAFG00000012639,ENSCAFG00000008670,ENSCAFG00000016481,ENSCAFG00000031630
	GO:0051179	localization	biological_process	0.045113	453	1422	4906	18024	ENSCAFG00000018448,ENSCAFG00000010902,ENSCAFG00000023924,ENSCAFG00000016820,ENSCAFG00000010329,ENSCAFG00000005625,ENSCAFG00000009061,ENSCAFG00000018183,ENSCAFG00000015326,ENSCAFG00000019245,ENSCAFG00000015071,ENSCAFG00000005578,ENSCAFG00000002736,ENSCAFG00000016909,ENSCAFG00000002538,ENSCAFG00000010992,ENSCAFG00000011538,ENSCAFG00000019018,ENSCAFG00000016383,ENSCAFG00000004606,ENSCAFG00000005941,…
	GO:0030132	clathrin coat of coated pit	cellular_component	0.045192	4	1422	15	18024	ENSCAFG00000003541,ENSCAFG00000016689,ENSCAFG00000002292,ENSCAFG00000004193
	GO:0050750	low-density lipoprotein particle receptor binding	molecular_function	0.045287	4	1422	17	18024	ENSCAFG00000001818,ENSCAFG00000004899,ENSCAFG00000003541,ENSCAFG00000048854
	GO:0045296	cadherin binding	molecular_function	0.045484	10	1422	57	18024	ENSCAFG00000015912,ENSCAFG00000012436,ENSCAFG00000008079,ENSCAFG00000014232,ENSCAFG00000031147,ENSCAFG00000020413,ENSCAFG00000015233,ENSCAFG00000002079,ENSCAFG00000009280,ENSCAFG00000011398
	GO:0042127	regulation of cell proliferation	biological_process	0.045631	105	1422	1040	18024	ENSCAFG00000013890,ENSCAFG00000019970,ENSCAFG00000001141,ENSCAFG00000010263,ENSCAFG00000016863,ENSCAFG00000030397,ENSCAFG00000019538,ENSCAFG00000005718,ENSCAFG00000018519,ENSCAFG00000011971,ENSCAFG00000000482,ENSCAFG00000007338,ENSCAFG00000014993,ENSCAFG00000019387,ENSCAFG00000017948,ENSCAFG00000020226,ENSCAFG00000016995,ENSCAFG00000012970,ENSCAFG00000004161,ENSCAFG00000009469,ENSCAFG00000009335,…
	GO:0035257	nuclear hormone receptor binding	molecular_function	0.045657	14	1422	96	18024	ENSCAFG00000001632,ENSCAFG00000003389,ENSCAFG00000024335,ENSCAFG00000007775,ENSCAFG00000017622,ENSCAFG00000009103,ENSCAFG00000048528,ENSCAFG00000007338,ENSCAFG00000009107,ENSCAFG00000015912,ENSCAFG00000007050,ENSCAFG00000019838,ENSCAFG00000016118,ENSCAFG00000001211
	GO:0000185	activation of MAPKKK activity	biological_process	0.045658	3	1422	11	18024	ENSCAFG00000001332,ENSCAFG00000020290,ENSCAFG00000000517
	GO:0004826	phenylalanine-tRNA ligase activity	molecular_function	0.0457	2	1422	4	18024	ENSCAFG00000009483,ENSCAFG00000017096
	GO:0005737	cytoplasm	cellular_component	0.046206	770	1422	8864	18024	ENSCAFG00000000617,ENSCAFG00000024926,ENSCAFG00000003644,ENSCAFG00000011336,ENSCAFG00000019448,ENSCAFG00000015152,ENSCAFG00000014232,ENSCAFG00000007547,ENSCAFG00000015493,ENSCAFG00000017392,ENSCAFG00000003616,ENSCAFG00000015727,ENSCAFG00000017079,ENSCAFG00000029004,ENSCAFG00000004691,ENSCAFG00000006729,ENSCAFG00000004899,ENSCAFG00000011615,ENSCAFG00000003555,ENSCAFG00000009865,ENSCAFG00000005415,…
	GO:0032410	negative regulation of transporter activity	biological_process	0.046307	7	1422	40	18024	ENSCAFG00000001435,ENSCAFG00000014203,ENSCAFG00000020247,ENSCAFG00000006512,ENSCAFG00000013890,ENSCAFG00000020395,ENSCAFG00000009765
	GO:1902513	regulation of organelle transport along microtubule	biological_process	0.046309	2	1422	4	18024	ENSCAFG00000019538,ENSCAFG00000001226
	GO:0015909	long-chain fatty acid transport	biological_process	0.046366	8	1422	45	18024	ENSCAFG00000003018,ENSCAFG00000000586,ENSCAFG00000002356,ENSCAFG00000008704,ENSCAFG00000015315,ENSCAFG00000002171,ENSCAFG00000010263,ENSCAFG00000013890
	GO:0002504	antigen processing and presentation of peptide or polysaccharide antigen via MHC class II	biological_process	0.046367	4	1422	17	18024	ENSCAFG00000008704,ENSCAFG00000000848,ENSCAFG00000006879,ENSCAFG00000000832
	GO:0014905	myoblast fusion involved in skeletal muscle regeneration	biological_process	0.046382	2	1422	4	18024	ENSCAFG00000023837,ENSCAFG00000019781
	GO:1902444	riboflavin binding	molecular_function	0.046446	1	1422	1	18024	ENSCAFG00000017154
	GO:0009132	nucleoside diphosphate metabolic process	biological_process	0.046528	15	1422	128	18024	ENSCAFG00000016111,ENSCAFG00000019123,ENSCAFG00000011550,ENSCAFG00000017655,ENSCAFG00000008288,ENSCAFG00000044872,ENSCAFG00000024335,ENSCAFG00000005468,ENSCAFG00000012970,ENSCAFG00000005128,ENSCAFG00000014553,ENSCAFG00000002939,ENSCAFG00000001174,ENSCAFG00000018607,ENSCAFG00000004914
	GO:0002317	plasma cell differentiation	biological_process	0.046536	1	1422	1	18024	ENSCAFG00000009469
	GO:0048621	post-embryonic digestive tract morphogenesis	biological_process	0.046536	1	1422	1	18024	ENSCAFG00000009469
	GO:0005575	cellular_component	cellular_component	0.046669	1312	1422	16306	18024	ENSCAFG00000031852,ENSCAFG00000010101,ENSCAFG00000032396,ENSCAFG00000000071,ENSCAFG00000032313,ENSCAFG00000031997,ENSCAFG00000010805,ENSCAFG00000019911,ENSCAFG00000012442,ENSCAFG00000004203,ENSCAFG00000028802,ENSCAFG00000016150,ENSCAFG00000015861,ENSCAFG00000041734,ENSCAFG00000030764,ENSCAFG00000028799,ENSCAFG00000011215,ENSCAFG00000004436,ENSCAFG00000028804,ENSCAFG00000007045,ENSCAFG00000014047,…
	GO:0030136	clathrin-coated vesicle	cellular_component	0.0467	13	1422	84	18024	ENSCAFG00000003541,ENSCAFG00000013930,ENSCAFG00000015895,ENSCAFG00000010145,ENSCAFG00000013863,ENSCAFG00000015228,ENSCAFG00000012353,ENSCAFG00000017112,ENSCAFG00000011767,ENSCAFG00000016689,ENSCAFG00000017389,ENSCAFG00000002292,ENSCAFG00000004193
	GO:0044723	single-organism carbohydrate metabolic process	biological_process	0.046705	61	1422	588	18024	ENSCAFG00000003260,ENSCAFG00000000711,ENSCAFG00000000517,ENSCAFG00000010090,ENSCAFG00000000129,ENSCAFG00000005008,ENSCAFG00000004148,ENSCAFG00000044872,ENSCAFG00000012969,ENSCAFG00000016111,ENSCAFG00000011550,ENSCAFG00000042945,ENSCAFG00000005132,ENSCAFG00000007691,ENSCAFG00000014553,ENSCAFG00000023774,ENSCAFG00000003252,ENSCAFG00000002129,ENSCAFG00000008670,ENSCAFG00000019316,ENSCAFG00000006563,…
	GO:0035964	COPI-coated vesicle budding	biological_process	0.046907	2	1422	5	18024	ENSCAFG00000000943,ENSCAFG00000008903
	GO:0048200	Golgi transport vesicle coating	biological_process	0.046907	2	1422	5	18024	ENSCAFG00000000943,ENSCAFG00000008903
	GO:0048205	COPI coating of Golgi vesicle	biological_process	0.046907	2	1422	5	18024	ENSCAFG00000000943,ENSCAFG00000008903
	GO:0031999	negative regulation of fatty acid beta-oxidation	biological_process	0.047006	2	1422	4	18024	ENSCAFG00000019018,ENSCAFG00000003018
	GO:0031710	neuromedin B receptor binding	molecular_function	0.047169	1	1422	1	18024	ENSCAFG00000030848
	GO:0035965	cardiolipin acyl-chain remodeling	biological_process	0.047419	2	1422	4	18024	ENSCAFG00000019568,ENSCAFG00000001424
	GO:0044724	single-organism carbohydrate catabolic process	biological_process	0.04765	15	1422	122	18024	ENSCAFG00000017655,ENSCAFG00000008288,ENSCAFG00000005468,ENSCAFG00000044872,ENSCAFG00000024335,ENSCAFG00000019123,ENSCAFG00000011550,ENSCAFG00000016111,ENSCAFG00000014553,ENSCAFG00000012970,ENSCAFG00000016797,ENSCAFG00000003252,ENSCAFG00000002939,ENSCAFG00000004914,ENSCAFG00000007753
	GO:0016338	calcium-independent cell-cell adhesion via plasma membrane cell-adhesion molecules	biological_process	0.047824	2	1422	4	18024	ENSCAFG00000031946,ENSCAFG00000029313
	GO:0035307	positive regulation of protein dephosphorylation	biological_process	0.04818	7	1422	38	18024	ENSCAFG00000008058,ENSCAFG00000019991,ENSCAFG00000020413,ENSCAFG00000003260,ENSCAFG00000029151,ENSCAFG00000019650,ENSCAFG00000001753
	GO:0003433	chondrocyte development involved in endochondral bone morphogenesis	biological_process	0.048211	2	1422	4	18024	ENSCAFG00000005449,ENSCAFG00000007050
	GO:0005788	endoplasmic reticulum lumen	cellular_component	0.048285	9	1422	53	18024	ENSCAFG00000006563,ENSCAFG00000031738,ENSCAFG00000012470,ENSCAFG00000017473,ENSCAFG00000000711,ENSCAFG00000020120,ENSCAFG00000004253,ENSCAFG00000001550,ENSCAFG00000009765
	GO:0006560	proline metabolic process	biological_process	0.048427	3	1422	10	18024	ENSCAFG00000011224,ENSCAFG00000005906,ENSCAFG00000016140
	GO:0043120	tumor necrosis factor binding	molecular_function	0.048462	2	1422	4	18024	ENSCAFG00000015197,ENSCAFG00000005275
	GO:0007227	signal transduction downstream of smoothened	biological_process	0.048495	2	1422	4	18024	ENSCAFG00000014919,ENSCAFG00000029968
	GO:0035305	negative regulation of dephosphorylation	biological_process	0.048504	12	1422	83	18024	ENSCAFG00000000517,ENSCAFG00000005008,ENSCAFG00000012639,ENSCAFG00000019991,ENSCAFG00000010781,ENSCAFG00000018282,ENSCAFG00000012054,ENSCAFG00000005526,ENSCAFG00000003555,ENSCAFG00000006409,ENSCAFG00000003198,ENSCAFG00000024975
	GO:0003165	Purkinje myocyte development	biological_process	0.048515	1	1422	1	18024	ENSCAFG00000031960
	GO:0003168	Purkinje myocyte differentiation	biological_process	0.048515	1	1422	1	18024	ENSCAFG00000031960
	GO:0060927	cardiac pacemaker cell fate commitment	biological_process	0.048515	1	1422	1	18024	ENSCAFG00000031960
	GO:0060929	atrioventricular node cell fate commitment	biological_process	0.048515	1	1422	1	18024	ENSCAFG00000031960
	GO:0050891	multicellular organismal water homeostasis	biological_process	0.048849	7	1422	38	18024	ENSCAFG00000018699,ENSCAFG00000009477,ENSCAFG00000029313,ENSCAFG00000024453,ENSCAFG00000023464,ENSCAFG00000017687,ENSCAFG00000001781
	GO:0003958	NADPH-hemoprotein reductase activity	molecular_function	0.048925	2	1422	4	18024	ENSCAFG00000013467,ENSCAFG00000010118
	GO:0010815	bradykinin catabolic process	biological_process	0.049419	2	1422	4	18024	ENSCAFG00000010661,ENSCAFG00000007467
	GO:0000966	RNA 5'-end processing	biological_process	0.049562	2	1422	5	18024	ENSCAFG00000019418,ENSCAFG00000029249
	GO:0033218	amide binding	molecular_function	0.049766	24	1422	202	18024	ENSCAFG00000012013,ENSCAFG00000019838,ENSCAFG00000007467,ENSCAFG00000017511,ENSCAFG00000002785,ENSCAFG00000003602,ENSCAFG00000023774,ENSCAFG00000016330,ENSCAFG00000012081,ENSCAFG00000012353,ENSCAFG00000013600,ENSCAFG00000024856,ENSCAFG00000001143,ENSCAFG00000025281,ENSCAFG00000003031,ENSCAFG00000011361,ENSCAFG00000007770,ENSCAFG00000004399,ENSCAFG00000028707,ENSCAFG00000015863,ENSCAFG00000043522,…
	GO:0030850	prostate gland development	biological_process	0.049803	6	1422	31	18024	ENSCAFG00000007050,ENSCAFG00000019538,ENSCAFG00000007673,ENSCAFG00000009107,ENSCAFG00000029968,ENSCAFG00000019838
	GO:0009267	cellular response to starvation	biological_process	0.049909	32	1422	263	18024	ENSCAFG00000016386,ENSCAFG00000001976,ENSCAFG00000016574,ENSCAFG00000001013,ENSCAFG00000014106,ENSCAFG00000002129,ENSCAFG00000000669,ENSCAFG00000003553,ENSCAFG00000005692,ENSCAFG00000003018,ENSCAFG00000001405,ENSCAFG00000003103,ENSCAFG00000016067,ENSCAFG00000019125,ENSCAFG00000000249,ENSCAFG00000017139,ENSCAFG00000002079,ENSCAFG00000013010,ENSCAFG00000018183,ENSCAFG00000015071,ENSCAFG00000001435,…
	GO:0060613	fat pad development	biological_process	0.049922	2	1422	4	18024	ENSCAFG00000015543,ENSCAFG00000012991
At 36 dpi	GO:0045505	dynein intermediate chain binding	molecular_function	0.0001079	6	499	25	18024	ENSCAFG00000001226,ENSCAFG00000016786,ENSCAFG00000001370,ENSCAFG00000002717,ENSCAFG00000017986,ENSCAFG00000017436
	GO:0035965	cardiolipin acyl-chain remodeling	biological_process	0.00014217	3	499	4	18024	ENSCAFG00000001424,ENSCAFG00000004267,ENSCAFG00000012906
	GO:0005697	telomerase holoenzyme complex	cellular_component	0.00049132	4	499	13	18024	ENSCAFG00000031420,ENSCAFG00000013276,ENSCAFG00000016839,ENSCAFG00000016360
	GO:0045502	dynein binding	molecular_function	0.00056945	7	499	45	18024	ENSCAFG00000001226,ENSCAFG00000016786,ENSCAFG00000001370,ENSCAFG00000002717,ENSCAFG00000017986,ENSCAFG00000017436,ENSCAFG00000001923
	GO:0002793	positive regulation of peptide secretion	biological_process	0.00063107	7	499	51	18024	ENSCAFG00000004588,ENSCAFG00000003429,ENSCAFG00000013890,ENSCAFG00000011005,ENSCAFG00000019316,ENSCAFG00000001424,ENSCAFG00000012269
	GO:0090277	positive regulation of peptide hormone secretion	biological_process	0.00063107	7	499	51	18024	ENSCAFG00000003429,ENSCAFG00000004588,ENSCAFG00000013890,ENSCAFG00000001424,ENSCAFG00000019316,ENSCAFG00000011005,ENSCAFG00000012269
	GO:0032024	positive regulation of insulin secretion	biological_process	0.00063604	6	499	37	18024	ENSCAFG00000004588,ENSCAFG00000003429,ENSCAFG00000012269,ENSCAFG00000011005,ENSCAFG00000019316,ENSCAFG00000001424
	GO:0046887	positive regulation of hormone secretion	biological_process	0.00068959	8	499	68	18024	ENSCAFG00000001424,ENSCAFG00000003429,ENSCAFG00000012245,ENSCAFG00000004588,ENSCAFG00000013890,ENSCAFG00000019316,ENSCAFG00000011005,ENSCAFG00000012269
	GO:0071470	cellular response to osmotic stress	biological_process	0.00079158	5	499	25	18024	ENSCAFG00000003102,ENSCAFG00000029786,ENSCAFG00000016427,ENSCAFG00000010796,ENSCAFG00000008380
	GO:0051959	dynein light intermediate chain binding	molecular_function	0.00088276	5	499	24	18024	ENSCAFG00000017436,ENSCAFG00000001370,ENSCAFG00000016786,ENSCAFG00000002717,ENSCAFG00000017986
	GO:0007004	telomere maintenance via telomerase	biological_process	0.00093556	7	499	49	18024	ENSCAFG00000003083,ENSCAFG00000008755,ENSCAFG00000006580,ENSCAFG00000031420,ENSCAFG00000013276,ENSCAFG00000016721,ENSCAFG00000016839
	GO:0055038	recycling endosome membrane	cellular_component	0.00095687	6	499	36	18024	ENSCAFG00000009246,ENSCAFG00000031424,ENSCAFG00000017964,ENSCAFG00000014403,ENSCAFG00000003429,ENSCAFG00000017389
	GO:0006278	RNA-dependent DNA replication	biological_process	0.0010662	7	499	50	18024	ENSCAFG00000016839,ENSCAFG00000013276,ENSCAFG00000016721,ENSCAFG00000031420,ENSCAFG00000003083,ENSCAFG00000008755,ENSCAFG00000006580
	GO:0019322	pentose biosynthetic process	biological_process	0.0011757	2	499	2	18024	ENSCAFG00000019598,ENSCAFG00000016797
	GO:0070319	Golgi to plasma membrane transport vesicle	cellular_component	0.0011851	2	499	2	18024	ENSCAFG00000000436,ENSCAFG00000015918
	GO:2000580	regulation of ATP-dependent microtubule motor activity, plus-end-directed	biological_process	0.0011973	2	499	3	18024	ENSCAFG00000017436,ENSCAFG00000001370
	GO:2000582	positive regulation of ATP-dependent microtubule motor activity, plus-end-directed	biological_process	0.0011973	2	499	3	18024	ENSCAFG00000001370,ENSCAFG00000017436
	GO:0007231	osmosensory signaling pathway	biological_process	0.0012497	2	499	2	18024	ENSCAFG00000016427,ENSCAFG00000010796
	GO:0031014	troponin T binding	molecular_function	0.0013236	2	499	3	18024	ENSCAFG00000002620,ENSCAFG00000010068
	GO:0044430	cytoskeletal part	cellular_component	0.0020657	58	499	1276	18024	ENSCAFG00000008000,ENSCAFG00000029256,ENSCAFG00000014533,ENSCAFG00000019134,ENSCAFG00000010241,ENSCAFG00000017503,ENSCAFG00000015610,ENSCAFG00000019388,ENSCAFG00000001370,ENSCAFG00000007953,ENSCAFG00000005190,ENSCAFG00000019523,ENSCAFG00000001399,ENSCAFG00000005003,ENSCAFG00000019387,ENSCAFG00000008623,ENSCAFG00000008517,ENSCAFG00000004404,ENSCAFG00000015499,ENSCAFG00000018040,ENSCAFG00000029558,…
	GO:0032210	regulation of telomere maintenance via telomerase	biological_process	0.0020939	6	499	41	18024	ENSCAFG00000016721,ENSCAFG00000013276,ENSCAFG00000016839,ENSCAFG00000008755,ENSCAFG00000006580,ENSCAFG00000003083
	GO:0030072	peptide hormone secretion	biological_process	0.0021001	12	499	150	18024	ENSCAFG00000003102,ENSCAFG00000012084,ENSCAFG00000011005,ENSCAFG00000019316,ENSCAFG00000012269,ENSCAFG00000001431,ENSCAFG00000010796,ENSCAFG00000013890,ENSCAFG00000012245,ENSCAFG00000003429,ENSCAFG00000004588,ENSCAFG00000001424
	GO:0065008	regulation of biological quality	biological_process	0.0021586	109	499	2748	18024	ENSCAFG00000003553,ENSCAFG00000009122,ENSCAFG00000011215,ENSCAFG00000001424,ENSCAFG00000006694,ENSCAFG00000017211,ENSCAFG00000012269,ENSCAFG00000020194,ENSCAFG00000001492,ENSCAFG00000001431,ENSCAFG00000003018,ENSCAFG00000015499,ENSCAFG00000008517,ENSCAFG00000010498,ENSCAFG00000028645,ENSCAFG00000016528,ENSCAFG00000008410,ENSCAFG00000008767,ENSCAFG00000011283,ENSCAFG00000003429,ENSCAFG00000023139,…
	GO:0042886	amide transport	biological_process	0.0023317	14	499	192	18024	ENSCAFG00000011005,ENSCAFG00000019316,ENSCAFG00000001431,ENSCAFG00000012269,ENSCAFG00000010796,ENSCAFG00000001854,ENSCAFG00000003102,ENSCAFG00000012084,ENSCAFG00000001424,ENSCAFG00000009837,ENSCAFG00000013890,ENSCAFG00000004588,ENSCAFG00000012245,ENSCAFG00000003429
	GO:0097134	cyclin E1-CDK2 complex	cellular_component	0.0023373	2	499	3	18024	ENSCAFG00000007614,ENSCAFG00000009408
	GO:0035774	positive regulation of insulin secretion involved in cellular response to glucose stimulus	biological_process	0.0023707	4	499	19	18024	ENSCAFG00000003429,ENSCAFG00000012269,ENSCAFG00000001424,ENSCAFG00000019316
	GO:0044089	positive regulation of cellular component biogenesis	biological_process	0.0024294	23	499	389	18024	ENSCAFG00000010930,ENSCAFG00000031029,ENSCAFG00000002964,ENSCAFG00000007898,ENSCAFG00000005746,ENSCAFG00000015499,ENSCAFG00000012307,ENSCAFG00000019870,ENSCAFG00000018846,ENSCAFG00000001431,ENSCAFG00000001976,ENSCAFG00000018352,ENSCAFG00000010885,ENSCAFG00000010457,ENSCAFG00000016528,ENSCAFG00000028645,ENSCAFG00000008755,ENSCAFG00000015094,ENSCAFG00000008767,ENSCAFG00000005190,ENSCAFG00000016453,…
	GO:0002790	peptide secretion	biological_process	0.0025121	12	499	153	18024	ENSCAFG00000013890,ENSCAFG00000004588,ENSCAFG00000012245,ENSCAFG00000003429,ENSCAFG00000001424,ENSCAFG00000003102,ENSCAFG00000012084,ENSCAFG00000011005,ENSCAFG00000019316,ENSCAFG00000001431,ENSCAFG00000012269,ENSCAFG00000010796
	GO:0048169	regulation of long-term neuronal synaptic plasticity	biological_process	0.0025891	4	499	18	18024	ENSCAFG00000015805,ENSCAFG00000001337,ENSCAFG00000031029,ENSCAFG00000013890
	GO:0019755	one-carbon compound transport	biological_process	0.0027937	3	499	10	18024	ENSCAFG00000008380,ENSCAFG00000001854,ENSCAFG00000003102
	GO:0030286	dynein complex	cellular_component	0.0028558	6	499	47	18024	ENSCAFG00000017436,ENSCAFG00000001923,ENSCAFG00000016786,ENSCAFG00000001370,ENSCAFG00000017986,ENSCAFG00000002717
	GO:0009051	pentose-phosphate shunt, oxidative branch	biological_process	0.0029997	2	499	3	18024	ENSCAFG00000019598,ENSCAFG00000016797
	GO:0044340	canonical Wnt signaling pathway involved in regulation of cell proliferation	biological_process	0.0030417	2	499	3	18024	ENSCAFG00000001179,ENSCAFG00000016066
	GO:0070034	telomeric RNA binding	molecular_function	0.0030443	3	499	10	18024	ENSCAFG00000016839,ENSCAFG00000013276,ENSCAFG00000031420
	GO:0014010	Schwann cell proliferation	biological_process	0.0032788	2	499	3	18024	ENSCAFG00000019387,ENSCAFG00000012307
	GO:2000576	positive regulation of microtubule motor activity	biological_process	0.0032907	2	499	4	18024	ENSCAFG00000017436,ENSCAFG00000001370
	GO:0010833	telomere maintenance via telomere lengthening	biological_process	0.0033268	7	499	61	18024	ENSCAFG00000008755,ENSCAFG00000006580,ENSCAFG00000003083,ENSCAFG00000016839,ENSCAFG00000013276,ENSCAFG00000016721,ENSCAFG00000031420
	GO:0001973	adenosine receptor signaling pathway	biological_process	0.0034487	3	499	11	18024	ENSCAFG00000012084,ENSCAFG00000010298,ENSCAFG00000013828
	GO:1904356	regulation of telomere maintenance via telomere lengthening	biological_process	0.0034641	6	499	45	18024	ENSCAFG00000008755,ENSCAFG00000006580,ENSCAFG00000003083,ENSCAFG00000016721,ENSCAFG00000013276,ENSCAFG00000016839
	GO:0005109	frizzled binding	molecular_function	0.0034889	5	499	33	18024	ENSCAFG00000016066,ENSCAFG00000000789,ENSCAFG00000006715,ENSCAFG00000001179,ENSCAFG00000008767
	GO:0015917	aminophospholipid transport	biological_process	0.0034982	2	499	3	18024	ENSCAFG00000000123,ENSCAFG00000008611
	GO:0035377	transepithelial water transport	biological_process	0.0035097	2	499	3	18024	ENSCAFG00000003429,ENSCAFG00000003102
	GO:0033634	positive regulation of cell-cell adhesion mediated by integrin	biological_process	0.0035441	2	499	3	18024	ENSCAFG00000001403,ENSCAFG00000019870
	GO:0043291	RAVE complex	cellular_component	0.00355	2	499	3	18024	ENSCAFG00000015444,ENSCAFG00000019134
	GO:0061178	regulation of insulin secretion involved in cellular response to glucose stimulus	biological_process	0.0040941	5	499	34	18024	ENSCAFG00000003429,ENSCAFG00000012084,ENSCAFG00000001424,ENSCAFG00000019316,ENSCAFG00000012269
	GO:0015669	gas transport	biological_process	0.004309	3	499	13	18024	ENSCAFG00000008380,ENSCAFG00000003102,ENSCAFG00000001705
	GO:0005856	cytoskeleton	cellular_component	0.0043523	71	499	1679	18024	ENSCAFG00000002717,ENSCAFG00000009292,ENSCAFG00000007286,ENSCAFG00000001787,ENSCAFG00000005746,ENSCAFG00000025322,ENSCAFG00000017986,ENSCAFG00000008785,ENSCAFG00000015796,ENSCAFG00000012307,ENSCAFG00000031644,ENSCAFG00000013276,ENSCAFG00000001879,ENSCAFG00000008755,ENSCAFG00000015094,ENSCAFG00000010484,ENSCAFG00000011155,ENSCAFG00000004968,ENSCAFG00000031198,ENSCAFG00000010803,ENSCAFG00000007614,…
	GO:0009651	response to salt stress	biological_process	0.0043538	3	499	11	18024	ENSCAFG00000010796,ENSCAFG00000003102,ENSCAFG00000029786
	GO:0000723	telomere maintenance	biological_process	0.0044606	9	499	99	18024	ENSCAFG00000016839,ENSCAFG00000016721,ENSCAFG00000003083,ENSCAFG00000031420,ENSCAFG00000013276,ENSCAFG00000007614,ENSCAFG00000006580,ENSCAFG00000008755,ENSCAFG00000009408
	GO:0032200	telomere organization	biological_process	0.0044606	9	499	99	18024	ENSCAFG00000013276,ENSCAFG00000007614,ENSCAFG00000031420,ENSCAFG00000009408,ENSCAFG00000006580,ENSCAFG00000008755,ENSCAFG00000016839,ENSCAFG00000016721,ENSCAFG00000003083
	GO:0002102	podosome	cellular_component	0.0046771	4	499	21	18024	ENSCAFG00000017503,ENSCAFG00000008755,ENSCAFG00000001399,ENSCAFG00000015796
	GO:0042832	defense response to protozoan	biological_process	0.0047926	3	499	12	18024	ENSCAFG00000031029,ENSCAFG00000017287,ENSCAFG00000009994
	GO:1901611	phosphatidylglycerol binding	molecular_function	0.0048033	3	499	12	18024	ENSCAFG00000009837,ENSCAFG00000000123,ENSCAFG00000019355
	GO:0032048	cardiolipin metabolic process	biological_process	0.0049124	3	499	12	18024	ENSCAFG00000001424,ENSCAFG00000004267,ENSCAFG00000012906
	GO:0008021	synaptic vesicle	cellular_component	0.0050138	10	499	122	18024	ENSCAFG00000019134,ENSCAFG00000014533,ENSCAFG00000015444,ENSCAFG00000011588,ENSCAFG00000017389,ENSCAFG00000001431,ENSCAFG00000012838,ENSCAFG00000006694,ENSCAFG00000001337,ENSCAFG00000015805
	GO:0051156	glucose 6-phosphate metabolic process	biological_process	0.0051128	4	499	22	18024	ENSCAFG00000019598,ENSCAFG00000008647,ENSCAFG00000023139,ENSCAFG00000016797
	GO:0050796	regulation of insulin secretion	biological_process	0.0051691	8	499	88	18024	ENSCAFG00000001424,ENSCAFG00000004588,ENSCAFG00000003429,ENSCAFG00000019316,ENSCAFG00000011005,ENSCAFG00000012269,ENSCAFG00000001431,ENSCAFG00000012084
	GO:0048210	Golgi vesicle fusion to target membrane	biological_process	0.0052299	2	499	4	18024	ENSCAFG00000017389,ENSCAFG00000010833
	GO:0090066	regulation of anatomical structure size	biological_process	0.005232	21	499	369	18024	ENSCAFG00000008410,ENSCAFG00000015094,ENSCAFG00000028645,ENSCAFG00000016427,ENSCAFG00000007539,ENSCAFG00000018352,ENSCAFG00000002202,ENSCAFG00000001179,ENSCAFG00000003102,ENSCAFG00000017865,ENSCAFG00000012245,ENSCAFG00000012555,ENSCAFG00000001431,ENSCAFG00000020194,ENSCAFG00000017916,ENSCAFG00000009246,ENSCAFG00000018846,ENSCAFG00000017211,ENSCAFG00000029786,ENSCAFG00000006715,ENSCAFG00000005286
	GO:0019362	pyridine nucleotide metabolic process	biological_process	0.0055315	10	499	139	18024	ENSCAFG00000016959,ENSCAFG00000008647,ENSCAFG00000001976,ENSCAFG00000016797,ENSCAFG00000048539,ENSCAFG00000019598,ENSCAFG00000008000,ENSCAFG00000018040,ENSCAFG00000019780,ENSCAFG00000012985
	GO:0046496	nicotinamide nucleotide metabolic process	biological_process	0.0055315	10	499	139	18024	ENSCAFG00000019598,ENSCAFG00000008000,ENSCAFG00000012985,ENSCAFG00000019780,ENSCAFG00000018040,ENSCAFG00000001976,ENSCAFG00000016797,ENSCAFG00000048539,ENSCAFG00000008647,ENSCAFG00000016959
	GO:0090276	regulation of peptide hormone secretion	biological_process	0.0055718	9	499	109	18024	ENSCAFG00000003429,ENSCAFG00000004588,ENSCAFG00000013890,ENSCAFG00000001424,ENSCAFG00000012084,ENSCAFG00000019316,ENSCAFG00000011005,ENSCAFG00000012269,ENSCAFG00000001431
	GO:0015833	peptide transport	biological_process	0.0056426	12	499	168	18024	ENSCAFG00000010796,ENSCAFG00000019316,ENSCAFG00000011005,ENSCAFG00000001431,ENSCAFG00000012269,ENSCAFG00000003102,ENSCAFG00000012084,ENSCAFG00000001424,ENSCAFG00000012245,ENSCAFG00000003429,ENSCAFG00000004588,ENSCAFG00000013890
	GO:0048168	regulation of neuronal synaptic plasticity	biological_process	0.0057725	5	499	36	18024	ENSCAFG00000015805,ENSCAFG00000001337,ENSCAFG00000031029,ENSCAFG00000017598,ENSCAFG00000013890
	GO:0002791	regulation of peptide secretion	biological_process	0.0059084	9	499	110	18024	ENSCAFG00000012269,ENSCAFG00000001431,ENSCAFG00000019316,ENSCAFG00000011005,ENSCAFG00000012084,ENSCAFG00000001424,ENSCAFG00000013890,ENSCAFG00000004588,ENSCAFG00000003429
	GO:0072014	proximal tubule development	biological_process	0.0060706	2	499	4	18024	ENSCAFG00000003102,ENSCAFG00000010476
	GO:0008104	protein localization	biological_process	0.0061818	76	499	1837	18024	ENSCAFG00000017964,ENSCAFG00000008860,ENSCAFG00000016442,ENSCAFG00000017287,ENSCAFG00000017826,ENSCAFG00000010833,ENSCAFG00000018346,ENSCAFG00000017631,ENSCAFG00000018846,ENSCAFG00000019316,ENSCAFG00000005236,ENSCAFG00000020172,ENSCAFG00000000417,ENSCAFG00000008588,ENSCAFG00000019169,ENSCAFG00000031029,ENSCAFG00000005578,ENSCAFG00000011005,ENSCAFG00000014403,ENSCAFG00000014533,ENSCAFG00000019392,…
	GO:0006098	pentose-phosphate shunt	biological_process	0.0062279	3	499	12	18024	ENSCAFG00000016797,ENSCAFG00000019598,ENSCAFG00000008647
	GO:0031999	negative regulation of fatty acid beta-oxidation	biological_process	0.0062696	2	499	4	18024	ENSCAFG00000003018,ENSCAFG00000019018
	GO:0001562	response to protozoan	biological_process	0.0062919	3	499	13	18024	ENSCAFG00000031029,ENSCAFG00000017287,ENSCAFG00000009994
	GO:0050728	negative regulation of inflammatory response	biological_process	0.0065852	8	499	97	18024	ENSCAFG00000000878,ENSCAFG00000013828,ENSCAFG00000009122,ENSCAFG00000017287,ENSCAFG00000011426,ENSCAFG00000010298,ENSCAFG00000019316,ENSCAFG00000012187
	GO:0065007	biological regulation	biological_process	0.0066471	312	499	9962	18024	ENSCAFG00000029558,ENSCAFG00000020194,ENSCAFG00000001492,ENSCAFG00000012269,ENSCAFG00000010721,ENSCAFG00000028636,ENSCAFG00000019648,ENSCAFG00000029890,ENSCAFG00000012489,ENSCAFG00000012838,ENSCAFG00000014533,ENSCAFG00000003031,ENSCAFG00000008767,ENSCAFG00000002868,ENSCAFG00000010796,ENSCAFG00000006715,ENSCAFG00000018924,ENSCAFG00000002620,ENSCAFG00000020172,ENSCAFG00000015259,ENSCAFG00000015635,…
	GO:0072524	pyridine-containing compound metabolic process	biological_process	0.0066942	10	499	143	18024	ENSCAFG00000019780,ENSCAFG00000012985,ENSCAFG00000018040,ENSCAFG00000019598,ENSCAFG00000008000,ENSCAFG00000016797,ENSCAFG00000001976,ENSCAFG00000048539,ENSCAFG00000008647,ENSCAFG00000016959
	GO:0005034	osmosensor activity	molecular_function	0.0068006	2	499	4	18024	ENSCAFG00000017166,ENSCAFG00000010796
	GO:0007195	adenylate cyclase-inhibiting dopamine receptor signaling pathway	biological_process	0.0068306	2	499	4	18024	ENSCAFG00000012084,ENSCAFG00000013890
	GO:0048518	positive regulation of biological process	biological_process	0.0068497	169	499	4700	18024	ENSCAFG00000012158,ENSCAFG00000003167,ENSCAFG00000017079,ENSCAFG00000016360,ENSCAFG00000008767,ENSCAFG00000001976,ENSCAFG00000030076,ENSCAFG00000028707,ENSCAFG00000018523,ENSCAFG00000003031,ENSCAFG00000029890,ENSCAFG00000001424,ENSCAFG00000019138,ENSCAFG00000020194,ENSCAFG00000029558,ENSCAFG00000012269,ENSCAFG00000028636,ENSCAFG00000015499,ENSCAFG00000019648,ENSCAFG00000011590,ENSCAFG00000013289,…
	GO:0015670	carbon dioxide transport	biological_process	0.0068561	2	499	5	18024	ENSCAFG00000008380,ENSCAFG00000003102
	GO:0050803	regulation of synapse structure or activity	biological_process	0.0068649	14	499	214	18024	ENSCAFG00000016528,ENSCAFG00000015805,ENSCAFG00000001337,ENSCAFG00000031029,ENSCAFG00000017598,ENSCAFG00000018352,ENSCAFG00000013890,ENSCAFG00000002964,ENSCAFG00000048854,ENSCAFG00000014403,ENSCAFG00000016453,ENSCAFG00000010298,ENSCAFG00000015499,ENSCAFG00000001179
	GO:0032534	regulation of microvillus assembly	biological_process	0.0068757	2	499	4	18024	ENSCAFG00000001403,ENSCAFG00000000123
	GO:0005548	phospholipid transporter activity	molecular_function	0.0069917	5	499	39	18024	ENSCAFG00000012881,ENSCAFG00000012269,ENSCAFG00000003018,ENSCAFG00000000123,ENSCAFG00000009837
	GO:0033631	cell-cell adhesion mediated by integrin	biological_process	0.0071721	3	499	12	18024	ENSCAFG00000006491,ENSCAFG00000019870,ENSCAFG00000001403
	GO:0019682	glyceraldehyde-3-phosphate metabolic process	biological_process	0.0071789	3	499	13	18024	ENSCAFG00000008647,ENSCAFG00000019598,ENSCAFG00000016797
	GO:0030033	microvillus assembly	biological_process	0.007225	3	499	12	18024	ENSCAFG00000000123,ENSCAFG00000031424,ENSCAFG00000001403
	GO:0090087	regulation of peptide transport	biological_process	0.0073112	9	499	114	18024	ENSCAFG00000012269,ENSCAFG00000001431,ENSCAFG00000011005,ENSCAFG00000019316,ENSCAFG00000012084,ENSCAFG00000001424,ENSCAFG00000013890,ENSCAFG00000004588,ENSCAFG00000003429
	GO:0050802	circadian sleep/wake cycle, sleep	biological_process	0.0076155	2	499	6	18024	ENSCAFG00000019666,ENSCAFG00000001492
	GO:0001609	G-protein coupled adenosine receptor activity	molecular_function	0.0078161	2	499	6	18024	ENSCAFG00000013828,ENSCAFG00000010298
	GO:0010008	endosome membrane	cellular_component	0.0082207	15	499	237	18024	ENSCAFG00000014767,ENSCAFG00000009246,ENSCAFG00000009759,ENSCAFG00000003190,ENSCAFG00000014403,ENSCAFG00000017964,ENSCAFG00000020172,ENSCAFG00000017389,ENSCAFG00000019425,ENSCAFG00000031424,ENSCAFG00000016479,ENSCAFG00000019448,ENSCAFG00000003429,ENSCAFG00000019236,ENSCAFG00000019406
	GO:0035773	insulin secretion involved in cellular response to glucose stimulus	biological_process	0.0086888	5	499	40	18024	ENSCAFG00000012269,ENSCAFG00000019316,ENSCAFG00000001424,ENSCAFG00000012084,ENSCAFG00000003429
	GO:0034393	positive regulation of smooth muscle cell apoptotic process	biological_process	0.0087748	2	499	5	18024	ENSCAFG00000017287,ENSCAFG00000014863
	GO:0071476	cellular hypotonic response	biological_process	0.0087869	2	499	5	18024	ENSCAFG00000008380,ENSCAFG00000010796
	GO:0009954	proximal/distal pattern formation	biological_process	0.0090021	4	499	30	18024	ENSCAFG00000013289,ENSCAFG00000009005,ENSCAFG00000016867,ENSCAFG00000016466
	GO:0007050	cell cycle arrest	biological_process	0.0092583	8	499	99	18024	ENSCAFG00000031029,ENSCAFG00000008767,ENSCAFG00000011215,ENSCAFG00000017287,ENSCAFG00000008922,ENSCAFG00000010476,ENSCAFG00000011005,ENSCAFG00000017643
	GO:0006970	response to osmotic stress	biological_process	0.0093786	5	499	42	18024	ENSCAFG00000003102,ENSCAFG00000029786,ENSCAFG00000016427,ENSCAFG00000010796,ENSCAFG00000008380
	GO:0033036	macromolecule localization	biological_process	0.009406	85	499	2134	18024	ENSCAFG00000009246,ENSCAFG00000009349,ENSCAFG00000015984,ENSCAFG00000000856,ENSCAFG00000049822,ENSCAFG00000000255,ENSCAFG00000009408,ENSCAFG00000019289,ENSCAFG00000006580,ENSCAFG00000007614,ENSCAFG00000009480,ENSCAFG00000000123,ENSCAFG00000012084,ENSCAFG00000019425,ENSCAFG00000010457,ENSCAFG00000005830,ENSCAFG00000005190,ENSCAFG00000015363,ENSCAFG00000012891,ENSCAFG00000012067,ENSCAFG00000012307,…
	GO:0048172	regulation of short-term neuronal synaptic plasticity	biological_process	0.010067	3	499	14	18024	ENSCAFG00000017598,ENSCAFG00000015805,ENSCAFG00000001337
	GO:0032036	myosin heavy chain binding	molecular_function	0.010198	2	499	5	18024	ENSCAFG00000010833,ENSCAFG00000001792
	GO:0031348	negative regulation of defense response	biological_process	0.010271	10	499	142	18024	ENSCAFG00000006874,ENSCAFG00000012187,ENSCAFG00000019316,ENSCAFG00000010298,ENSCAFG00000011426,ENSCAFG00000017287,ENSCAFG00000013828,ENSCAFG00000000878,ENSCAFG00000009122,ENSCAFG00000013890
	GO:0046883	regulation of hormone secretion	biological_process	0.010361	10	499	144	18024	ENSCAFG00000012084,ENSCAFG00000001431,ENSCAFG00000012269,ENSCAFG00000019316,ENSCAFG00000011005,ENSCAFG00000004588,ENSCAFG00000003429,ENSCAFG00000012245,ENSCAFG00000013890,ENSCAFG00000001424
	GO:0016290	palmitoyl-CoA hydrolase activity	molecular_function	0.010496	2	499	5	18024	ENSCAFG00000001424,ENSCAFG00000012906
	GO:0035330	regulation of hippo signaling	biological_process	0.010567	3	499	14	18024	ENSCAFG00000015499,ENSCAFG00000012307,ENSCAFG00000014013
	GO:0045177	apical part of cell	cellular_component	0.010674	16	499	262	18024	ENSCAFG00000012307,ENSCAFG00000004404,ENSCAFG00000016066,ENSCAFG00000017211,ENSCAFG00000012269,ENSCAFG00000017037,ENSCAFG00000000123,ENSCAFG00000001403,ENSCAFG00000003102,ENSCAFG00000001614,ENSCAFG00000008380,ENSCAFG00000003429,ENSCAFG00000000097,ENSCAFG00000012891,ENSCAFG00000019714,ENSCAFG00000010457
	GO:0005902	microvillus	cellular_component	0.011006	7	499	73	18024	ENSCAFG00000001403,ENSCAFG00000010457,ENSCAFG00000019169,ENSCAFG00000000123,ENSCAFG00000005554,ENSCAFG00000004404,ENSCAFG00000012307
	GO:0046879	hormone secretion	biological_process	0.011214	12	499	189	18024	ENSCAFG00000001424,ENSCAFG00000013890,ENSCAFG00000012245,ENSCAFG00000003429,ENSCAFG00000004588,ENSCAFG00000001431,ENSCAFG00000012269,ENSCAFG00000019316,ENSCAFG00000011005,ENSCAFG00000010796,ENSCAFG00000012084,ENSCAFG00000003102
	GO:0098562	cytoplasmic side of membrane	cellular_component	0.011226	10	499	139	18024	ENSCAFG00000019598,ENSCAFG00000010591,ENSCAFG00000031630,ENSCAFG00000012269,ENSCAFG00000019406,ENSCAFG00000002868,ENSCAFG00000004768,ENSCAFG00000008755,ENSCAFG00000019676,ENSCAFG00000005830
	GO:0042045	epithelial fluid transport	biological_process	0.011262	2	499	5	18024	ENSCAFG00000003429,ENSCAFG00000003102
	GO:1903035	negative regulation of response to wounding	biological_process	0.011475	10	499	146	18024	ENSCAFG00000000758,ENSCAFG00000000878,ENSCAFG00000013828,ENSCAFG00000009122,ENSCAFG00000017287,ENSCAFG00000011426,ENSCAFG00000019316,ENSCAFG00000012187,ENSCAFG00000010298,ENSCAFG00000010973
	GO:0008569	ATP-dependent microtubule motor activity, minus-end-directed	molecular_function	0.01167	3	499	14	18024	ENSCAFG00000016786,ENSCAFG00000017986,ENSCAFG00000002717
	GO:0098793	presynapse	cellular_component	0.011709	14	499	219	18024	ENSCAFG00000001431,ENSCAFG00000018607,ENSCAFG00000011588,ENSCAFG00000015444,ENSCAFG00000019134,ENSCAFG00000014533,ENSCAFG00000017389,ENSCAFG00000019425,ENSCAFG00000015805,ENSCAFG00000001337,ENSCAFG00000003553,ENSCAFG00000012838,ENSCAFG00000016646,ENSCAFG00000006694
	GO:0016328	lateral plasma membrane	cellular_component	0.011842	5	499	43	18024	ENSCAFG00000000097,ENSCAFG00000010833,ENSCAFG00000017389,ENSCAFG00000019169,ENSCAFG00000016066
	GO:0009628	response to abiotic stimulus	biological_process	0.012083	31	499	657	18024	ENSCAFG00000008588,ENSCAFG00000031029,ENSCAFG00000029558,ENSCAFG00000010796,ENSCAFG00000029786,ENSCAFG00000019870,ENSCAFG00000014013,ENSCAFG00000018924,ENSCAFG00000012158,ENSCAFG00000004768,ENSCAFG00000010457,ENSCAFG00000017287,ENSCAFG00000005511,ENSCAFG00000011426,ENSCAFG00000014647,ENSCAFG00000016427,ENSCAFG00000018352,ENSCAFG00000013890,ENSCAFG00000023139,ENSCAFG00000001976,ENSCAFG00000016547,…
	GO:0051965	positive regulation of synapse assembly	biological_process	0.012188	5	499	50	18024	ENSCAFG00000016528,ENSCAFG00000002964,ENSCAFG00000018352,ENSCAFG00000016453,ENSCAFG00000015499
	GO:1990752	microtubule end	cellular_component	0.012203	4	499	28	18024	ENSCAFG00000005003,ENSCAFG00000007898,ENSCAFG00000005746,ENSCAFG00000011082
	GO:0032271	regulation of protein polymerization	biological_process	0.012238	12	499	185	18024	ENSCAFG00000008410,ENSCAFG00000005746,ENSCAFG00000015094,ENSCAFG00000007898,ENSCAFG00000028645,ENSCAFG00000010885,ENSCAFG00000011082,ENSCAFG00000001431,ENSCAFG00000018846,ENSCAFG00000017211,ENSCAFG00000002202,ENSCAFG00000005286
	GO:0006833	water transport	biological_process	0.01231	3	499	17	18024	ENSCAFG00000008380,ENSCAFG00000003429,ENSCAFG00000003102
	GO:0035358	regulation of peroxisome proliferator activated receptor signaling pathway	biological_process	0.012391	2	499	6	18024	ENSCAFG00000011426,ENSCAFG00000019018
	GO:0044456	synapse part	cellular_component	0.012476	26	499	503	18024	ENSCAFG00000012838,ENSCAFG00000016646,ENSCAFG00000006694,ENSCAFG00000003553,ENSCAFG00000013828,ENSCAFG00000019156,ENSCAFG00000015499,ENSCAFG00000015444,ENSCAFG00000015033,ENSCAFG00000001431,ENSCAFG00000018607,ENSCAFG00000016757,ENSCAFG00000017598,ENSCAFG00000030020,ENSCAFG00000018352,ENSCAFG00000001337,ENSCAFG00000015805,ENSCAFG00000011283,ENSCAFG00000011588,ENSCAFG00000019134,ENSCAFG00000010298,…
	GO:0003073	regulation of systemic arterial blood pressure	biological_process	0.012856	6	499	64	18024	ENSCAFG00000007539,ENSCAFG00000013890,ENSCAFG00000019714,ENSCAFG00000018352,ENSCAFG00000012245,ENSCAFG00000010298
	GO:0071326	cellular response to monosaccharide stimulus	biological_process	0.013322	6	499	62	18024	ENSCAFG00000012269,ENSCAFG00000019316,ENSCAFG00000001424,ENSCAFG00000012084,ENSCAFG00000003429,ENSCAFG00000019714
	GO:0071331	cellular response to hexose stimulus	biological_process	0.013322	6	499	62	18024	ENSCAFG00000019714,ENSCAFG00000003429,ENSCAFG00000012084,ENSCAFG00000019316,ENSCAFG00000001424,ENSCAFG00000012269
	GO:2000249	regulation of actin cytoskeleton reorganization	biological_process	0.013364	4	499	31	18024	ENSCAFG00000010476,ENSCAFG00000031029,ENSCAFG00000028645,ENSCAFG00000017211
	GO:0005223	intracellular cGMP activated cation channel activity	molecular_function	0.013387	2	499	6	18024	ENSCAFG00000003102,ENSCAFG00000008588
	GO:0032211	negative regulation of telomere maintenance via telomerase	biological_process	0.013435	3	499	16	18024	ENSCAFG00000006580,ENSCAFG00000008755,ENSCAFG00000016721
	GO:0006971	hypotonic response	biological_process	0.013436	2	499	6	18024	ENSCAFG00000010796,ENSCAFG00000008380
	GO:0051179	localization	biological_process	0.013598	172	499	4906	18024	ENSCAFG00000020172,ENSCAFG00000015918,ENSCAFG00000006715,ENSCAFG00000001574,ENSCAFG00000005236,ENSCAFG00000017916,ENSCAFG00000028612,ENSCAFG00000010796,ENSCAFG00000018846,ENSCAFG00000004784,ENSCAFG00000019169,ENSCAFG00000012555,ENSCAFG00000019236,ENSCAFG00000000417,ENSCAFG00000001403,ENSCAFG00000016442,ENSCAFG00000008860,ENSCAFG00000017631,ENSCAFG00000007539,ENSCAFG00000010833,ENSCAFG00000016880,…
	GO:0044440	endosomal part	cellular_component	0.013801	15	499	251	18024	ENSCAFG00000003429,ENSCAFG00000019236,ENSCAFG00000019406,ENSCAFG00000031424,ENSCAFG00000016479,ENSCAFG00000019448,ENSCAFG00000020172,ENSCAFG00000019425,ENSCAFG00000017389,ENSCAFG00000009759,ENSCAFG00000014767,ENSCAFG00000003190,ENSCAFG00000009246,ENSCAFG00000014403,ENSCAFG00000017964
	GO:0030036	actin cytoskeleton organization	biological_process	0.014045	29	499	606	18024	ENSCAFG00000015796,ENSCAFG00000005286,ENSCAFG00000012307,ENSCAFG00000002620,ENSCAFG00000004404,ENSCAFG00000001431,ENSCAFG00000018846,ENSCAFG00000010796,ENSCAFG00000017211,ENSCAFG00000012817,ENSCAFG00000019169,ENSCAFG00000031029,ENSCAFG00000031424,ENSCAFG00000002202,ENSCAFG00000017389,ENSCAFG00000009389,ENSCAFG00000010476,ENSCAFG00000004045,ENSCAFG00000003102,ENSCAFG00000020374,ENSCAFG00000016444,…
	GO:0032204	regulation of telomere maintenance	biological_process	0.014386	6	499	61	18024	ENSCAFG00000016721,ENSCAFG00000013276,ENSCAFG00000016839,ENSCAFG00000003083,ENSCAFG00000008755,ENSCAFG00000006580
	GO:0030029	actin filament-based process	biological_process	0.014495	31	499	658	18024	ENSCAFG00000001431,ENSCAFG00000018846,ENSCAFG00000012817,ENSCAFG00000017211,ENSCAFG00000010796,ENSCAFG00000015796,ENSCAFG00000004404,ENSCAFG00000012307,ENSCAFG00000002620,ENSCAFG00000005286,ENSCAFG00000031424,ENSCAFG00000031029,ENSCAFG00000019169,ENSCAFG00000010241,ENSCAFG00000020374,ENSCAFG00000016444,ENSCAFG00000037735,ENSCAFG00000031198,ENSCAFG00000001792,ENSCAFG00000002202,ENSCAFG00000017389,…
	GO:0006109	regulation of carbohydrate metabolic process	biological_process	0.014498	9	499	125	18024	ENSCAFG00000018040,ENSCAFG00000019316,ENSCAFG00000003541,ENSCAFG00000012985,ENSCAFG00000019780,ENSCAFG00000016969,ENSCAFG00000008000,ENSCAFG00000008611,ENSCAFG00000023139
	GO:0007015	actin filament organization	biological_process	0.014519	20	499	383	18024	ENSCAFG00000028645,ENSCAFG00000015094,ENSCAFG00000008755,ENSCAFG00000008410,ENSCAFG00000037735,ENSCAFG00000001792,ENSCAFG00000010241,ENSCAFG00000020374,ENSCAFG00000004045,ENSCAFG00000002202,ENSCAFG00000019169,ENSCAFG00000018846,ENSCAFG00000012817,ENSCAFG00000017211,ENSCAFG00000010796,ENSCAFG00000001431,ENSCAFG00000012307,ENSCAFG00000004404,ENSCAFG00000005286,ENSCAFG00000015796
	GO:0032535	regulation of cellular component size	biological_process	0.014583	17	499	304	18024	ENSCAFG00000001179,ENSCAFG00000003102,ENSCAFG00000002202,ENSCAFG00000028645,ENSCAFG00000008410,ENSCAFG00000015094,ENSCAFG00000016427,ENSCAFG00000009246,ENSCAFG00000018846,ENSCAFG00000017211,ENSCAFG00000020194,ENSCAFG00000001431,ENSCAFG00000017916,ENSCAFG00000006715,ENSCAFG00000005286,ENSCAFG00000017865,ENSCAFG00000012555
	GO:0045111	intermediate filament cytoskeleton	cellular_component	0.014607	9	499	144	18024	ENSCAFG00000025322,ENSCAFG00000013276,ENSCAFG00000007286,ENSCAFG00000004968,ENSCAFG00000008000,ENSCAFG00000008623,ENSCAFG00000010484,ENSCAFG00000019134,ENSCAFG00000012084
	GO:0005102	receptor binding	molecular_function	0.014626	46	499	1147	18024	ENSCAFG00000031198,ENSCAFG00000048854,ENSCAFG00000003541,ENSCAFG00000010718,ENSCAFG00000001179,ENSCAFG00000017287,ENSCAFG00000009171,ENSCAFG00000008755,ENSCAFG00000009749,ENSCAFG00000004588,ENSCAFG00000007539,ENSCAFG00000019316,ENSCAFG00000017916,ENSCAFG00000005236,ENSCAFG00000000789,ENSCAFG00000006715,ENSCAFG00000006491,ENSCAFG00000029786,ENSCAFG00000007767,ENSCAFG00000002964,ENSCAFG00000010930,…
	GO:0030027	lamellipodium	cellular_component	0.015155	10	499	140	18024	ENSCAFG00000017389,ENSCAFG00000012307,ENSCAFG00000010241,ENSCAFG00000016444,ENSCAFG00000012817,ENSCAFG00000017211,ENSCAFG00000006694,ENSCAFG00000019523,ENSCAFG00000009248,ENSCAFG00000001403
	GO:0006733	oxidoreduction coenzyme metabolic process	biological_process	0.015421	10	499	158	18024	ENSCAFG00000008647,ENSCAFG00000016959,ENSCAFG00000048539,ENSCAFG00000001976,ENSCAFG00000016797,ENSCAFG00000018040,ENSCAFG00000012985,ENSCAFG00000019780,ENSCAFG00000008000,ENSCAFG00000019598
	GO:0009898	cytoplasmic side of plasma membrane	cellular_component	0.015531	9	499	125	18024	ENSCAFG00000004768,ENSCAFG00000008755,ENSCAFG00000005830,ENSCAFG00000019676,ENSCAFG00000002868,ENSCAFG00000010591,ENSCAFG00000031630,ENSCAFG00000012269,ENSCAFG00000019598
	GO:0051852	disruption by host of symbiont cells	biological_process	0.015549	2	499	8	18024	ENSCAFG00000012896,ENSCAFG00000009122
	GO:0051873	killing by host of symbiont cells	biological_process	0.015549	2	499	8	18024	ENSCAFG00000012896,ENSCAFG00000009122
	GO:0035588	G-protein coupled purinergic receptor signaling pathway	biological_process	0.015568	3	499	23	18024	ENSCAFG00000013828,ENSCAFG00000010298,ENSCAFG00000012084
	GO:0046966	thyroid hormone receptor binding	molecular_function	0.015612	3	499	17	18024	ENSCAFG00000018040,ENSCAFG00000009171,ENSCAFG00000003389
	GO:0031700	adrenomedullin receptor binding	molecular_function	0.015703	1	499	1	18024	ENSCAFG00000007539
	GO:0051646	mitochondrion localization	biological_process	0.015802	4	499	30	18024	ENSCAFG00000019018,ENSCAFG00000016358,ENSCAFG00000005236,ENSCAFG00000019654
	GO:0032102	negative regulation of response to external stimulus	biological_process	0.016105	15	499	264	18024	ENSCAFG00000017916,ENSCAFG00000019316,ENSCAFG00000012187,ENSCAFG00000006874,ENSCAFG00000010973,ENSCAFG00000006715,ENSCAFG00000001179,ENSCAFG00000010298,ENSCAFG00000009122,ENSCAFG00000013828,ENSCAFG00000000878,ENSCAFG00000000758,ENSCAFG00000017287,ENSCAFG00000011426,ENSCAFG00000013890
	GO:0031313	extrinsic component of endosome membrane	cellular_component	0.016183	2	499	6	18024	ENSCAFG00000019236,ENSCAFG00000003190
	GO:0061588	calcium activated phospholipid scrambling	biological_process	0.016315	2	499	6	18024	ENSCAFG00000028612,ENSCAFG00000012881
	GO:0014009	glial cell proliferation	biological_process	0.016439	3	499	18	18024	ENSCAFG00000012307,ENSCAFG00000007111,ENSCAFG00000019387
	GO:0060081	membrane hyperpolarization	biological_process	0.016487	2	499	6	18024	ENSCAFG00000003429,ENSCAFG00000014647
	GO:0070727	cellular macromolecule localization	biological_process	0.016808	55	499	1316	18024	ENSCAFG00000004768,ENSCAFG00000008755,ENSCAFG00000017826,ENSCAFG00000019448,ENSCAFG00000010833,ENSCAFG00000017631,ENSCAFG00000009928,ENSCAFG00000015760,ENSCAFG00000018346,ENSCAFG00000016427,ENSCAFG00000048854,ENSCAFG00000008860,ENSCAFG00000018035,ENSCAFG00000003541,ENSCAFG00000010484,ENSCAFG00000001179,ENSCAFG00000016442,ENSCAFG00000000417,ENSCAFG00000008588,ENSCAFG00000031029,ENSCAFG00000019169,…
	GO:0042325	regulation of phosphorylation	biological_process	0.016827	48	499	1149	18024	ENSCAFG00000012245,ENSCAFG00000007614,ENSCAFG00000009480,ENSCAFG00000005667,ENSCAFG00000031424,ENSCAFG00000009408,ENSCAFG00000009122,ENSCAFG00000032593,ENSCAFG00000016066,ENSCAFG00000005461,ENSCAFG00000017211,ENSCAFG00000018040,ENSCAFG00000028636,ENSCAFG00000000097,ENSCAFG00000001976,ENSCAFG00000016528,ENSCAFG00000009994,ENSCAFG00000003167,ENSCAFG00000012144,ENSCAFG00000008000,ENSCAFG00000003190,…
	GO:0022406	membrane docking	biological_process	0.016901	6	499	64	18024	ENSCAFG00000009349,ENSCAFG00000017389,ENSCAFG00000006694,ENSCAFG00000001264,ENSCAFG00000003429,ENSCAFG00000012838
	GO:0042734	presynaptic membrane	cellular_component	0.016939	5	499	45	18024	ENSCAFG00000003553,ENSCAFG00000001431,ENSCAFG00000015805,ENSCAFG00000016453,ENSCAFG00000006694
	GO:0031988	membrane-bounded vesicle	cellular_component	0.016996	34	499	744	18024	ENSCAFG00000005830,ENSCAFG00000008380,ENSCAFG00000011588,ENSCAFG00000019134,ENSCAFG00000014533,ENSCAFG00000003102,ENSCAFG00000002883,ENSCAFG00000019392,ENSCAFG00000017389,ENSCAFG00000000436,ENSCAFG00000019289,ENSCAFG00000012838,ENSCAFG00000008611,ENSCAFG00000006694,ENSCAFG00000019406,ENSCAFG00000017211,ENSCAFG00000001431,ENSCAFG00000015444,ENSCAFG00000016066,ENSCAFG00000012896,ENSCAFG00000001337,…
	GO:0060070	canonical Wnt signaling pathway	biological_process	0.017032	14	499	239	18024	ENSCAFG00000014013,ENSCAFG00000016066,ENSCAFG00000001179,ENSCAFG00000000789,ENSCAFG00000011005,ENSCAFG00000007845,ENSCAFG00000007767,ENSCAFG00000010833,ENSCAFG00000001976,ENSCAFG00000008755,ENSCAFG00000008767,ENSCAFG00000029890,ENSCAFG00000019523,ENSCAFG00000017079
	GO:0008437	thyrotropin-releasing hormone activity	molecular_function	0.017047	1	499	1	18024	ENSCAFG00000004588
	GO:0006260	DNA replication	biological_process	0.017323	14	499	234	18024	ENSCAFG00000019388,ENSCAFG00000013276,ENSCAFG00000007614,ENSCAFG00000031420,ENSCAFG00000009408,ENSCAFG00000016360,ENSCAFG00000008755,ENSCAFG00000006580,ENSCAFG00000011962,ENSCAFG00000011215,ENSCAFG00000016839,ENSCAFG00000016721,ENSCAFG00000005554,ENSCAFG00000003083
	GO:0050789	regulation of biological process	biological_process	0.017361	294	499	9495	18024	ENSCAFG00000015197,ENSCAFG00000007614,ENSCAFG00000002973,ENSCAFG00000000758,ENSCAFG00000019289,ENSCAFG00000009453,ENSCAFG00000010068,ENSCAFG00000018519,ENSCAFG00000001226,ENSCAFG00000003389,ENSCAFG00000001304,ENSCAFG00000015363,ENSCAFG00000016991,ENSCAFG00000014647,ENSCAFG00000003190,ENSCAFG00000000761,ENSCAFG00000002964,ENSCAFG00000005746,ENSCAFG00000011962,ENSCAFG00000046571,ENSCAFG00000000790,…
	GO:0022410	circadian sleep/wake cycle process	biological_process	0.017494	2	499	8	18024	ENSCAFG00000019666,ENSCAFG00000001492
	GO:0060828	regulation of canonical Wnt signaling pathway	biological_process	0.017606	12	499	193	18024	ENSCAFG00000017079,ENSCAFG00000019523,ENSCAFG00000029890,ENSCAFG00000008767,ENSCAFG00000008755,ENSCAFG00000010833,ENSCAFG00000001976,ENSCAFG00000007767,ENSCAFG00000007845,ENSCAFG00000011005,ENSCAFG00000001179,ENSCAFG00000014013
	GO:0045184	establishment of protein localization	biological_process	0.017666	51	499	1232	18024	ENSCAFG00000012084,ENSCAFG00000017389,ENSCAFG00000019425,ENSCAFG00000019392,ENSCAFG00000005578,ENSCAFG00000011005,ENSCAFG00000014403,ENSCAFG00000001976,ENSCAFG00000003429,ENSCAFG00000013890,ENSCAFG00000012067,ENSCAFG00000010457,ENSCAFG00000009994,ENSCAFG00000005830,ENSCAFG00000000856,ENSCAFG00000049822,ENSCAFG00000009759,ENSCAFG00000015984,ENSCAFG00000009349,ENSCAFG00000012269,ENSCAFG00000001431,…
	GO:0009914	hormone transport	biological_process	0.017706	12	499	200	18024	ENSCAFG00000012084,ENSCAFG00000003102,ENSCAFG00000012269,ENSCAFG00000001431,ENSCAFG00000011005,ENSCAFG00000019316,ENSCAFG00000010796,ENSCAFG00000013890,ENSCAFG00000003429,ENSCAFG00000012245,ENSCAFG00000004588,ENSCAFG00000001424
	GO:0042493	response to drug	biological_process	0.017723	9	499	126	18024	ENSCAFG00000011987,ENSCAFG00000031424,ENSCAFG00000025442,ENSCAFG00000000123,ENSCAFG00000013890,ENSCAFG00000017790,ENSCAFG00000003102,ENSCAFG00000018924,ENSCAFG00000004272
	GO:0044795	trans-Golgi network to recycling endosome transport	biological_process	0.018501	1	499	1	18024	ENSCAFG00000017389
	GO:0043457	regulation of cellular respiration	biological_process	0.018615	3	499	19	18024	ENSCAFG00000010796,ENSCAFG00000019262,ENSCAFG00000001976
	GO:0043471	regulation of cellular carbohydrate catabolic process	biological_process	0.018733	4	499	32	18024	ENSCAFG00000008611,ENSCAFG00000008000,ENSCAFG00000018040,ENSCAFG00000019780
	GO:0045022	early endosome to late endosome transport	biological_process	0.018805	4	499	31	18024	ENSCAFG00000001976,ENSCAFG00000019236,ENSCAFG00000008755,ENSCAFG00000003190
	GO:0071322	cellular response to carbohydrate stimulus	biological_process	0.018905	6	499	67	18024	ENSCAFG00000019714,ENSCAFG00000003429,ENSCAFG00000012084,ENSCAFG00000019316,ENSCAFG00000001424,ENSCAFG00000012269
	GO:0016459	myosin complex	cellular_component	0.019063	5	499	46	18024	ENSCAFG00000017436,ENSCAFG00000001792,ENSCAFG00000029558,ENSCAFG00000004404,ENSCAFG00000019169
	GO:2000383	regulation of ectoderm development	biological_process	0.019388	1	499	1	18024	ENSCAFG00000004533
	GO:2000384	negative regulation of ectoderm development	biological_process	0.019388	1	499	1	18024	ENSCAFG00000004533
	GO:0023061	signal release	biological_process	0.019401	16	499	293	18024	ENSCAFG00000016757,ENSCAFG00000003429,ENSCAFG00000004588,ENSCAFG00000013890,ENSCAFG00000012084,ENSCAFG00000003102,ENSCAFG00000019425,ENSCAFG00000011005,ENSCAFG00000012245,ENSCAFG00000006694,ENSCAFG00000003553,ENSCAFG00000001424,ENSCAFG00000010796,ENSCAFG00000001431,ENSCAFG00000012269,ENSCAFG00000019316
	GO:0046322	negative regulation of fatty acid oxidation	biological_process	0.019435	2	499	7	18024	ENSCAFG00000003018,ENSCAFG00000019018
	GO:0005861	troponin complex	cellular_component	0.019476	2	499	8	18024	ENSCAFG00000010068,ENSCAFG00000002620
	GO:0032528	microvillus organization	biological_process	0.01956	3	499	17	18024	ENSCAFG00000031424,ENSCAFG00000001403,ENSCAFG00000000123
	GO:0016055	Wnt signaling pathway	biological_process	0.019566	17	499	313	18024	ENSCAFG00000011005,ENSCAFG00000001179,ENSCAFG00000019523,ENSCAFG00000008767,ENSCAFG00000008755,ENSCAFG00000017079,ENSCAFG00000001976,ENSCAFG00000010833,ENSCAFG00000005461,ENSCAFG00000016066,ENSCAFG00000014013,ENSCAFG00000006715,ENSCAFG00000000789,ENSCAFG00000029890,ENSCAFG00000007845,ENSCAFG00000007767,ENSCAFG00000007614
	GO:0051495	positive regulation of cytoskeleton organization	biological_process	0.019721	11	499	175	18024	ENSCAFG00000001792,ENSCAFG00000018846,ENSCAFG00000017211,ENSCAFG00000001431,ENSCAFG00000010241,ENSCAFG00000012307,ENSCAFG00000007898,ENSCAFG00000028645,ENSCAFG00000005746,ENSCAFG00000015094,ENSCAFG00000031029
	GO:0005882	intermediate filament	cellular_component	0.019801	7	499	111	18024	ENSCAFG00000008000,ENSCAFG00000008623,ENSCAFG00000019134,ENSCAFG00000010484,ENSCAFG00000007286,ENSCAFG00000004968,ENSCAFG00000025322
	GO:0071472	cellular response to salt stress	biological_process	0.019809	2	499	7	18024	ENSCAFG00000010796,ENSCAFG00000003102
	GO:1903715	regulation of aerobic respiration	biological_process	0.019823	2	499	7	18024	ENSCAFG00000010796,ENSCAFG00000001976
	GO:0055067	monovalent inorganic cation homeostasis	biological_process	0.019943	8	499	102	18024	ENSCAFG00000013890,ENSCAFG00000012555,ENSCAFG00000003429,ENSCAFG00000025442,ENSCAFG00000008646,ENSCAFG00000019134,ENSCAFG00000015444,ENSCAFG00000014767
	GO:0006275	regulation of DNA replication	biological_process	0.020039	9	499	124	18024	ENSCAFG00000008755,ENSCAFG00000006580,ENSCAFG00000011962,ENSCAFG00000016360,ENSCAFG00000013276,ENSCAFG00000003083,ENSCAFG00000005554,ENSCAFG00000016721,ENSCAFG00000016839
	GO:0015031	protein transport	biological_process	0.020061	48	499	1160	18024	ENSCAFG00000012269,ENSCAFG00000001431,ENSCAFG00000009759,ENSCAFG00000009349,ENSCAFG00000049822,ENSCAFG00000000856,ENSCAFG00000019289,ENSCAFG00000001424,ENSCAFG00000003553,ENSCAFG00000029890,ENSCAFG00000015552,ENSCAFG00000006694,ENSCAFG00000009480,ENSCAFG00000008611,ENSCAFG00000012838,ENSCAFG00000011005,ENSCAFG00000014403,ENSCAFG00000005578,ENSCAFG00000019425,ENSCAFG00000017389,ENSCAFG00000019392,…
	GO:0050727	regulation of inflammatory response	biological_process	0.020234	13	499	237	18024	ENSCAFG00000002183,ENSCAFG00000023139,ENSCAFG00000011426,ENSCAFG00000017287,ENSCAFG00000013828,ENSCAFG00000000878,ENSCAFG00000009122,ENSCAFG00000000790,ENSCAFG00000010298,ENSCAFG00000010796,ENSCAFG00000012187,ENSCAFG00000019316,ENSCAFG00000017916
	GO:0014835	myoblast differentiation involved in skeletal muscle regeneration	biological_process	0.02066	1	499	1	18024	ENSCAFG00000008767
	GO:0051818	disruption of cells of other organism involved in symbiotic interaction	biological_process	0.020752	2	499	9	18024	ENSCAFG00000012896,ENSCAFG00000009122
	GO:0051883	killing of cells in other organism involved in symbiotic interaction	biological_process	0.020752	2	499	9	18024	ENSCAFG00000009122,ENSCAFG00000012896
	GO:0016578	histone deubiquitination	biological_process	0.020781	3	499	20	18024	ENSCAFG00000018523,ENSCAFG00000016547,ENSCAFG00000015242
	GO:0043470	regulation of carbohydrate catabolic process	biological_process	0.020904	4	499	33	18024	ENSCAFG00000019780,ENSCAFG00000018040,ENSCAFG00000008000,ENSCAFG00000008611
	GO:0048278	vesicle docking	biological_process	0.021111	5	499	50	18024	ENSCAFG00000012838,ENSCAFG00000003429,ENSCAFG00000017389,ENSCAFG00000001264,ENSCAFG00000006694
	GO:0060632	regulation of microtubule-based movement	biological_process	0.021126	3	499	18	18024	ENSCAFG00000002717,ENSCAFG00000008517,ENSCAFG00000001226
	GO:0003774	motor activity	molecular_function	0.021158	9	499	125	18024	ENSCAFG00000001787,ENSCAFG00000017436,ENSCAFG00000002717,ENSCAFG00000019169,ENSCAFG00000016786,ENSCAFG00000001370,ENSCAFG00000017986,ENSCAFG00000004404,ENSCAFG00000011155
	GO:0008251	tRNA-specific adenosine deaminase activity	molecular_function	0.02117	2	499	7	18024	ENSCAFG00000029140,ENSCAFG00000020071
	GO:0050807	regulation of synapse organization	biological_process	0.0213	7	499	95	18024	ENSCAFG00000048854,ENSCAFG00000016528,ENSCAFG00000018352,ENSCAFG00000002964,ENSCAFG00000016453,ENSCAFG00000015499,ENSCAFG00000001179
	GO:0050731	positive regulation of peptidyl-tyrosine phosphorylation	biological_process	0.021406	9	499	133	18024	ENSCAFG00000000097,ENSCAFG00000017287,ENSCAFG00000009994,ENSCAFG00000008755,ENSCAFG00000001179,ENSCAFG00000008785,ENSCAFG00000016066,ENSCAFG00000006491,ENSCAFG00000017211
	GO:0045922	negative regulation of fatty acid metabolic process	biological_process	0.021522	3	499	19	18024	ENSCAFG00000003018,ENSCAFG00000019018,ENSCAFG00000018040
	GO:0034613	cellular protein localization	biological_process	0.021638	54	499	1307	18024	ENSCAFG00000001264,ENSCAFG00000008785,ENSCAFG00000012307,ENSCAFG00000005236,ENSCAFG00000031029,ENSCAFG00000019169,ENSCAFG00000008588,ENSCAFG00000000417,ENSCAFG00000016442,ENSCAFG00000010484,ENSCAFG00000001179,ENSCAFG00000008860,ENSCAFG00000048854,ENSCAFG00000003541,ENSCAFG00000018035,ENSCAFG00000017631,ENSCAFG00000015760,ENSCAFG00000009928,ENSCAFG00000016427,ENSCAFG00000018346,ENSCAFG00000010833,…
	GO:0046471	phosphatidylglycerol metabolic process	biological_process	0.021822	3	499	20	18024	ENSCAFG00000001424,ENSCAFG00000012906,ENSCAFG00000004267
	GO:0031475	myosin V complex	cellular_component	0.021877	1	499	1	18024	ENSCAFG00000017436
	GO:0005576	extracellular region	cellular_component	0.021892	57	499	1554	18024	ENSCAFG00000012896,ENSCAFG00000017287,ENSCAFG00000004556,ENSCAFG00000011426,ENSCAFG00000004588,ENSCAFG00000031184,ENSCAFG00000010530,ENSCAFG00000009749,ENSCAFG00000007539,ENSCAFG00000018027,ENSCAFG00000001179,ENSCAFG00000015259,ENSCAFG00000023249,ENSCAFG00000015854,ENSCAFG00000030127,ENSCAFG00000007845,ENSCAFG00000002717,ENSCAFG00000010930,ENSCAFG00000025533,ENSCAFG00000017916,ENSCAFG00000019316,…
	GO:0044087	regulation of cellular component biogenesis	biological_process	0.021915	32	499	709	18024	ENSCAFG00000015094,ENSCAFG00000008755,ENSCAFG00000011082,ENSCAFG00000010885,ENSCAFG00000018352,ENSCAFG00000001792,ENSCAFG00000016173,ENSCAFG00000016453,ENSCAFG00000002202,ENSCAFG00000001403,ENSCAFG00000005746,ENSCAFG00000019169,ENSCAFG00000010930,ENSCAFG00000031029,ENSCAFG00000002964,ENSCAFG00000018846,ENSCAFG00000012307,ENSCAFG00000028645,ENSCAFG00000010457,ENSCAFG00000016528,ENSCAFG00000008767,…
	GO:0019002	GMP binding	molecular_function	0.022069	1	499	1	18024	ENSCAFG00000019392
	GO:0006996	organelle organization	biological_process	0.022344	113	499	3110	18024	ENSCAFG00000017211,ENSCAFG00000019420,ENSCAFG00000001431,ENSCAFG00000014138,ENSCAFG00000003018,ENSCAFG00000008623,ENSCAFG00000031424,ENSCAFG00000019654,ENSCAFG00000019094,ENSCAFG00000005087,ENSCAFG00000001923,ENSCAFG00000006621,ENSCAFG00000012838,ENSCAFG00000006694,ENSCAFG00000011005,ENSCAFG00000020374,ENSCAFG00000019134,ENSCAFG00000018523,ENSCAFG00000016721,ENSCAFG00000009389,ENSCAFG00000004272,…
	GO:0051650	establishment of vesicle localization	biological_process	0.022351	12	499	190	18024	ENSCAFG00000004404,ENSCAFG00000005236,ENSCAFG00000017986,ENSCAFG00000019425,ENSCAFG00000018607,ENSCAFG00000001492,ENSCAFG00000016757,ENSCAFG00000013890,ENSCAFG00000019169,ENSCAFG00000006694,ENSCAFG00000015805,ENSCAFG00000003553
	GO:0033632	regulation of cell-cell adhesion mediated by integrin	biological_process	0.022362	2	499	7	18024	ENSCAFG00000001403,ENSCAFG00000019870
	GO:0042745	circadian sleep/wake cycle	biological_process	0.02238	2	499	9	18024	ENSCAFG00000001492,ENSCAFG00000019666
	GO:0031344	regulation of cell projection organization	biological_process	0.022509	23	499	454	18024	ENSCAFG00000017916,ENSCAFG00000020194,ENSCAFG00000019138,ENSCAFG00000009246,ENSCAFG00000015499,ENSCAFG00000006715,ENSCAFG00000003018,ENSCAFG00000031424,ENSCAFG00000001403,ENSCAFG00000017865,ENSCAFG00000031029,ENSCAFG00000000123,ENSCAFG00000004784,ENSCAFG00000008860,ENSCAFG00000019743,ENSCAFG00000001179,ENSCAFG00000010973,ENSCAFG00000008755,ENSCAFG00000005190,ENSCAFG00000016528,ENSCAFG00000010457,…
	GO:0043484	regulation of RNA splicing	biological_process	0.022585	9	499	137	18024	ENSCAFG00000016969,ENSCAFG00000017503,ENSCAFG00000003389,ENSCAFG00000009146,ENSCAFG00000001399,ENSCAFG00000019094,ENSCAFG00000006580,ENSCAFG00000014863,ENSCAFG00000019528
	GO:0043467	regulation of generation of precursor metabolites and energy	biological_process	0.022604	6	499	74	18024	ENSCAFG00000019780,ENSCAFG00000010796,ENSCAFG00000019262,ENSCAFG00000018040,ENSCAFG00000001976,ENSCAFG00000008000
	GO:0008526	phosphatidylinositol transporter activity	molecular_function	0.022631	2	499	8	18024	ENSCAFG00000009837,ENSCAFG00000012269
	GO:1904321	response to forskolin	biological_process	0.022725	2	499	7	18024	ENSCAFG00000003429,ENSCAFG00000012084
	GO:1904322	cellular response to forskolin	biological_process	0.022725	2	499	7	18024	ENSCAFG00000012084,ENSCAFG00000003429
	GO:0030516	regulation of axon extension	biological_process	0.022745	6	499	69	18024	ENSCAFG00000009246,ENSCAFG00000017865,ENSCAFG00000020194,ENSCAFG00000017916,ENSCAFG00000001179,ENSCAFG00000006715
	GO:2000574	regulation of microtubule motor activity	biological_process	0.023	2	499	9	18024	ENSCAFG00000001370,ENSCAFG00000017436
	GO:0043549	regulation of kinase activity	biological_process	0.023236	29	499	635	18024	ENSCAFG00000012307,ENSCAFG00000006715,ENSCAFG00000016066,ENSCAFG00000042514,ENSCAFG00000028636,ENSCAFG00000007614,ENSCAFG00000019236,ENSCAFG00000012245,ENSCAFG00000005667,ENSCAFG00000031029,ENSCAFG00000010758,ENSCAFG00000009480,ENSCAFG00000009408,ENSCAFG00000009248,ENSCAFG00000009122,ENSCAFG00000001179,ENSCAFG00000003190,ENSCAFG00000017643,ENSCAFG00000018027,ENSCAFG00000008860,ENSCAFG00000002397,…
	GO:0097110	scaffold protein binding	molecular_function	0.023249	4	499	33	18024	ENSCAFG00000008755,ENSCAFG00000025322,ENSCAFG00000025442,ENSCAFG00000012084
	GO:0015250	water channel activity	molecular_function	0.023349	2	499	9	18024	ENSCAFG00000008380,ENSCAFG00000003102
	GO:1901381	positive regulation of potassium ion transmembrane transport	biological_process	0.023384	3	499	20	18024	ENSCAFG00000012245,ENSCAFG00000016427,ENSCAFG00000025442
	GO:0001934	positive regulation of protein phosphorylation	biological_process	0.023442	31	499	702	18024	ENSCAFG00000010758,ENSCAFG00000031029,ENSCAFG00000005667,ENSCAFG00000012245,ENSCAFG00000009122,ENSCAFG00000031424,ENSCAFG00000016066,ENSCAFG00000008785,ENSCAFG00000006491,ENSCAFG00000006715,ENSCAFG00000032593,ENSCAFG00000000789,ENSCAFG00000017916,ENSCAFG00000028636,ENSCAFG00000017211,ENSCAFG00000010796,ENSCAFG00000016427,ENSCAFG00000000097,ENSCAFG00000016358,ENSCAFG00000012144,ENSCAFG00000008755,…
	GO:0043276	anoikis	biological_process	0.02346	3	499	20	18024	ENSCAFG00000029558,ENSCAFG00000008755,ENSCAFG00000006491
	GO:0060346	bone trabecula formation	biological_process	0.023638	2	499	9	18024	ENSCAFG00000017017,ENSCAFG00000008767
	GO:0050873	brown fat cell differentiation	biological_process	0.023769	4	499	37	18024	ENSCAFG00000011913,ENSCAFG00000031198,ENSCAFG00000010445,ENSCAFG00000010796
	GO:1903034	regulation of response to wounding	biological_process	0.02377	17	499	340	18024	ENSCAFG00000031029,ENSCAFG00000002183,ENSCAFG00000009122,ENSCAFG00000013828,ENSCAFG00000000758,ENSCAFG00000000878,ENSCAFG00000000790,ENSCAFG00000017916,ENSCAFG00000019316,ENSCAFG00000019138,ENSCAFG00000010796,ENSCAFG00000023139,ENSCAFG00000011426,ENSCAFG00000017287,ENSCAFG00000010973,ENSCAFG00000010298,ENSCAFG00000012187
	GO:0030175	filopodium	cellular_component	0.02377	6	499	67	18024	ENSCAFG00000010457,ENSCAFG00000012817,ENSCAFG00000001403,ENSCAFG00000003541,ENSCAFG00000012307,ENSCAFG00000017986
	GO:0051656	establishment of organelle localization	biological_process	0.023776	17	499	312	18024	ENSCAFG00000019169,ENSCAFG00000015552,ENSCAFG00000006694,ENSCAFG00000019654,ENSCAFG00000003553,ENSCAFG00000005236,ENSCAFG00000004404,ENSCAFG00000017986,ENSCAFG00000001492,ENSCAFG00000018607,ENSCAFG00000012891,ENSCAFG00000001226,ENSCAFG00000016757,ENSCAFG00000013890,ENSCAFG00000015805,ENSCAFG00000019425,ENSCAFG00000008000
	GO:0042327	positive regulation of phosphorylation	biological_process	0.023938	33	499	753	18024	ENSCAFG00000016066,ENSCAFG00000032593,ENSCAFG00000028636,ENSCAFG00000017211,ENSCAFG00000005667,ENSCAFG00000012245,ENSCAFG00000009122,ENSCAFG00000031424,ENSCAFG00000000097,ENSCAFG00000001976,ENSCAFG00000012144,ENSCAFG00000009994,ENSCAFG00000016528,ENSCAFG00000003167,ENSCAFG00000008785,ENSCAFG00000006491,ENSCAFG00000000789,ENSCAFG00000006715,ENSCAFG00000017916,ENSCAFG00000010796,ENSCAFG00000010758,…
	GO:0044275	cellular carbohydrate catabolic process	biological_process	0.024427	5	499	52	18024	ENSCAFG00000008611,ENSCAFG00000008000,ENSCAFG00000016797,ENSCAFG00000018040,ENSCAFG00000019780
	GO:0050730	regulation of peptidyl-tyrosine phosphorylation	biological_process	0.024522	11	499	181	18024	ENSCAFG00000017211,ENSCAFG00000016066,ENSCAFG00000006491,ENSCAFG00000008785,ENSCAFG00000001179,ENSCAFG00000012307,ENSCAFG00000019676,ENSCAFG00000008755,ENSCAFG00000009994,ENSCAFG00000017287,ENSCAFG00000000097
	GO:0030431	sleep	biological_process	0.024571	2	499	10	18024	ENSCAFG00000019666,ENSCAFG00000001492
	GO:1902580	single-organism cellular localization	biological_process	0.024798	39	499	905	18024	ENSCAFG00000018607,ENSCAFG00000017986,ENSCAFG00000005236,ENSCAFG00000000417,ENSCAFG00000019169,ENSCAFG00000031029,ENSCAFG00000018035,ENSCAFG00000048854,ENSCAFG00000001179,ENSCAFG00000010484,ENSCAFG00000019448,ENSCAFG00000015805,ENSCAFG00000004768,ENSCAFG00000016427,ENSCAFG00000018346,ENSCAFG00000015760,ENSCAFG00000010833,ENSCAFG00000016757,ENSCAFG00000001492,ENSCAFG00000001431,ENSCAFG00000009349,…
	GO:0003015	heart process	biological_process	0.025061	10	499	156	18024	ENSCAFG00000008755,ENSCAFG00000025442,ENSCAFG00000007539,ENSCAFG00000010758,ENSCAFG00000013890,ENSCAFG00000012245,ENSCAFG00000010068,ENSCAFG00000010484,ENSCAFG00000016173,ENSCAFG00000002620
	GO:0010661	positive regulation of muscle cell apoptotic process	biological_process	0.025144	2	499	8	18024	ENSCAFG00000014863,ENSCAFG00000017287
	GO:0034390	smooth muscle cell apoptotic process	biological_process	0.025189	2	499	8	18024	ENSCAFG00000014863,ENSCAFG00000017287
	GO:0034391	regulation of smooth muscle cell apoptotic process	biological_process	0.025189	2	499	8	18024	ENSCAFG00000014863,ENSCAFG00000017287
	GO:0012505	endomembrane system	cellular_component	0.025221	102	499	2757	18024	ENSCAFG00000001431,ENSCAFG00000012269,ENSCAFG00000017211,ENSCAFG00000009759,ENSCAFG00000005738,ENSCAFG00000005461,ENSCAFG00000019648,ENSCAFG00000014138,ENSCAFG00000031424,ENSCAFG00000016479,ENSCAFG00000019406,ENSCAFG00000008647,ENSCAFG00000006694,ENSCAFG00000015552,ENSCAFG00000012072,ENSCAFG00000012838,ENSCAFG00000019442,ENSCAFG00000014403,ENSCAFG00000005578,ENSCAFG00000019705,ENSCAFG00000019392,…
	GO:0005221	intracellular cyclic nucleotide activated cation channel activity	molecular_function	0.025423	2	499	8	18024	ENSCAFG00000003102,ENSCAFG00000008588
	GO:0043855	cyclic nucleotide-gated ion channel activity	molecular_function	0.025423	2	499	8	18024	ENSCAFG00000003102,ENSCAFG00000008588
	GO:0016846	carbon-sulfur lyase activity	molecular_function	0.025554	2	499	8	18024	ENSCAFG00000011591,ENSCAFG00000020030
	GO:0045912	negative regulation of carbohydrate metabolic process	biological_process	0.025679	4	499	35	18024	ENSCAFG00000016969,ENSCAFG00000018040,ENSCAFG00000019316,ENSCAFG00000003541
	GO:1901612	cardiolipin binding	molecular_function	0.025778	2	499	9	18024	ENSCAFG00000019355,ENSCAFG00000000123
	GO:0048024	regulation of mRNA splicing, via spliceosome	biological_process	0.025805	7	499	98	18024	ENSCAFG00000009146,ENSCAFG00000001399,ENSCAFG00000014863,ENSCAFG00000006580,ENSCAFG00000017503,ENSCAFG00000019528,ENSCAFG00000003389
	GO:1904357	negative regulation of telomere maintenance via telomere lengthening	biological_process	0.025936	3	499	20	18024	ENSCAFG00000008755,ENSCAFG00000006580,ENSCAFG00000016721
	GO:0031901	early endosome membrane	cellular_component	0.026368	6	499	68	18024	ENSCAFG00000014403,ENSCAFG00000016479,ENSCAFG00000003190,ENSCAFG00000009759,ENSCAFG00000003429,ENSCAFG00000019236
	GO:0030073	insulin secretion	biological_process	0.026443	8	499	117	18024	ENSCAFG00000001424,ENSCAFG00000003429,ENSCAFG00000004588,ENSCAFG00000011005,ENSCAFG00000019316,ENSCAFG00000012269,ENSCAFG00000001431,ENSCAFG00000012084
	GO:0003947	(N-acetylneuraminyl)-galactosylglucosylceramide N-acetylgalactosaminyltransferase activity	molecular_function	0.026897	1	499	1	18024	ENSCAFG00000000255
	GO:0031252	cell leading edge	cellular_component	0.026954	16	499	286	18024	ENSCAFG00000010241,ENSCAFG00000016444,ENSCAFG00000031198,ENSCAFG00000017389,ENSCAFG00000008755,ENSCAFG00000008410,ENSCAFG00000019523,ENSCAFG00000017598,ENSCAFG00000012817,ENSCAFG00000017211,ENSCAFG00000006491,ENSCAFG00000012307,ENSCAFG00000019156,ENSCAFG00000001403,ENSCAFG00000009248,ENSCAFG00000006694
	GO:0003727	single-stranded RNA binding	molecular_function	0.026957	6	499	72	18024	ENSCAFG00000003031,ENSCAFG00000016721,ENSCAFG00000010283,ENSCAFG00000046571,ENSCAFG00000010498,ENSCAFG00000019528
	GO:0034329	cell junction assembly	biological_process	0.027219	11	499	180	18024	ENSCAFG00000010796,ENSCAFG00000001792,ENSCAFG00000004968,ENSCAFG00000015499,ENSCAFG00000010484,ENSCAFG00000006491,ENSCAFG00000017389,ENSCAFG00000008755,ENSCAFG00000006497,ENSCAFG00000010930,ENSCAFG00000019169
	GO:0019217	regulation of fatty acid metabolic process	biological_process	0.027263	5	499	57	18024	ENSCAFG00000023139,ENSCAFG00000003018,ENSCAFG00000019018,ENSCAFG00000008000,ENSCAFG00000018040
	GO:0090360	platelet-derived growth factor production	biological_process	0.027887	1	499	1	18024	ENSCAFG00000005461
	GO:0090361	regulation of platelet-derived growth factor production	biological_process	0.027887	1	499	1	18024	ENSCAFG00000005461
	GO:0042044	fluid transport	biological_process	0.027913	3	499	22	18024	ENSCAFG00000008380,ENSCAFG00000003102,ENSCAFG00000003429
	GO:0072546	ER membrane protein complex	cellular_component	0.028047	2	499	11	18024	ENSCAFG00000005202,ENSCAFG00000002973
	GO:0051648	vesicle localization	biological_process	0.02806	12	499	196	18024	ENSCAFG00000001492,ENSCAFG00000018607,ENSCAFG00000005236,ENSCAFG00000004404,ENSCAFG00000017986,ENSCAFG00000019425,ENSCAFG00000015805,ENSCAFG00000003553,ENSCAFG00000016757,ENSCAFG00000006694,ENSCAFG00000019169,ENSCAFG00000013890
	GO:0050794	regulation of cellular process	biological_process	0.028213	278	499	9016	18024	ENSCAFG00000030127,ENSCAFG00000016385,ENSCAFG00000031029,ENSCAFG00000016817,ENSCAFG00000031852,ENSCAFG00000016867,ENSCAFG00000012727,ENSCAFG00000031630,ENSCAFG00000003083,ENSCAFG00000001766,ENSCAFG00000001337,ENSCAFG00000005874,ENSCAFG00000017287,ENSCAFG00000010476,ENSCAFG00000002202,ENSCAFG00000019743,ENSCAFG00000016969,ENSCAFG00000019654,ENSCAFG00000003553,ENSCAFG00000003018,ENSCAFG00000004394,…
	GO:2001225	regulation of chloride transport	biological_process	0.028219	2	499	8	18024	ENSCAFG00000019156,ENSCAFG00000003429
	GO:0001709	cell fate determination	biological_process	0.028289	3	499	26	18024	ENSCAFG00000009005,ENSCAFG00000020194,ENSCAFG00000049702
	GO:0010675	regulation of cellular carbohydrate metabolic process	biological_process	0.028542	8	499	119	18024	ENSCAFG00000008611,ENSCAFG00000023139,ENSCAFG00000018040,ENSCAFG00000019316,ENSCAFG00000019780,ENSCAFG00000016969,ENSCAFG00000012985,ENSCAFG00000008000
	GO:0009887	organ morphogenesis	biological_process	0.028883	33	499	765	18024	ENSCAFG00000002895,ENSCAFG00000029890,ENSCAFG00000017017,ENSCAFG00000019138,ENSCAFG00000015499,ENSCAFG00000009453,ENSCAFG00000003018,ENSCAFG00000016066,ENSCAFG00000010457,ENSCAFG00000011913,ENSCAFG00000008767,ENSCAFG00000008380,ENSCAFG00000003102,ENSCAFG00000003440,ENSCAFG00000015854,ENSCAFG00000002717,ENSCAFG00000012307,ENSCAFG00000006715,ENSCAFG00000016867,ENSCAFG00000016466,ENSCAFG00000005511,…
	GO:0032530	regulation of microvillus organization	biological_process	0.029108	2	499	8	18024	ENSCAFG00000001403,ENSCAFG00000000123
	GO:0003013	circulatory system process	biological_process	0.029132	15	499	281	18024	ENSCAFG00000008755,ENSCAFG00000025442,ENSCAFG00000007539,ENSCAFG00000010758,ENSCAFG00000018352,ENSCAFG00000019714,ENSCAFG00000013890,ENSCAFG00000012245,ENSCAFG00000010068,ENSCAFG00000010796,ENSCAFG00000029786,ENSCAFG00000010484,ENSCAFG00000016173,ENSCAFG00000002620,ENSCAFG00000010298
	GO:0035359	negative regulation of peroxisome proliferator activated receptor signaling pathway	biological_process	0.029389	1	499	1	18024	ENSCAFG00000019018
	GO:0009314	response to radiation	biological_process	0.029469	16	499	305	18024	ENSCAFG00000031029,ENSCAFG00000008588,ENSCAFG00000018924,ENSCAFG00000029558,ENSCAFG00000013890,ENSCAFG00000018352,ENSCAFG00000016547,ENSCAFG00000016358,ENSCAFG00000017287,ENSCAFG00000014647,ENSCAFG00000005511,ENSCAFG00000004272,ENSCAFG00000003102,ENSCAFG00000019666,ENSCAFG00000016969,ENSCAFG00000016279
	GO:0044421	extracellular region part	cellular_component	0.029671	44	499	1157	18024	ENSCAFG00000011070,ENSCAFG00000000097,ENSCAFG00000011913,ENSCAFG00000008767,ENSCAFG00000019523,ENSCAFG00000009316,ENSCAFG00000003167,ENSCAFG00000002883,ENSCAFG00000003102,ENSCAFG00000012434,ENSCAFG00000019705,ENSCAFG00000019406,ENSCAFG00000009837,ENSCAFG00000006694,ENSCAFG00000019930,ENSCAFG00000012245,ENSCAFG00000002183,ENSCAFG00000001424,ENSCAFG00000000878,ENSCAFG00000001104,ENSCAFG00000000758,…
	GO:0008156	negative regulation of DNA replication	biological_process	0.029876	4	499	37	18024	ENSCAFG00000006580,ENSCAFG00000008755,ENSCAFG00000016721,ENSCAFG00000005554
	GO:0001725	stress fiber	cellular_component	0.030268	5	499	54	18024	ENSCAFG00000001792,ENSCAFG00000031198,ENSCAFG00000005190,ENSCAFG00000010241,ENSCAFG00000015796
	GO:0014050	negative regulation of glutamate secretion	biological_process	0.030574	1	499	2	18024	ENSCAFG00000004588
	GO:0016557	peroxisome membrane biogenesis	biological_process	0.030669	1	499	1	18024	ENSCAFG00000009349
	GO:0032581	ER-dependent peroxisome organization	biological_process	0.030669	1	499	1	18024	ENSCAFG00000009349
	GO:0008361	regulation of cell size	biological_process	0.030682	9	499	137	18024	ENSCAFG00000012555,ENSCAFG00000016427,ENSCAFG00000017865,ENSCAFG00000006715,ENSCAFG00000001179,ENSCAFG00000003102,ENSCAFG00000009246,ENSCAFG00000020194,ENSCAFG00000017916
	GO:0005622	intracellular	cellular_component	0.030764	364	499	11907	18024	ENSCAFG00000007539,ENSCAFG00000017790,ENSCAFG00000017631,ENSCAFG00000016880,ENSCAFG00000041379,ENSCAFG00000015328,ENSCAFG00000009005,ENSCAFG00000008860,ENSCAFG00000007237,ENSCAFG00000012299,ENSCAFG00000019355,ENSCAFG00000004784,ENSCAFG00000019169,ENSCAFG00000010283,ENSCAFG00000019236,ENSCAFG00000007767,ENSCAFG00000000417,ENSCAFG00000019140,ENSCAFG00000004853,ENSCAFG00000005236,ENSCAFG00000012748,…
	GO:0044424	intracellular part	cellular_component	0.030764	364	499	11907	18024	ENSCAFG00000012158,ENSCAFG00000017079,ENSCAFG00000014954,ENSCAFG00000016360,ENSCAFG00000004345,ENSCAFG00000017507,ENSCAFG00000011283,ENSCAFG00000001976,ENSCAFG00000030076,ENSCAFG00000028707,ENSCAFG00000002580,ENSCAFG00000018523,ENSCAFG00000004272,ENSCAFG00000019392,ENSCAFG00000017389,ENSCAFG00000030390,ENSCAFG00000001923,ENSCAFG00000001424,ENSCAFG00000016646,ENSCAFG00000029140,ENSCAFG00000031501,…
	GO:0006915	apoptotic process	biological_process	0.030785	46	499	1136	18024	ENSCAFG00000020374,ENSCAFG00000012129,ENSCAFG00000013979,ENSCAFG00000003102,ENSCAFG00000008410,ENSCAFG00000008767,ENSCAFG00000016528,ENSCAFG00000009994,ENSCAFG00000010498,ENSCAFG00000028707,ENSCAFG00000025287,ENSCAFG00000010192,ENSCAFG00000000097,ENSCAFG00000001976,ENSCAFG00000029558,ENSCAFG00000017211,ENSCAFG00000015499,ENSCAFG00000009453,ENSCAFG00000000878,ENSCAFG00000013828,ENSCAFG00000015197,…
	GO:0012501	programmed cell death	biological_process	0.030894	47	499	1164	18024	ENSCAFG00000017287,ENSCAFG00000011426,ENSCAFG00000008755,ENSCAFG00000002469,ENSCAFG00000016358,ENSCAFG00000018352,ENSCAFG00000016427,ENSCAFG00000019355,ENSCAFG00000016279,ENSCAFG00000017643,ENSCAFG00000009005,ENSCAFG00000016173,ENSCAFG00000001179,ENSCAFG00000010476,ENSCAFG00000014863,ENSCAFG00000015635,ENSCAFG00000018838,ENSCAFG00000031852,ENSCAFG00000003440,ENSCAFG00000031029,ENSCAFG00000004784,…
	GO:0005769	early endosome	cellular_component	0.030986	13	499	221	18024	ENSCAFG00000014403,ENSCAFG00000005578,ENSCAFG00000001431,ENSCAFG00000003190,ENSCAFG00000009759,ENSCAFG00000020172,ENSCAFG00000012307,ENSCAFG00000005236,ENSCAFG00000016528,ENSCAFG00000016479,ENSCAFG00000012838,ENSCAFG00000003429,ENSCAFG00000019236
	GO:0010867	positive regulation of triglyceride biosynthetic process	biological_process	0.031002	2	499	9	18024	ENSCAFG00000003018,ENSCAFG00000019018
	GO:0051963	regulation of synapse assembly	biological_process	0.031004	5	499	62	18024	ENSCAFG00000016453,ENSCAFG00000018352,ENSCAFG00000002964,ENSCAFG00000015499,ENSCAFG00000016528
	GO:0045721	negative regulation of gluconeogenesis	biological_process	0.031371	2	499	9	18024	ENSCAFG00000019316,ENSCAFG00000016969
	GO:0019904	protein domain specific binding	molecular_function	0.031413	21	499	429	18024	ENSCAFG00000000758,ENSCAFG00000006580,ENSCAFG00000016066,ENSCAFG00000014199,ENSCAFG00000009453,ENSCAFG00000001431,ENSCAFG00000010796,ENSCAFG00000012817,ENSCAFG00000003429,ENSCAFG00000023139,ENSCAFG00000001976,ENSCAFG00000008755,ENSCAFG00000019387,ENSCAFG00000015805,ENSCAFG00000025442,ENSCAFG00000008922,ENSCAFG00000001179,ENSCAFG00000016173,ENSCAFG00000020374,ENSCAFG00000011005,ENSCAFG00000016279
	GO:0042164	interleukin-12 alpha subunit binding	molecular_function	0.031429	1	499	1	18024	ENSCAFG00000017287
	GO:0019220	regulation of phosphate metabolic process	biological_process	0.031482	52	499	1311	18024	ENSCAFG00000013890,ENSCAFG00000001976,ENSCAFG00000000097,ENSCAFG00000012144,ENSCAFG00000016528,ENSCAFG00000009994,ENSCAFG00000003167,ENSCAFG00000008000,ENSCAFG00000019780,ENSCAFG00000003190,ENSCAFG00000009480,ENSCAFG00000005667,ENSCAFG00000012245,ENSCAFG00000007614,ENSCAFG00000009122,ENSCAFG00000009408,ENSCAFG00000031424,ENSCAFG00000016066,ENSCAFG00000032593,ENSCAFG00000019650,ENSCAFG00000028636,…
	GO:0070158	mitochondrial seryl-tRNA aminoacylation	biological_process	0.031486	1	499	1	18024	ENSCAFG00000005629
	GO:0009855	determination of bilateral symmetry	biological_process	0.031548	7	499	100	18024	ENSCAFG00000012067,ENSCAFG00000002717,ENSCAFG00000016466,ENSCAFG00000001179,ENSCAFG00000010476,ENSCAFG00000002615,ENSCAFG00000001923
	GO:0006972	hyperosmotic response	biological_process	0.031772	2	499	9	18024	ENSCAFG00000010796,ENSCAFG00000003102
	GO:0000459	exonucleolytic trimming involved in rRNA processing	biological_process	0.031782	2	499	9	18024	ENSCAFG00000004807,ENSCAFG00000016721
	GO:0000467	exonucleolytic trimming to generate mature 3'-end of 5.8S rRNA from tricistronic rRNA transcript (SSU-rRNA, 5.8S rRNA, LSU-rRNA)	biological_process	0.031782	2	499	9	18024	ENSCAFG00000016721,ENSCAFG00000004807
	GO:0051338	regulation of transferase activity	biological_process	0.031974	32	499	734	18024	ENSCAFG00000019676,ENSCAFG00000008755,ENSCAFG00000005874,ENSCAFG00000004556,ENSCAFG00000017287,ENSCAFG00000002397,ENSCAFG00000008860,ENSCAFG00000018027,ENSCAFG00000017643,ENSCAFG00000001179,ENSCAFG00000011962,ENSCAFG00000009248,ENSCAFG00000010758,ENSCAFG00000031029,ENSCAFG00000019236,ENSCAFG00000003083,ENSCAFG00000042514,ENSCAFG00000006715,ENSCAFG00000012307,ENSCAFG00000016360,ENSCAFG00000012144,…
	GO:0006886	intracellular protein transport	biological_process	0.031998	31	499	713	18024	ENSCAFG00000005236,ENSCAFG00000000856,ENSCAFG00000001264,ENSCAFG00000009349,ENSCAFG00000001431,ENSCAFG00000012838,ENSCAFG00000031029,ENSCAFG00000015552,ENSCAFG00000019169,ENSCAFG00000009480,ENSCAFG00000006694,ENSCAFG00000008611,ENSCAFG00000000417,ENSCAFG00000019289,ENSCAFG00000029890,ENSCAFG00000019425,ENSCAFG00000019392,ENSCAFG00000016442,ENSCAFG00000011005,ENSCAFG00000014403,ENSCAFG00000018035,…
	GO:0051234	establishment of localization	biological_process	0.032123	130	499	3719	18024	ENSCAFG00000018035,ENSCAFG00000003541,ENSCAFG00000048854,ENSCAFG00000004045,ENSCAFG00000018352,ENSCAFG00000009928,ENSCAFG00000004588,ENSCAFG00000016757,ENSCAFG00000018607,ENSCAFG00000001264,ENSCAFG00000017986,ENSCAFG00000017166,ENSCAFG00000017776,ENSCAFG00000016149,ENSCAFG00000025373,ENSCAFG00000019425,ENSCAFG00000008000,ENSCAFG00000003102,ENSCAFG00000025390,ENSCAFG00000005830,ENSCAFG00000010457,…
	GO:0048583	regulation of response to stimulus	biological_process	0.032158	101	499	2769	18024	ENSCAFG00000031029,ENSCAFG00000004784,ENSCAFG00000019169,ENSCAFG00000007845,ENSCAFG00000007767,ENSCAFG00000020172,ENSCAFG00000029786,ENSCAFG00000019018,ENSCAFG00000006715,ENSCAFG00000019316,ENSCAFG00000017916,ENSCAFG00000010796,ENSCAFG00000017598,ENSCAFG00000017790,ENSCAFG00000007539,ENSCAFG00000010833,ENSCAFG00000017287,ENSCAFG00000005874,ENSCAFG00000010476,ENSCAFG00000008860,ENSCAFG00000009005,…
	GO:0051640	organelle localization	biological_process	0.032456	20	499	397	18024	ENSCAFG00000019425,ENSCAFG00000008000,ENSCAFG00000016757,ENSCAFG00000012891,ENSCAFG00000001226,ENSCAFG00000016358,ENSCAFG00000013890,ENSCAFG00000015805,ENSCAFG00000005236,ENSCAFG00000004404,ENSCAFG00000019018,ENSCAFG00000017986,ENSCAFG00000001492,ENSCAFG00000018607,ENSCAFG00000006694,ENSCAFG00000019169,ENSCAFG00000015552,ENSCAFG00000019654,ENSCAFG00000003553,ENSCAFG00000000878
	GO:0010189	vitamin E biosynthetic process	biological_process	0.032508	1	499	1	18024	ENSCAFG00000009837
	GO:1904121	phosphatidylethanolamine transporter activity	molecular_function	0.032508	1	499	1	18024	ENSCAFG00000009837
	GO:0007043	cell-cell junction assembly	biological_process	0.03263	7	499	102	18024	ENSCAFG00000010796,ENSCAFG00000004968,ENSCAFG00000015499,ENSCAFG00000006497,ENSCAFG00000010484,ENSCAFG00000019169,ENSCAFG00000017389
	GO:0009799	specification of symmetry	biological_process	0.032909	7	499	101	18024	ENSCAFG00000016466,ENSCAFG00000002717,ENSCAFG00000012067,ENSCAFG00000002615,ENSCAFG00000010476,ENSCAFG00000001179,ENSCAFG00000001923
	GO:0005737	cytoplasm	cellular_component	0.033015	280	499	8864	18024	ENSCAFG00000008517,ENSCAFG00000016066,ENSCAFG00000004267,ENSCAFG00000019406,ENSCAFG00000008611,ENSCAFG00000017037,ENSCAFG00000014115,ENSCAFG00000006621,ENSCAFG00000031424,ENSCAFG00000009146,ENSCAFG00000016479,ENSCAFG00000008922,ENSCAFG00000002883,ENSCAFG00000012301,ENSCAFG00000009389,ENSCAFG00000020374,ENSCAFG00000015368,ENSCAFG00000003429,ENSCAFG00000002246,ENSCAFG00000004533,ENSCAFG00000029786,…
	GO:0051347	positive regulation of transferase activity	biological_process	0.033137	22	499	456	18024	ENSCAFG00000006715,ENSCAFG00000016066,ENSCAFG00000028636,ENSCAFG00000003083,ENSCAFG00000012245,ENSCAFG00000031029,ENSCAFG00000005667,ENSCAFG00000010758,ENSCAFG00000009248,ENSCAFG00000011962,ENSCAFG00000009122,ENSCAFG00000001179,ENSCAFG00000017643,ENSCAFG00000018027,ENSCAFG00000000097,ENSCAFG00000004556,ENSCAFG00000017287,ENSCAFG00000016528,ENSCAFG00000005874,ENSCAFG00000008755,ENSCAFG00000016360,…
	GO:0051174	regulation of phosphorus metabolic process	biological_process	0.033203	52	499	1315	18024	ENSCAFG00000016839,ENSCAFG00000000789,ENSCAFG00000006715,ENSCAFG00000012307,ENSCAFG00000042514,ENSCAFG00000029786,ENSCAFG00000008785,ENSCAFG00000006491,ENSCAFG00000010796,ENSCAFG00000017916,ENSCAFG00000019236,ENSCAFG00000010758,ENSCAFG00000031029,ENSCAFG00000009248,ENSCAFG00000001179,ENSCAFG00000010476,ENSCAFG00000017643,ENSCAFG00000002397,ENSCAFG00000018027,ENSCAFG00000008860,ENSCAFG00000001879,…
	GO:0008115	sarcosine oxidase activity	molecular_function	0.033328	1	499	1	18024	ENSCAFG00000018883
	GO:0033514	L-lysine catabolic process to acetyl-CoA via L-pipecolate	biological_process	0.033328	1	499	1	18024	ENSCAFG00000018883
	GO:0050031	L-pipecolate oxidase activity	molecular_function	0.033328	1	499	1	18024	ENSCAFG00000018883
	GO:0032588	trans-Golgi network membrane	cellular_component	0.033394	3	499	23	18024	ENSCAFG00000012838,ENSCAFG00000017964,ENSCAFG00000001431
	GO:0001975	response to amphetamine	biological_process	0.033551	2	499	9	18024	ENSCAFG00000013828,ENSCAFG00000013890
	GO:0014075	response to amine	biological_process	0.033551	2	499	9	18024	ENSCAFG00000013828,ENSCAFG00000013890
	GO:0006810	transport	biological_process	0.033629	126	499	3606	18024	ENSCAFG00000012838,ENSCAFG00000015552,ENSCAFG00000012072,ENSCAFG00000008611,ENSCAFG00000006694,ENSCAFG00000031501,ENSCAFG00000009837,ENSCAFG00000019654,ENSCAFG00000003553,ENSCAFG00000029890,ENSCAFG00000009122,ENSCAFG00000005087,ENSCAFG00000001424,ENSCAFG00000003018,ENSCAFG00000009759,ENSCAFG00000005738,ENSCAFG00000001492,ENSCAFG00000012269,ENSCAFG00000001431,ENSCAFG00000003429,ENSCAFG00000023139,…
	GO:0051978	lysophospholipid transporter activity	molecular_function	0.033634	1	499	1	18024	ENSCAFG00000003018
	GO:1901480	oleate transporter activity	molecular_function	0.033634	1	499	1	18024	ENSCAFG00000003018
	GO:0015485	cholesterol binding	molecular_function	0.033668	4	499	39	18024	ENSCAFG00000023139,ENSCAFG00000001574,ENSCAFG00000008611,ENSCAFG00000015805
	GO:0016324	apical plasma membrane	cellular_component	0.033706	12	499	205	18024	ENSCAFG00000019714,ENSCAFG00000000123,ENSCAFG00000017037,ENSCAFG00000012891,ENSCAFG00000000097,ENSCAFG00000003429,ENSCAFG00000010457,ENSCAFG00000001403,ENSCAFG00000003102,ENSCAFG00000012269,ENSCAFG00000017211,ENSCAFG00000008380
	GO:0031334	positive regulation of protein complex assembly	biological_process	0.033753	11	499	189	18024	ENSCAFG00000019870,ENSCAFG00000018846,ENSCAFG00000001431,ENSCAFG00000001976,ENSCAFG00000010885,ENSCAFG00000028645,ENSCAFG00000007898,ENSCAFG00000015094,ENSCAFG00000008755,ENSCAFG00000005746,ENSCAFG00000008767
	GO:0050829	defense response to Gram-negative bacterium	biological_process	0.033835	4	499	46	18024	ENSCAFG00000002183,ENSCAFG00000009122,ENSCAFG00000012896,ENSCAFG00000017287
	GO:0004408	holocytochrome-c synthase activity	molecular_function	0.034086	1	499	1	18024	ENSCAFG00000011591
	GO:0017003	protein-heme linkage	biological_process	0.034086	1	499	1	18024	ENSCAFG00000011591
	GO:0017006	protein-tetrapyrrole linkage	biological_process	0.034086	1	499	1	18024	ENSCAFG00000011591
	GO:0018063	cytochrome c-heme linkage	biological_process	0.034086	1	499	1	18024	ENSCAFG00000011591
	GO:0042728	flavin-containing compound catabolic process	biological_process	0.034204	1	499	1	18024	ENSCAFG00000001976
	GO:0072389	flavin adenine dinucleotide catabolic process	biological_process	0.034204	1	499	1	18024	ENSCAFG00000001976
	GO:1903007	positive regulation of Lys63-specific deubiquitinase activity	biological_process	0.034204	1	499	1	18024	ENSCAFG00000001976
	GO:1990730	VCP-NSFL1C complex	cellular_component	0.034204	1	499	1	18024	ENSCAFG00000001976
	GO:0004616	phosphogluconate dehydrogenase (decarboxylating) activity	molecular_function	0.034231	1	499	1	18024	ENSCAFG00000016797
	GO:0050152	omega-amidase activity	molecular_function	0.034271	1	499	1	18024	ENSCAFG00000009292
	GO:0007026	negative regulation of microtubule depolymerization	biological_process	0.034292	3	499	23	18024	ENSCAFG00000011082,ENSCAFG00000005746,ENSCAFG00000019523
	GO:0045098	type III intermediate filament	cellular_component	0.034376	1	499	2	18024	ENSCAFG00000008623
	GO:1903353	regulation of nucleus organization	biological_process	0.034391	1	499	1	18024	ENSCAFG00000023139
	GO:0061366	behavioral response to chemical pain	biological_process	0.03441	1	499	1	18024	ENSCAFG00000016528
	GO:0061368	behavioral response to formalin induced pain	biological_process	0.03441	1	499	1	18024	ENSCAFG00000016528
	GO:0035674	tricarboxylic acid transmembrane transport	biological_process	0.03441	1	499	1	18024	ENSCAFG00000015368
	GO:0035981	tongue muscle cell differentiation	biological_process	0.03441	1	499	1	18024	ENSCAFG00000009005
	GO:1902811	positive regulation of skeletal muscle fiber differentiation	biological_process	0.03441	1	499	1	18024	ENSCAFG00000009005
	GO:2001035	regulation of tongue muscle cell differentiation	biological_process	0.03441	1	499	1	18024	ENSCAFG00000009005
	GO:2001037	positive regulation of tongue muscle cell differentiation	biological_process	0.03441	1	499	1	18024	ENSCAFG00000009005
	GO:0016076	snRNA catabolic process	biological_process	0.03441	1	499	1	18024	ENSCAFG00000016721
	GO:0042868	antisense RNA metabolic process	biological_process	0.03441	1	499	1	18024	ENSCAFG00000016721
	GO:0071036	nuclear polyadenylation-dependent snoRNA catabolic process	biological_process	0.03441	1	499	1	18024	ENSCAFG00000016721
	GO:0071037	nuclear polyadenylation-dependent snRNA catabolic process	biological_process	0.03441	1	499	1	18024	ENSCAFG00000016721
	GO:0071039	nuclear polyadenylation-dependent CUT catabolic process	biological_process	0.03441	1	499	1	18024	ENSCAFG00000016721
	GO:0071040	nuclear polyadenylation-dependent antisense transcript catabolic process	biological_process	0.03441	1	499	1	18024	ENSCAFG00000016721
	GO:0071041	antisense RNA transcript catabolic process	biological_process	0.03441	1	499	1	18024	ENSCAFG00000016721
	GO:1902838	regulation of nuclear migration along microtubule	biological_process	0.03441	1	499	1	18024	ENSCAFG00000001226
	GO:0017055	negative regulation of RNA polymerase II transcriptional preinitiation complex assembly	biological_process	0.034411	1	499	1	18024	ENSCAFG00000016173
	GO:0045925	positive regulation of female receptivity	biological_process	0.034411	1	499	1	18024	ENSCAFG00000016173
	GO:0032445	fructose import	biological_process	0.034411	1	499	1	18024	ENSCAFG00000019714
	GO:0071332	cellular response to fructose stimulus	biological_process	0.034411	1	499	1	18024	ENSCAFG00000019714
	GO:1990539	fructose import across plasma membrane	biological_process	0.034411	1	499	1	18024	ENSCAFG00000019714
	GO:0010731	protein glutathionylation	biological_process	0.034411	1	499	1	18024	ENSCAFG00000019598
	GO:0010732	regulation of protein glutathionylation	biological_process	0.034411	1	499	1	18024	ENSCAFG00000019598
	GO:0010734	negative regulation of protein glutathionylation	biological_process	0.034411	1	499	1	18024	ENSCAFG00000019598
	GO:0030184	nitric oxide transmembrane transporter activity	molecular_function	0.034411	1	499	1	18024	ENSCAFG00000003102
	GO:0035378	carbon dioxide transmembrane transport	biological_process	0.034411	1	499	1	18024	ENSCAFG00000003102
	GO:0035379	carbon dioxide transmembrane transporter activity	molecular_function	0.034411	1	499	1	18024	ENSCAFG00000003102
	GO:0046878	positive regulation of saliva secretion	biological_process	0.034411	1	499	1	18024	ENSCAFG00000003102
	GO:0072019	proximal convoluted tubule development	biological_process	0.034411	1	499	1	18024	ENSCAFG00000003102
	GO:0072020	proximal straight tubule development	biological_process	0.034411	1	499	1	18024	ENSCAFG00000003102
	GO:0072022	descending thin limb development	biological_process	0.034411	1	499	1	18024	ENSCAFG00000003102
	GO:0072032	proximal convoluted tubule segment 2 development	biological_process	0.034411	1	499	1	18024	ENSCAFG00000003102
	GO:0072220	metanephric descending thin limb development	biological_process	0.034411	1	499	1	18024	ENSCAFG00000003102
	GO:0072229	metanephric proximal convoluted tubule development	biological_process	0.034411	1	499	1	18024	ENSCAFG00000003102
	GO:0072230	metanephric proximal straight tubule development	biological_process	0.034411	1	499	1	18024	ENSCAFG00000003102
	GO:0072232	metanephric proximal convoluted tubule segment 2 development	biological_process	0.034411	1	499	1	18024	ENSCAFG00000003102
	GO:0072237	metanephric proximal tubule development	biological_process	0.034411	1	499	1	18024	ENSCAFG00000003102
	GO:0085018	maintenance of symbiont-containing vacuole by host	biological_process	0.034411	1	499	1	18024	ENSCAFG00000003102
	GO:0004947	bradykinin receptor activity	molecular_function	0.034412	1	499	1	18024	ENSCAFG00000029786
	GO:1902238	regulation of intrinsic apoptotic signaling pathway in response to osmotic stress by p53 class mediator	biological_process	0.034412	1	499	1	18024	ENSCAFG00000029786
	GO:1902239	negative regulation of intrinsic apoptotic signaling pathway in response to osmotic stress by p53 class mediator	biological_process	0.034412	1	499	1	18024	ENSCAFG00000029786
	GO:1990127	intrinsic apoptotic signaling pathway in response to osmotic stress by p53 class mediator	biological_process	0.034412	1	499	1	18024	ENSCAFG00000029786
	GO:0004061	arylformamidase activity	molecular_function	0.034412	1	499	1	18024	ENSCAFG00000048539
	GO:0004587	ornithine-oxo-acid transaminase activity	molecular_function	0.034413	1	499	1	18024	ENSCAFG00000012743
	GO:0010121	arginine catabolic process to proline via ornithine	biological_process	0.034413	1	499	1	18024	ENSCAFG00000012743
	GO:0019493	arginine catabolic process to proline	biological_process	0.034413	1	499	1	18024	ENSCAFG00000012743
	GO:0019544	arginine catabolic process to glutamate	biological_process	0.034413	1	499	1	18024	ENSCAFG00000012743
	GO:0050155	ornithine(lysine) transaminase activity	molecular_function	0.034413	1	499	1	18024	ENSCAFG00000012743
	GO:0008116	prostaglandin-I synthase activity	molecular_function	0.034413	1	499	1	18024	ENSCAFG00000011426
	GO:0061015	snRNA import into nucleus	biological_process	0.034413	1	499	1	18024	ENSCAFG00000018035
	GO:0003136	negative regulation of heart induction by canonical Wnt signaling pathway	biological_process	0.034414	1	499	1	18024	ENSCAFG00000001179
	GO:0009997	negative regulation of cardioblast cell fate specification	biological_process	0.034414	1	499	1	18024	ENSCAFG00000001179
	GO:0021874	Wnt signaling pathway involved in forebrain neuroblast division	biological_process	0.034414	1	499	1	18024	ENSCAFG00000001179
	GO:0042660	positive regulation of cell fate specification	biological_process	0.034414	1	499	1	18024	ENSCAFG00000001179
	GO:0042684	cardioblast cell fate commitment	biological_process	0.034414	1	499	1	18024	ENSCAFG00000001179
	GO:0042685	cardioblast cell fate specification	biological_process	0.034414	1	499	1	18024	ENSCAFG00000001179
	GO:0042686	regulation of cardioblast cell fate specification	biological_process	0.034414	1	499	1	18024	ENSCAFG00000001179
	GO:0044343	canonical Wnt signaling pathway involved in regulation of type B pancreatic cell proliferation	biological_process	0.034414	1	499	1	18024	ENSCAFG00000001179
	GO:0048337	positive regulation of mesodermal cell fate specification	biological_process	0.034414	1	499	1	18024	ENSCAFG00000001179
	GO:0061184	positive regulation of dermatome development	biological_process	0.034414	1	499	1	18024	ENSCAFG00000001179
	GO:1901320	negative regulation of heart induction	biological_process	0.034414	1	499	1	18024	ENSCAFG00000001179
	GO:2000044	negative regulation of cardiac cell fate specification	biological_process	0.034414	1	499	1	18024	ENSCAFG00000001179
	GO:2000079	regulation of canonical Wnt signaling pathway involved in controlling type B pancreatic cell proliferation	biological_process	0.034414	1	499	1	18024	ENSCAFG00000001179
	GO:2000081	positive regulation of canonical Wnt signaling pathway involved in controlling type B pancreatic cell proliferation	biological_process	0.034414	1	499	1	18024	ENSCAFG00000001179
	GO:0004310	farnesyl-diphosphate farnesyltransferase activity	molecular_function	0.034415	1	499	1	18024	ENSCAFG00000007948
	GO:0051996	squalene synthase activity	molecular_function	0.034415	1	499	1	18024	ENSCAFG00000007948
	GO:0001678	cellular glucose homeostasis	biological_process	0.034416	6	499	77	18024	ENSCAFG00000003429,ENSCAFG00000012084,ENSCAFG00000012269,ENSCAFG00000019316,ENSCAFG00000001424,ENSCAFG00000012985
	GO:0048499	synaptic vesicle membrane organization	biological_process	0.03442	1	499	1	18024	ENSCAFG00000019425
	GO:0098830	presynaptic endosome	cellular_component	0.03442	1	499	1	18024	ENSCAFG00000019425
	GO:0090215	regulation of 1-phosphatidylinositol-4-phosphate 5-kinase activity	biological_process	0.034424	1	499	1	18024	ENSCAFG00000009248
	GO:0090216	positive regulation of 1-phosphatidylinositol-4-phosphate 5-kinase activity	biological_process	0.034424	1	499	1	18024	ENSCAFG00000009248
	GO:0016524	latrotoxin receptor activity	molecular_function	0.034426	1	499	1	18024	ENSCAFG00000016453
	GO:0016507	mitochondrial fatty acid beta-oxidation multienzyme complex	cellular_component	0.034441	1	499	1	18024	ENSCAFG00000004267
	GO:0036125	fatty acid beta-oxidation multienzyme complex	cellular_component	0.034441	1	499	1	18024	ENSCAFG00000004267
	GO:0098633	collagen fibril binding	molecular_function	0.034443	1	499	1	18024	ENSCAFG00000001104
	GO:0031151	histone methyltransferase activity (H3-K79 specific)	molecular_function	0.034444	1	499	1	18024	ENSCAFG00000019420
	GO:0009386	translational attenuation	biological_process	0.034454	1	499	1	18024	ENSCAFG00000019262
	GO:0072382	minus-end-directed vesicle transport along microtubule	biological_process	0.03451	1	499	1	18024	ENSCAFG00000017986
	GO:0030103	vasopressin secretion	biological_process	0.034512	1	499	1	18024	ENSCAFG00000010796
	GO:0010626	negative regulation of Schwann cell proliferation	biological_process	0.034514	1	499	1	18024	ENSCAFG00000019387
	GO:0090651	apical cytoplasm	cellular_component	0.034528	1	499	1	18024	ENSCAFG00000004404
	GO:1902630	regulation of membrane hyperpolarization	biological_process	0.034542	1	499	1	18024	ENSCAFG00000014647
	GO:1902631	negative regulation of membrane hyperpolarization	biological_process	0.034542	1	499	1	18024	ENSCAFG00000014647
	GO:0014886	transition between slow and fast fiber	biological_process	0.034552	1	499	1	18024	ENSCAFG00000011763
	GO:0042568	insulin-like growth factor binary complex	cellular_component	0.034555	1	499	1	18024	ENSCAFG00000028636
	GO:1990275	preribosome binding	molecular_function	0.034617	1	499	1	18024	ENSCAFG00000016360
	GO:0047444	N-acylneuraminate-9-phosphate synthase activity	molecular_function	0.034694	1	499	1	18024	ENSCAFG00000002469
	GO:0031982	vesicle	cellular_component	0.034715	40	499	954	18024	ENSCAFG00000017211,ENSCAFG00000001431,ENSCAFG00000004404,ENSCAFG00000015444,ENSCAFG00000016066,ENSCAFG00000000436,ENSCAFG00000003553,ENSCAFG00000019289,ENSCAFG00000012838,ENSCAFG00000008611,ENSCAFG00000006694,ENSCAFG00000019406,ENSCAFG00000008380,ENSCAFG00000011588,ENSCAFG00000003102,ENSCAFG00000019134,ENSCAFG00000014533,ENSCAFG00000019392,ENSCAFG00000017389,ENSCAFG00000002883,ENSCAFG00000005830,…
	GO:0045186	zonula adherens assembly	biological_process	0.034757	1	499	1	18024	ENSCAFG00000015499
	GO:0009611	response to wounding	biological_process	0.034869	24	499	537	18024	ENSCAFG00000001179,ENSCAFG00000010476,ENSCAFG00000010973,ENSCAFG00000019134,ENSCAFG00000003102,ENSCAFG00000010298,ENSCAFG00000012187,ENSCAFG00000006874,ENSCAFG00000023139,ENSCAFG00000011426,ENSCAFG00000017287,ENSCAFG00000008767,ENSCAFG00000000790,ENSCAFG00000006491,ENSCAFG00000019138,ENSCAFG00000010796,ENSCAFG00000017916,ENSCAFG00000019316,ENSCAFG00000002183,ENSCAFG00000031029,ENSCAFG00000009122,…
	GO:0035622	intrahepatic bile duct development	biological_process	0.034947	1	499	1	18024	ENSCAFG00000010476
	GO:1990705	cholangiocyte proliferation	biological_process	0.034947	1	499	1	18024	ENSCAFG00000010476
	GO:0005260	channel-conductance-controlling ATPase activity	molecular_function	0.034962	1	499	1	18024	ENSCAFG00000003429
	GO:1902159	regulation of cyclic nucleotide-gated ion channel activity	biological_process	0.034962	1	499	1	18024	ENSCAFG00000003429
	GO:1902161	positive regulation of cyclic nucleotide-gated ion channel activity	biological_process	0.034962	1	499	1	18024	ENSCAFG00000003429
	GO:1902941	regulation of voltage-gated chloride channel activity	biological_process	0.034962	1	499	1	18024	ENSCAFG00000003429
	GO:1902943	positive regulation of voltage-gated chloride channel activity	biological_process	0.034962	1	499	1	18024	ENSCAFG00000003429
	GO:1903797	positive regulation of inorganic anion transmembrane transport	biological_process	0.034962	1	499	1	18024	ENSCAFG00000003429
	GO:0031090	organelle membrane	cellular_component	0.035002	73	499	2043	18024	ENSCAFG00000003541,ENSCAFG00000017643,ENSCAFG00000005202,ENSCAFG00000019448,ENSCAFG00000008755,ENSCAFG00000015805,ENSCAFG00000011426,ENSCAFG00000018220,ENSCAFG00000030020,ENSCAFG00000014199,ENSCAFG00000023629,ENSCAFG00000000761,ENSCAFG00000008380,ENSCAFG00000019780,ENSCAFG00000003190,ENSCAFG00000012129,ENSCAFG00000019425,ENSCAFG00000013979,ENSCAFG00000011588,ENSCAFG00000003102,ENSCAFG00000025390,…
	GO:0043268	positive regulation of potassium ion transport	biological_process	0.03508	3	499	23	18024	ENSCAFG00000025442,ENSCAFG00000012245,ENSCAFG00000016427
	GO:0021852	pyramidal neuron migration	biological_process	0.035084	1	499	1	18024	ENSCAFG00000015669
	GO:1903904	negative regulation of establishment of T cell polarity	biological_process	0.035199	1	499	1	18024	ENSCAFG00000010457
	GO:2001107	negative regulation of Rho guanyl-nucleotide exchange factor activity	biological_process	0.035199	1	499	1	18024	ENSCAFG00000010457
	GO:0004638	phosphoribosylaminoimidazole carboxylase activity	molecular_function	0.035319	1	499	1	18024	ENSCAFG00000002202
	GO:0004639	phosphoribosylaminoimidazolesuccinocarboxamide synthase activity	molecular_function	0.035319	1	499	1	18024	ENSCAFG00000002202
	GO:0043727	5-amino-4-imidazole carboxylate lyase activity	molecular_function	0.035319	1	499	1	18024	ENSCAFG00000002202
	GO:0090242	retinoic acid receptor signaling pathway involved in somitogenesis	biological_process	0.035398	1	499	1	18024	ENSCAFG00000016466
	GO:0032028	myosin head/neck binding	molecular_function	0.035518	1	499	1	18024	ENSCAFG00000001792
	GO:0032034	myosin II head/neck binding	molecular_function	0.035518	1	499	1	18024	ENSCAFG00000001792
	GO:0032038	myosin II heavy chain binding	molecular_function	0.035518	1	499	1	18024	ENSCAFG00000001792
	GO:0042981	regulation of apoptotic process	biological_process	0.035649	38	499	924	18024	ENSCAFG00000016427,ENSCAFG00000018352,ENSCAFG00000002469,ENSCAFG00000008755,ENSCAFG00000017287,ENSCAFG00000011426,ENSCAFG00000010476,ENSCAFG00000001179,ENSCAFG00000016173,ENSCAFG00000016279,ENSCAFG00000019355,ENSCAFG00000004784,ENSCAFG00000031029,ENSCAFG00000031852,ENSCAFG00000014863,ENSCAFG00000029786,ENSCAFG00000016466,ENSCAFG00000006491,ENSCAFG00000012307,ENSCAFG00000028707,ENSCAFG00000001976,…
	GO:0019869	chloride channel inhibitor activity	molecular_function	0.035676	2	499	9	18024	ENSCAFG00000003429,ENSCAFG00000016427
	GO:0016023	cytoplasmic membrane-bounded vesicle	cellular_component	0.036302	30	499	683	18024	ENSCAFG00000017826,ENSCAFG00000012896,ENSCAFG00000015805,ENSCAFG00000001337,ENSCAFG00000017631,ENSCAFG00000004588,ENSCAFG00000010833,ENSCAFG00000003541,ENSCAFG00000008380,ENSCAFG00000019392,ENSCAFG00000017389,ENSCAFG00000002883,ENSCAFG00000019134,ENSCAFG00000015200,ENSCAFG00000014533,ENSCAFG00000011588,ENSCAFG00000019289,ENSCAFG00000000436,ENSCAFG00000019406,ENSCAFG00000019169,ENSCAFG00000006694,…
	GO:0070189	kynurenine metabolic process	biological_process	0.036352	2	499	9	18024	ENSCAFG00000048539,ENSCAFG00000020030
	GO:0047484	regulation of response to osmotic stress	biological_process	0.037136	2	499	10	18024	ENSCAFG00000010796,ENSCAFG00000029786
	GO:0003026	regulation of systemic arterial blood pressure by aortic arch baroreceptor feedback	biological_process	0.03731	1	499	1	18024	ENSCAFG00000018352
	GO:0005372	water transmembrane transporter activity	molecular_function	0.037584	2	499	11	18024	ENSCAFG00000008380,ENSCAFG00000003102
	GO:0010562	positive regulation of phosphorus metabolic process	biological_process	0.037601	34	499	810	18024	ENSCAFG00000009248,ENSCAFG00000010758,ENSCAFG00000031029,ENSCAFG00000017916,ENSCAFG00000010796,ENSCAFG00000008785,ENSCAFG00000006491,ENSCAFG00000000789,ENSCAFG00000006715,ENSCAFG00000008755,ENSCAFG00000005874,ENSCAFG00000017287,ENSCAFG00000004556,ENSCAFG00000016427,ENSCAFG00000016358,ENSCAFG00000018027,ENSCAFG00000017643,ENSCAFG00000010476,ENSCAFG00000001179,ENSCAFG00000009122,ENSCAFG00000031424,…
	GO:0045937	positive regulation of phosphate metabolic process	biological_process	0.037601	34	499	810	18024	ENSCAFG00000009248,ENSCAFG00000031029,ENSCAFG00000010758,ENSCAFG00000017916,ENSCAFG00000010796,ENSCAFG00000008785,ENSCAFG00000006491,ENSCAFG00000000789,ENSCAFG00000006715,ENSCAFG00000008755,ENSCAFG00000017287,ENSCAFG00000004556,ENSCAFG00000005874,ENSCAFG00000016427,ENSCAFG00000016358,ENSCAFG00000018027,ENSCAFG00000017643,ENSCAFG00000001179,ENSCAFG00000010476,ENSCAFG00000009122,ENSCAFG00000031424,…
	GO:0044093	positive regulation of molecular function	biological_process	0.038078	49	499	1210	18024	ENSCAFG00000005667,ENSCAFG00000012245,ENSCAFG00000009122,ENSCAFG00000019289,ENSCAFG00000001104,ENSCAFG00000016066,ENSCAFG00000028636,ENSCAFG00000003429,ENSCAFG00000001370,ENSCAFG00000001976,ENSCAFG00000000097,ENSCAFG00000008410,ENSCAFG00000019523,ENSCAFG00000016360,ENSCAFG00000012144,ENSCAFG00000008767,ENSCAFG00000015363,ENSCAFG00000019387,ENSCAFG00000009994,ENSCAFG00000016528,ENSCAFG00000014647,…
	GO:0051261	protein depolymerization	biological_process	0.038391	7	499	103	18024	ENSCAFG00000011082,ENSCAFG00000005286,ENSCAFG00000002202,ENSCAFG00000005003,ENSCAFG00000018607,ENSCAFG00000005746,ENSCAFG00000019523
	GO:0032844	regulation of homeostatic process	biological_process	0.038883	15	499	289	18024	ENSCAFG00000009122,ENSCAFG00000008755,ENSCAFG00000001424,ENSCAFG00000006580,ENSCAFG00000003429,ENSCAFG00000013276,ENSCAFG00000002868,ENSCAFG00000013890,ENSCAFG00000012269,ENSCAFG00000019316,ENSCAFG00000003083,ENSCAFG00000012084,ENSCAFG00000016839,ENSCAFG00000016721,ENSCAFG00000019425
	GO:0035198	miRNA binding	molecular_function	0.038931	3	499	23	18024	ENSCAFG00000006874,ENSCAFG00000014863,ENSCAFG00000006580
	GO:0005179	hormone activity	molecular_function	0.039056	5	499	86	18024	ENSCAFG00000019316,ENSCAFG00000012245,ENSCAFG00000032593,ENSCAFG00000004588,ENSCAFG00000007539
	GO:0023035	CD40 signaling pathway	biological_process	0.039331	2	499	10	18024	ENSCAFG00000006491,ENSCAFG00000009994
	GO:1903630	regulation of aminoacyl-tRNA ligase activity	biological_process	0.03948	1	499	2	18024	ENSCAFG00000015635
	GO:1903632	positive regulation of aminoacyl-tRNA ligase activity	biological_process	0.03948	1	499	2	18024	ENSCAFG00000015635
	GO:0031125	rRNA 3'-end processing	biological_process	0.039552	2	499	10	18024	ENSCAFG00000004807,ENSCAFG00000016721
	GO:0031998	regulation of fatty acid beta-oxidation	biological_process	0.039967	2	499	10	18024	ENSCAFG00000003018,ENSCAFG00000019018
	GO:0001932	regulation of protein phosphorylation	biological_process	0.040203	42	499	1045	18024	ENSCAFG00000012144,ENSCAFG00000003167,ENSCAFG00000016528,ENSCAFG00000009994,ENSCAFG00000000097,ENSCAFG00000009122,ENSCAFG00000009408,ENSCAFG00000031424,ENSCAFG00000009480,ENSCAFG00000005667,ENSCAFG00000012245,ENSCAFG00000007614,ENSCAFG00000028636,ENSCAFG00000018040,ENSCAFG00000005461,ENSCAFG00000017211,ENSCAFG00000016066,ENSCAFG00000032593,ENSCAFG00000019676,ENSCAFG00000008755,ENSCAFG00000005874,…
	GO:0050772	positive regulation of axonogenesis	biological_process	0.040366	5	499	60	18024	ENSCAFG00000001179,ENSCAFG00000017916,ENSCAFG00000019138,ENSCAFG00000009246,ENSCAFG00000017865
	GO:0001976	neurological system process involved in regulation of systemic arterial blood pressure	biological_process	0.040374	2	499	11	18024	ENSCAFG00000018352,ENSCAFG00000013890
	GO:1902303	negative regulation of potassium ion export	biological_process	0.040657	1	499	2	18024	ENSCAFG00000025442
	GO:1903765	negative regulation of potassium ion export across plasma membrane	biological_process	0.040657	1	499	2	18024	ENSCAFG00000025442
	GO:1903078	positive regulation of protein localization to plasma membrane	biological_process	0.040675	4	499	43	18024	ENSCAFG00000004768,ENSCAFG00000016427,ENSCAFG00000010833,ENSCAFG00000001179
	GO:1904377	positive regulation of protein localization to cell periphery	biological_process	0.040675	4	499	43	18024	ENSCAFG00000016427,ENSCAFG00000001179,ENSCAFG00000010833,ENSCAFG00000004768
	GO:0046875	ephrin receptor binding	molecular_function	0.041012	3	499	23	18024	ENSCAFG00000003102,ENSCAFG00000031192,ENSCAFG00000008755
	GO:0061387	regulation of extent of cell growth	biological_process	0.041024	6	499	80	18024	ENSCAFG00000006715,ENSCAFG00000001179,ENSCAFG00000017865,ENSCAFG00000009246,ENSCAFG00000017916,ENSCAFG00000020194
	GO:0007267	cell-cell signaling	biological_process	0.041043	31	499	737	18024	ENSCAFG00000011005,ENSCAFG00000014403,ENSCAFG00000019425,ENSCAFG00000012084,ENSCAFG00000011588,ENSCAFG00000001179,ENSCAFG00000010298,ENSCAFG00000003102,ENSCAFG00000010484,ENSCAFG00000011283,ENSCAFG00000001337,ENSCAFG00000015805,ENSCAFG00000013890,ENSCAFG00000017598,ENSCAFG00000016757,ENSCAFG00000004588,ENSCAFG00000003429,ENSCAFG00000001492,ENSCAFG00000012269,ENSCAFG00000001431,ENSCAFG00000019316,…
	GO:0060047	heart contraction	biological_process	0.041333	9	499	146	18024	ENSCAFG00000010068,ENSCAFG00000016173,ENSCAFG00000010484,ENSCAFG00000002620,ENSCAFG00000025442,ENSCAFG00000012245,ENSCAFG00000010758,ENSCAFG00000007539,ENSCAFG00000013890
	GO:0042995	cell projection	cellular_component	0.04134	60	499	1496	18024	ENSCAFG00000000123,ENSCAFG00000006694,ENSCAFG00000005087,ENSCAFG00000001923,ENSCAFG00000000016,ENSCAFG00000008623,ENSCAFG00000008517,ENSCAFG00000015499,ENSCAFG00000019156,ENSCAFG00000004404,ENSCAFG00000001431,ENSCAFG00000015984,ENSCAFG00000009246,ENSCAFG00000012817,ENSCAFG00000017211,ENSCAFG00000013890,ENSCAFG00000019523,ENSCAFG00000005190,ENSCAFG00000008410,ENSCAFG00000011283,ENSCAFG00000015092,…
	GO:0008015	blood circulation	biological_process	0.041385	14	499	269	18024	ENSCAFG00000029786,ENSCAFG00000010484,ENSCAFG00000016173,ENSCAFG00000010298,ENSCAFG00000002620,ENSCAFG00000010796,ENSCAFG00000010068,ENSCAFG00000018352,ENSCAFG00000019714,ENSCAFG00000013890,ENSCAFG00000007539,ENSCAFG00000010758,ENSCAFG00000012245,ENSCAFG00000025442
	GO:0048523	negative regulation of cellular process	biological_process	0.041434	123	499	3505	18024	ENSCAFG00000013979,ENSCAFG00000003102,ENSCAFG00000010973,ENSCAFG00000016149,ENSCAFG00000012129,ENSCAFG00000018519,ENSCAFG00000010192,ENSCAFG00000016547,ENSCAFG00000010457,ENSCAFG00000019387,ENSCAFG00000005286,ENSCAFG00000018040,ENSCAFG00000009430,ENSCAFG00000011763,ENSCAFG00000012985,ENSCAFG00000000123,ENSCAFG00000009480,ENSCAFG00000007614,ENSCAFG00000000758,ENSCAFG00000013828,ENSCAFG00000006580,…
	GO:0032846	positive regulation of homeostatic process	biological_process	0.041435	8	499	126	18024	ENSCAFG00000003429,ENSCAFG00000013890,ENSCAFG00000009122,ENSCAFG00000006580,ENSCAFG00000001424,ENSCAFG00000012269,ENSCAFG00000019316,ENSCAFG00000003083
	GO:0007010	cytoskeleton organization	biological_process	0.041482	48	499	1187	18024	ENSCAFG00000009389,ENSCAFG00000019134,ENSCAFG00000003102,ENSCAFG00000017389,ENSCAFG00000020374,ENSCAFG00000010241,ENSCAFG00000012891,ENSCAFG00000001976,ENSCAFG00000028645,ENSCAFG00000005003,ENSCAFG00000019523,ENSCAFG00000008410,ENSCAFG00000005286,ENSCAFG00000004404,ENSCAFG00000008623,ENSCAFG00000017211,ENSCAFG00000012817,ENSCAFG00000001431,ENSCAFG00000018040,ENSCAFG00000007898,ENSCAFG00000031424,…
	GO:0044699	single-organism process	biological_process	0.041726	372	499	12334	18024	ENSCAFG00000012716,ENSCAFG00000020374,ENSCAFG00000007357,ENSCAFG00000012301,ENSCAFG00000009389,ENSCAFG00000008922,ENSCAFG00000029745,ENSCAFG00000019388,ENSCAFG00000003429,ENSCAFG00000000097,ENSCAFG00000013890,ENSCAFG00000015610,ENSCAFG00000015368,ENSCAFG00000011067,ENSCAFG00000049702,ENSCAFG00000008623,ENSCAFG00000008517,ENSCAFG00000004267,ENSCAFG00000016066,ENSCAFG00000031424,ENSCAFG00000009146,…
	GO:0007019	microtubule depolymerization	biological_process	0.041754	4	499	41	18024	ENSCAFG00000005003,ENSCAFG00000005746,ENSCAFG00000019523,ENSCAFG00000011082
	GO:0048519	negative regulation of biological process	biological_process	0.041756	131	499	3760	18024	ENSCAFG00000019236,ENSCAFG00000007767,ENSCAFG00000007845,ENSCAFG00000004784,ENSCAFG00000001403,ENSCAFG00000015259,ENSCAFG00000006715,ENSCAFG00000018924,ENSCAFG00000010796,ENSCAFG00000017916,ENSCAFG00000011082,ENSCAFG00000010833,ENSCAFG00000007539,ENSCAFG00000013289,ENSCAFG00000019355,ENSCAFG00000009005,ENSCAFG00000019262,ENSCAFG00000008860,ENSCAFG00000012489,ENSCAFG00000029890,ENSCAFG00000023874,…
	GO:0045445	myoblast differentiation	biological_process	0.041918	5	499	67	18024	ENSCAFG00000008767,ENSCAFG00000011005,ENSCAFG00000000758,ENSCAFG00000010457,ENSCAFG00000011613
	GO:0051130	positive regulation of cellular component organization	biological_process	0.041974	39	499	940	18024	ENSCAFG00000011005,ENSCAFG00000010241,ENSCAFG00000010457,ENSCAFG00000016528,ENSCAFG00000028645,ENSCAFG00000008767,ENSCAFG00000005190,ENSCAFG00000001976,ENSCAFG00000017211,ENSCAFG00000009246,ENSCAFG00000019138,ENSCAFG00000001431,ENSCAFG00000015499,ENSCAFG00000019870,ENSCAFG00000007898,ENSCAFG00000006580,ENSCAFG00000012245,ENSCAFG00000001792,ENSCAFG00000048854,ENSCAFG00000001179,ENSCAFG00000016453,…
	GO:0003941	L-serine ammonia-lyase activity	molecular_function	0.042156	1	499	2	18024	ENSCAFG00000019289
	GO:0030307	positive regulation of cell growth	biological_process	0.042212	7	499	104	18024	ENSCAFG00000016358,ENSCAFG00000001179,ENSCAFG00000003018,ENSCAFG00000009246,ENSCAFG00000017865,ENSCAFG00000017916,ENSCAFG00000009122
	GO:0006884	cell volume homeostasis	biological_process	0.042234	3	499	26	18024	ENSCAFG00000003102,ENSCAFG00000012555,ENSCAFG00000016427
	GO:0045519	interleukin-23 receptor binding	molecular_function	0.042451	1	499	2	18024	ENSCAFG00000017287
	GO:0070743	interleukin-23 complex	cellular_component	0.042451	1	499	2	18024	ENSCAFG00000017287
	GO:1901655	cellular response to ketone	biological_process	0.042484	4	499	41	18024	ENSCAFG00000012084,ENSCAFG00000003429,ENSCAFG00000003102,ENSCAFG00000016279
	GO:0015688	iron chelate transport	biological_process	0.042932	1	499	2	18024	ENSCAFG00000025390
	GO:0015891	siderophore transport	biological_process	0.042932	1	499	2	18024	ENSCAFG00000025390
	GO:0030641	regulation of cellular pH	biological_process	0.042995	5	499	58	18024	ENSCAFG00000019134,ENSCAFG00000015444,ENSCAFG00000003429,ENSCAFG00000008646,ENSCAFG00000014767
	GO:0071333	cellular response to glucose stimulus	biological_process	0.043006	5	499	61	18024	ENSCAFG00000003429,ENSCAFG00000012084,ENSCAFG00000012269,ENSCAFG00000019316,ENSCAFG00000001424
	GO:1901880	negative regulation of protein depolymerization	biological_process	0.043074	5	499	60	18024	ENSCAFG00000005286,ENSCAFG00000011082,ENSCAFG00000002202,ENSCAFG00000019523,ENSCAFG00000005746
	GO:0035587	purinergic receptor signaling pathway	biological_process	0.043307	3	499	31	18024	ENSCAFG00000012084,ENSCAFG00000010298,ENSCAFG00000013828
	GO:0071705	nitrogen compound transport	biological_process	0.04335	24	499	534	18024	ENSCAFG00000000417,ENSCAFG00000006580,ENSCAFG00000001424,ENSCAFG00000012245,ENSCAFG00000015552,ENSCAFG00000000123,ENSCAFG00000008611,ENSCAFG00000009837,ENSCAFG00000010796,ENSCAFG00000012269,ENSCAFG00000001431,ENSCAFG00000019316,ENSCAFG00000000856,ENSCAFG00000001574,ENSCAFG00000014386,ENSCAFG00000023139,ENSCAFG00000003429,ENSCAFG00000004588,ENSCAFG00000013890,ENSCAFG00000018035,ENSCAFG00000011005,…
	GO:0045773	positive regulation of axon extension	biological_process	0.043818	3	499	25	18024	ENSCAFG00000009246,ENSCAFG00000017865,ENSCAFG00000017916
	GO:0072384	organelle transport along microtubule	biological_process	0.04385	4	499	39	18024	ENSCAFG00000001226,ENSCAFG00000005236,ENSCAFG00000017986,ENSCAFG00000019654
	GO:0046031	ADP metabolic process	biological_process	0.043929	6	499	101	18024	ENSCAFG00000008000,ENSCAFG00000016959,ENSCAFG00000018607,ENSCAFG00000018040,ENSCAFG00000019780,ENSCAFG00000012985
	GO:0071280	cellular response to copper ion	biological_process	0.043967	2	499	13	18024	ENSCAFG00000023139,ENSCAFG00000003102
	GO:0034330	cell junction organization	biological_process	0.04397	12	499	216	18024	ENSCAFG00000004968,ENSCAFG00000001792,ENSCAFG00000010796,ENSCAFG00000006491,ENSCAFG00000017389,ENSCAFG00000012307,ENSCAFG00000015499,ENSCAFG00000010484,ENSCAFG00000008755,ENSCAFG00000019169,ENSCAFG00000010930,ENSCAFG00000006497
	GO:0045927	positive regulation of growth	biological_process	0.044027	10	499	173	18024	ENSCAFG00000017865,ENSCAFG00000009122,ENSCAFG00000029890,ENSCAFG00000008767,ENSCAFG00000016358,ENSCAFG00000013890,ENSCAFG00000009246,ENSCAFG00000017916,ENSCAFG00000001179,ENSCAFG00000003018
	GO:0042537	benzene-containing compound metabolic process	biological_process	0.044128	2	499	10	18024	ENSCAFG00000048539,ENSCAFG00000020030
	GO:0016077	snoRNA catabolic process	biological_process	0.044371	1	499	2	18024	ENSCAFG00000016721
	GO:0032273	positive regulation of protein polymerization	biological_process	0.044944	7	499	106	18024	ENSCAFG00000010885,ENSCAFG00000005746,ENSCAFG00000001431,ENSCAFG00000015094,ENSCAFG00000028645,ENSCAFG00000007898,ENSCAFG00000018846
	GO:0043067	regulation of programmed cell death	biological_process	0.044946	38	499	940	18024	ENSCAFG00000008767,ENSCAFG00000008410,ENSCAFG00000010498,ENSCAFG00000016528,ENSCAFG00000009994,ENSCAFG00000028707,ENSCAFG00000001976,ENSCAFG00000000097,ENSCAFG00000010192,ENSCAFG00000012129,ENSCAFG00000013979,ENSCAFG00000003102,ENSCAFG00000013828,ENSCAFG00000000878,ENSCAFG00000046312,ENSCAFG00000029558,ENSCAFG00000017211,ENSCAFG00000015499,ENSCAFG00000009453,ENSCAFG00000002469,ENSCAFG00000008755,…
	GO:0016829	lyase activity	molecular_function	0.044968	10	499	172	18024	ENSCAFG00000002202,ENSCAFG00000011591,ENSCAFG00000004267,ENSCAFG00000012084,ENSCAFG00000008702,ENSCAFG00000020030,ENSCAFG00000001766,ENSCAFG00000007953,ENSCAFG00000019289,ENSCAFG00000011426
	GO:0048342	paraxial mesodermal cell differentiation	biological_process	0.044974	1	499	2	18024	ENSCAFG00000001179
	GO:0048343	paraxial mesodermal cell fate commitment	biological_process	0.044974	1	499	2	18024	ENSCAFG00000001179
	GO:1903358	regulation of Golgi organization	biological_process	0.044987	2	499	10	18024	ENSCAFG00000011082,ENSCAFG00000010803
	GO:0035331	negative regulation of hippo signaling	biological_process	0.045032	2	499	10	18024	ENSCAFG00000014013,ENSCAFG00000015499
	GO:0001767	establishment of lymphocyte polarity	biological_process	0.045076	2	499	10	18024	ENSCAFG00000009005,ENSCAFG00000010457
	GO:0001768	establishment of T cell polarity	biological_process	0.045076	2	499	10	18024	ENSCAFG00000009005,ENSCAFG00000010457
	GO:0021537	telencephalon development	biological_process	0.045079	10	499	169	18024	ENSCAFG00000003102,ENSCAFG00000012307,ENSCAFG00000006715,ENSCAFG00000001179,ENSCAFG00000003018,ENSCAFG00000017916,ENSCAFG00000013890,ENSCAFG00000015669,ENSCAFG00000011987,ENSCAFG00000006621
	GO:0035497	cAMP response element binding	molecular_function	0.045369	2	499	11	18024	ENSCAFG00000000761,ENSCAFG00000019388
	GO:0035845	photoreceptor cell outer segment organization	biological_process	0.045386	2	499	11	18024	ENSCAFG00000003018,ENSCAFG00000008588
	GO:0010866	regulation of triglyceride biosynthetic process	biological_process	0.045606	2	499	12	18024	ENSCAFG00000019018,ENSCAFG00000003018
	GO:0032432	actin filament bundle	cellular_component	0.045648	5	499	61	18024	ENSCAFG00000015796,ENSCAFG00000010241,ENSCAFG00000005190,ENSCAFG00000001792,ENSCAFG00000031198
	GO:1903660	negative regulation of complement-dependent cytotoxicity	biological_process	0.045799	1	499	2	18024	ENSCAFG00000000878
	GO:0098588	bounding membrane of organelle	cellular_component	0.045901	55	499	1435	18024	ENSCAFG00000015805,ENSCAFG00000001337,ENSCAFG00000011426,ENSCAFG00000019448,ENSCAFG00000007948,ENSCAFG00000017631,ENSCAFG00000030020,ENSCAFG00000018220,ENSCAFG00000017643,ENSCAFG00000014767,ENSCAFG00000012299,ENSCAFG00000008737,ENSCAFG00000011826,ENSCAFG00000003541,ENSCAFG00000017964,ENSCAFG00000007237,ENSCAFG00000005202,ENSCAFG00000023629,ENSCAFG00000007443,ENSCAFG00000019236,ENSCAFG00000000761,…
	GO:0072574	hepatocyte proliferation	biological_process	0.045964	2	499	11	18024	ENSCAFG00000001179,ENSCAFG00000010476
	GO:0072575	epithelial cell proliferation involved in liver morphogenesis	biological_process	0.045964	2	499	11	18024	ENSCAFG00000001179,ENSCAFG00000010476
	GO:0023051	regulation of signaling	biological_process	0.046003	86	499	2341	18024	ENSCAFG00000005578,ENSCAFG00000014403,ENSCAFG00000011005,ENSCAFG00000001976,ENSCAFG00000000097,ENSCAFG00000003429,ENSCAFG00000028707,ENSCAFG00000013890,ENSCAFG00000017079,ENSCAFG00000016528,ENSCAFG00000003167,ENSCAFG00000009994,ENSCAFG00000012144,ENSCAFG00000019523,ENSCAFG00000008410,ENSCAFG00000008767,ENSCAFG00000018117,ENSCAFG00000015499,ENSCAFG00000016066,ENSCAFG00000005461,ENSCAFG00000017211,…
	GO:0032420	stereocilium	cellular_component	0.046103	3	499	24	18024	ENSCAFG00000000123,ENSCAFG00000019169,ENSCAFG00000010457
	GO:0050879	multicellular organismal movement	biological_process	0.046104	4	499	42	18024	ENSCAFG00000011283,ENSCAFG00000004768,ENSCAFG00000010068,ENSCAFG00000002620
	GO:0050881	musculoskeletal movement	biological_process	0.046104	4	499	42	18024	ENSCAFG00000002620,ENSCAFG00000011283,ENSCAFG00000010068,ENSCAFG00000004768
	GO:2000043	regulation of cardiac cell fate specification	biological_process	0.046176	1	499	2	18024	ENSCAFG00000001179
	GO:0045898	regulation of RNA polymerase II transcriptional preinitiation complex assembly	biological_process	0.046293	2	499	12	18024	ENSCAFG00000016173,ENSCAFG00000008767
	GO:0061430	bone trabecula morphogenesis	biological_process	0.046374	2	499	12	18024	ENSCAFG00000008767,ENSCAFG00000017017
	GO:0006081	cellular aldehyde metabolic process	biological_process	0.046506	4	499	43	18024	ENSCAFG00000016797,ENSCAFG00000008647,ENSCAFG00000016466,ENSCAFG00000019598
	GO:0070405	ammonium ion binding	molecular_function	0.046744	4	499	47	18024	ENSCAFG00000011283,ENSCAFG00000008611,ENSCAFG00000013890,ENSCAFG00000009837
	GO:0048489	synaptic vesicle transport	biological_process	0.046924	8	499	123	18024	ENSCAFG00000016757,ENSCAFG00000013890,ENSCAFG00000006694,ENSCAFG00000015805,ENSCAFG00000003553,ENSCAFG00000019425,ENSCAFG00000018607,ENSCAFG00000001492
	GO:0097480	establishment of synaptic vesicle localization	biological_process	0.046924	8	499	123	18024	ENSCAFG00000016757,ENSCAFG00000013890,ENSCAFG00000006694,ENSCAFG00000015805,ENSCAFG00000003553,ENSCAFG00000019425,ENSCAFG00000018607,ENSCAFG00000001492
	GO:0051641	cellular localization	biological_process	0.047235	90	499	2454	18024	ENSCAFG00000025373,ENSCAFG00000003190,ENSCAFG00000016149,ENSCAFG00000025390,ENSCAFG00000003102,ENSCAFG00000012084,ENSCAFG00000008000,ENSCAFG00000019425,ENSCAFG00000005830,ENSCAFG00000005190,ENSCAFG00000001226,ENSCAFG00000012891,ENSCAFG00000012067,ENSCAFG00000009246,ENSCAFG00000009349,ENSCAFG00000004404,ENSCAFG00000000856,ENSCAFG00000009408,ENSCAFG00000019289,ENSCAFG00000000878,ENSCAFG00000006580,…
	GO:0039706	co-receptor binding	molecular_function	0.047236	2	499	12	18024	ENSCAFG00000001179,ENSCAFG00000007845
	GO:0048584	positive regulation of response to stimulus	biological_process	0.047358	58	499	1534	18024	ENSCAFG00000011005,ENSCAFG00000001078,ENSCAFG00000010457,ENSCAFG00000017079,ENSCAFG00000016528,ENSCAFG00000003167,ENSCAFG00000009994,ENSCAFG00000012158,ENSCAFG00000008767,ENSCAFG00000012144,ENSCAFG00000016547,ENSCAFG00000001976,ENSCAFG00000000097,ENSCAFG00000003429,ENSCAFG00000028707,ENSCAFG00000017211,ENSCAFG00000028636,ENSCAFG00000019650,ENSCAFG00000012269,ENSCAFG00000015499,ENSCAFG00000032593,…
	GO:0055025	positive regulation of cardiac muscle tissue development	biological_process	0.047689	3	499	25	18024	ENSCAFG00000001179,ENSCAFG00000000097,ENSCAFG00000029890
	GO:0032793	positive regulation of CREB transcription factor activity	biological_process	0.048238	2	499	11	18024	ENSCAFG00000004784,ENSCAFG00000014647
	GO:0045872	positive regulation of rhodopsin gene expression	biological_process	0.048269	1	499	2	18024	ENSCAFG00000003018
	GO:0043195	terminal bouton	cellular_component	0.048277	3	499	27	18024	ENSCAFG00000019425,ENSCAFG00000016757,ENSCAFG00000015805
	GO:0045216	cell-cell junction organization	biological_process	0.048288	11	499	197	18024	ENSCAFG00000017389,ENSCAFG00000012307,ENSCAFG00000015499,ENSCAFG00000010484,ENSCAFG00000004968,ENSCAFG00000010796,ENSCAFG00000001792,ENSCAFG00000010930,ENSCAFG00000019169,ENSCAFG00000006497,ENSCAFG00000008755
	GO:0038131	neuregulin receptor activity	molecular_function	0.048306	1	499	2	18024	ENSCAFG00000000097
	GO:0045844	positive regulation of striated muscle tissue development	biological_process	0.048416	4	499	44	18024	ENSCAFG00000009005,ENSCAFG00000029890,ENSCAFG00000000097,ENSCAFG00000001179
	GO:0048636	positive regulation of muscle organ development	biological_process	0.048416	4	499	44	18024	ENSCAFG00000000097,ENSCAFG00000001179,ENSCAFG00000009005,ENSCAFG00000029890
	GO:0052856	NADHX epimerase activity	molecular_function	0.048631	1	499	2	18024	ENSCAFG00000023249
	GO:0052857	NADPHX epimerase activity	molecular_function	0.048631	1	499	2	18024	ENSCAFG00000023249
	GO:0042310	vasoconstriction	biological_process	0.048649	4	499	46	18024	ENSCAFG00000012245,ENSCAFG00000018352,ENSCAFG00000007539,ENSCAFG00000029786
	GO:0042593	glucose homeostasis	biological_process	0.048661	9	499	152	18024	ENSCAFG00000012084,ENSCAFG00000019316,ENSCAFG00000011005,ENSCAFG00000012269,ENSCAFG00000010796,ENSCAFG00000012985,ENSCAFG00000003429,ENSCAFG00000001424,ENSCAFG00000005830
	GO:0042509	regulation of tyrosine phosphorylation of STAT protein	biological_process	0.048668	4	499	47	18024	ENSCAFG00000012307,ENSCAFG00000008785,ENSCAFG00000009994,ENSCAFG00000017287
	GO:0005515	protein binding	molecular_function	0.048679	186	499	5594	18024	ENSCAFG00000009391,ENSCAFG00000018346,ENSCAFG00000010885,ENSCAFG00000016786,ENSCAFG00000017826,ENSCAFG00000020375,ENSCAFG00000017287,ENSCAFG00000017436,ENSCAFG00000019598,ENSCAFG00000019743,ENSCAFG00000010476,ENSCAFG00000016444,ENSCAFG00000001792,ENSCAFG00000016969,ENSCAFG00000037735,ENSCAFG00000031029,ENSCAFG00000006497,ENSCAFG00000016817,ENSCAFG00000006491,ENSCAFG00000029786,ENSCAFG00000004533,…
	GO:0071822	protein complex subunit organization	biological_process	0.048703	53	499	1403	18024	ENSCAFG00000003553,ENSCAFG00000006621,ENSCAFG00000001104,ENSCAFG00000001923,ENSCAFG00000007898,ENSCAFG00000019870,ENSCAFG00000005286,ENSCAFG00000004404,ENSCAFG00000001431,ENSCAFG00000028925,ENSCAFG00000018040,ENSCAFG00000017211,ENSCAFG00000012817,ENSCAFG00000001976,ENSCAFG00000008767,ENSCAFG00000019523,ENSCAFG00000008410,ENSCAFG00000028645,ENSCAFG00000014647,ENSCAFG00000010457,ENSCAFG00000005003,…
	GO:0005874	microtubule	cellular_component	0.048921	15	499	297	18024	ENSCAFG00000007898,ENSCAFG00000017436,ENSCAFG00000005003,ENSCAFG00000005746,ENSCAFG00000019523,ENSCAFG00000005190,ENSCAFG00000001787,ENSCAFG00000007953,ENSCAFG00000016786,ENSCAFG00000011082,ENSCAFG00000001370,ENSCAFG00000010885,ENSCAFG00000002717,ENSCAFG00000003083,ENSCAFG00000017986
	GO:0009135	purine nucleoside diphosphate metabolic process	biological_process	0.049352	6	499	104	18024	ENSCAFG00000008000,ENSCAFG00000016959,ENSCAFG00000018040,ENSCAFG00000018607,ENSCAFG00000012985,ENSCAFG00000019780
	GO:0009179	purine ribonucleoside diphosphate metabolic process	biological_process	0.049352	6	499	104	18024	ENSCAFG00000018040,ENSCAFG00000018607,ENSCAFG00000012985,ENSCAFG00000019780,ENSCAFG00000008000,ENSCAFG00000016959
	GO:0021650	vestibulocochlear nerve formation	biological_process	0.049431	1	499	3	18024	ENSCAFG00000000123
	GO:1900453	negative regulation of long term synaptic depression	biological_process	0.049595	1	499	2	18024	ENSCAFG00000010298
	GO:0070886	positive regulation of calcineurin-NFAT signaling cascade	biological_process	0.049707	2	499	12	18024	ENSCAFG00000000097,ENSCAFG00000019650
	GO:0098805	whole membrane	cellular_component	0.049709	53	499	1339	18024	ENSCAFG00000019392,ENSCAFG00000019425,ENSCAFG00000017389,ENSCAFG00000013979,ENSCAFG00000003102,ENSCAFG00000014403,ENSCAFG00000019780,ENSCAFG00000008380,ENSCAFG00000003190,ENSCAFG00000019714,ENSCAFG00000013890,ENSCAFG00000012891,ENSCAFG00000003429,ENSCAFG00000000097,ENSCAFG00000011283,ENSCAFG00000019523,ENSCAFG00000010457,ENSCAFG00000019156,ENSCAFG00000001431,ENSCAFG00000012269,ENSCAFG00000017211,…
	GO:0035809	regulation of urine volume	biological_process	0.049728	2	499	12	18024	ENSCAFG00000007539,ENSCAFG00000013890
	GO:0000054	ribosomal subunit export from nucleus	biological_process	0.049842	2	499	15	18024	ENSCAFG00000008000,ENSCAFG00000015552
	GO:0033750	ribosome localization	biological_process	0.049842	2	499	15	18024	ENSCAFG00000015552,ENSCAFG00000008000
	GO:0033753	establishment of ribosome localization	biological_process	0.049842	2	499	15	18024	ENSCAFG00000008000,ENSCAFG00000015552
	GO:0002027	regulation of heart rate	biological_process	0.04995	5	499	64	18024	ENSCAFG00000013890,ENSCAFG00000007539,ENSCAFG00000010484,ENSCAFG00000012245,ENSCAFG00000025442
	GO:0051954	positive regulation of amine transport	biological_process	0.049959	2	499	12	18024	ENSCAFG00000004588,ENSCAFG00000013890
