# Supplementary material for: Differential Spleen miRNA Expression Profile of Beagle Dogs Infected with Toxocara canis
Source: Animals (Basel). 2022 Sep 30;12(19):2638. doi: 10.3390/ani12192638 (PMC9558963; doi:10.3390/ani12192638)
Supplement: Supplementary file 1 [file animals-12-02638-s001.zip › Supplementary files/Table S5.xlsx]

## Sheet: Sheet1
Table S5. The top 20 enriched Kyoto Encyclopedia of Genes and Genomes (KEGG) pathways of potential target genes of the differentially expressed miRNAs.
Times after infection	Name	Database	ID	Input number	Background number	P-values	Input	Hyperlink
At 24 hpi	SNARE interactions in vesicular transport	KEGG PATHWAY	cfa04130	7	35	0.00174431	ENSCAFG00000016790|ENSCAFG00000007692|ENSCAFG00000002903|ENSCAFG00000007689|ENSCAFG00000010738|ENSCAFG00000006694|ENSCAFG00000024644	http://www.genome.jp/kegg-bin/show_pathway?cfa04130/cfa:609784%09red/cfa:475497%09red/cfa:482823%09red/cfa:609594%09red/cfa:475816%09red/cfa:477439%09red
	Inflammatory mediator regulation of TRP channels	KEGG PATHWAY	cfa04750	11	102	0.00837099	ENSCAFG00000001424|ENSCAFG00000019735|ENSCAFG00000009396|ENSCAFG00000016528|ENSCAFG00000009913|ENSCAFG00000049665|ENSCAFG00000015597|ENSCAFG00000017387|ENSCAFG00000018012|ENSCAFG00000014542|ENSCAFG00000018530	http://www.genome.jp/kegg-bin/show_pathway?cfa04750/cfa:476034%09red/cfa:478464%09red/cfa:490404%09red/cfa:488537%09red/cfa:489644%09red/cfa:487289%09red/cfa:607019%09red/cfa:489522%09red/cfa:489547%09red/cfa:612805%09red/cfa:481256%09red
	Mineral absorption	KEGG PATHWAY	cfa04978	6	43	0.0166908	ENSCAFG00000003861|ENSCAFG00000015230|ENSCAFG00000016633|ENSCAFG00000005494|ENSCAFG00000001711|ENSCAFG00000010191	http://www.genome.jp/kegg-bin/show_pathway?cfa04978/cfa:478300%09red/cfa:478948%09red/cfa:102155200%09red/cfa:442987%09red/cfa:491926%09red
	Bacterial invasion of epithelial cells	KEGG PATHWAY	cfa05100	8	78	0.028918	ENSCAFG00000013341|ENSCAFG00000016576|ENSCAFG00000017387|ENSCAFG00000043280|ENSCAFG00000017651|ENSCAFG00000010241|ENSCAFG00000015081|ENSCAFG00000019735	http://www.genome.jp/kegg-bin/show_pathway?cfa05100/cfa:480037%09red/cfa:484949%09red/cfa:489644%09red/cfa:489900%09red/cfa:479744%09red/cfa:612805%09red/cfa:611955%09red/cfa:486299%09red
	Peroxisome	KEGG PATHWAY	cfa04146	8	81	0.0345299	ENSCAFG00000018220|ENSCAFG00000003882|ENSCAFG00000001748|ENSCAFG00000016923|ENSCAFG00000019971|ENSCAFG00000011767|ENSCAFG00000007443|ENSCAFG00000019996	http://www.genome.jp/kegg-bin/show_pathway?cfa04146/cfa:480254%09red/cfa:610008%09red/cfa:489688%09red/cfa:475026%09red/cfa:491304%09red/cfa:490781%09red/cfa:484992%09red/cfa:481805%09red
	Fc gamma R-mediated phagocytosis	KEGG PATHWAY	cfa04666	8	87	0.047865	ENSCAFG00000001424|ENSCAFG00000019810|ENSCAFG00000013341|ENSCAFG00000017387|ENSCAFG00000015081|ENSCAFG00000013044|ENSCAFG00000019735|ENSCAFG00000015246	http://www.genome.jp/kegg-bin/show_pathway?cfa04666/cfa:480037%09red/cfa:488167%09red/cfa:481256%09red/cfa:489644%09red/cfa:486363%09red/cfa:479744%09red/cfa:612805%09red/cfa:608060%09red
	Fructose and mannose metabolism	KEGG PATHWAY	cfa00051	4	31	0.0588878	ENSCAFG00000019551|ENSCAFG00000005194|ENSCAFG00000008265|ENSCAFG00000017973	http://www.genome.jp/kegg-bin/show_pathway?cfa00051/cfa:491245%09red/cfa:100856448%09red/cfa:487139%09red/cfa:478369%09red
	Fc epsilon RI signaling pathway	KEGG PATHWAY	cfa04664	6	65	0.0793578	ENSCAFG00000019810|ENSCAFG00000009396|ENSCAFG00000019735|ENSCAFG00000049665|ENSCAFG00000017387|ENSCAFG00000018530	http://www.genome.jp/kegg-bin/show_pathway?cfa04664/cfa:489547%09red/cfa:489644%09red/cfa:607019%09red/cfa:478464%09red/cfa:612805%09red/cfa:608060%09red
	Toll-like receptor signaling pathway	KEGG PATHWAY	cfa04620	8	98	0.0801006	ENSCAFG00000023072|ENSCAFG00000009396|ENSCAFG00000019735|ENSCAFG00000049665|ENSCAFG00000009994|ENSCAFG00000017387|ENSCAFG00000018530|ENSCAFG00000011698	http://www.genome.jp/kegg-bin/show_pathway?cfa04620/cfa:489547%09red/cfa:403469%09red/cfa:489644%09red/cfa:491743%09red/cfa:607019%09red/cfa:478464%09red/cfa:612805%09red/cfa:403502%09red
	African trypanosomiasis	KEGG PATHWAY	cfa05143	4	36	0.0873991	ENSCAFG00000023072|ENSCAFG00000005748|ENSCAFG00000014542|ENSCAFG00000031460	http://www.genome.jp/kegg-bin/show_pathway?cfa05143/cfa:403975%09red/cfa:476034%09red/cfa:403502%09red/cfa:482846%09red
	Ubiquinone and other terpenoid-quinone biosynthesis	KEGG PATHWAY	cfa00130	2	10	0.0889902	ENSCAFG00000010338|ENSCAFG00000003469	http://www.genome.jp/kegg-bin/show_pathway?cfa00130/cfa:475004%09red/cfa:611501%09red
	Protein export	KEGG PATHWAY	cfa03060	3	23	0.0952869	ENSCAFG00000005027|ENSCAFG00000031549|ENSCAFG00000010474	http://www.genome.jp/kegg-bin/show_pathway?cfa03060/cfa:606764%09red/cfa:403952%09red/cfa:489293%09red
	AMPK signaling pathway	KEGG PATHWAY	cfa04152	9	123	0.107306	ENSCAFG00000005194|ENSCAFG00000001672|ENSCAFG00000002772|ENSCAFG00000004894|ENSCAFG00000017387|ENSCAFG00000014047|ENSCAFG00000019971|ENSCAFG00000008330|ENSCAFG00000019735	http://www.genome.jp/kegg-bin/show_pathway?cfa04152/cfa:489644%09red/cfa:483755%09red/cfa:489688%09red/cfa:403616%09red/cfa:475545%09red/cfa:612805%09red/cfa:486263%09red/cfa:484335%09red/cfa:487139%09red
	Influenza A	KEGG PATHWAY	cfa05164	11	160	0.110039	ENSCAFG00000010987|ENSCAFG00000013121|ENSCAFG00000009396|ENSCAFG00000017387|ENSCAFG00000016286|ENSCAFG00000019735|ENSCAFG00000049665|ENSCAFG00000031460|ENSCAFG00000018530|ENSCAFG00000012353|ENSCAFG00000011698	http://www.genome.jp/kegg-bin/show_pathway?cfa05164/cfa:490310%09red/cfa:476688%09red/cfa:403975%09red/cfa:489547%09red/cfa:489644%09red/cfa:491743%09red/cfa:488746%09red/cfa:478464%09red/cfa:612805%09red/cfa:480830%09red/cfa:607019%09red
	Glycine, serine and threonine metabolism	KEGG PATHWAY	cfa00260	4	40	0.11416	ENSCAFG00000028490|ENSCAFG00000002370|ENSCAFG00000030875|ENSCAFG00000019794	http://www.genome.jp/kegg-bin/show_pathway?cfa00260/cfa:612041%09red/cfa:100856197%09red/cfa:491277%09red
	Carbohydrate digestion and absorption	KEGG PATHWAY	cfa04973	4	40	0.11416	ENSCAFG00000017387|ENSCAFG00000019735|ENSCAFG00000008265|ENSCAFG00000019714	http://www.genome.jp/kegg-bin/show_pathway?cfa04973/cfa:612805%09red/cfa:100856448%09red/cfa:489640%09red/cfa:489644%09red
	Prolactin signaling pathway	KEGG PATHWAY	cfa04917	6	74	0.122366	ENSCAFG00000009396|ENSCAFG00000017387|ENSCAFG00000043280|ENSCAFG00000049665|ENSCAFG00000000851|ENSCAFG00000019735	http://www.genome.jp/kegg-bin/show_pathway?cfa04917/cfa:478464%09red/cfa:100855872%09red/cfa:489644%09red/cfa:607019%09red/cfa:612805%09red/cfa:611955%09red
	Adrenergic signaling in cardiomyocytes	KEGG PATHWAY	cfa04261	10	147	0.129265	ENSCAFG00000015796|ENSCAFG00000009913|ENSCAFG00000013728|ENSCAFG00000017387|ENSCAFG00000014047|ENSCAFG00000000761|ENSCAFG00000049665|ENSCAFG00000002772|ENSCAFG00000014542|ENSCAFG00000019735	http://www.genome.jp/kegg-bin/show_pathway?cfa04261/cfa:476034%09red/cfa:484335%09red/cfa:483755%09red/cfa:474855%09red/cfa:489644%09red/cfa:487289%09red/cfa:607019%09red/cfa:612805%09red/cfa:481598%09red/cfa:480490%09red
	VEGF signaling pathway	KEGG PATHWAY	cfa04370	5	60	0.139799	ENSCAFG00000017387|ENSCAFG00000049665|ENSCAFG00000019735|ENSCAFG00000010241|ENSCAFG00000043280	http://www.genome.jp/kegg-bin/show_pathway?cfa04370/cfa:612805%09red/cfa:489644%09red/cfa:611955%09red/cfa:607019%09red/cfa:486299%09red
	Intestinal immune network for IgA production	KEGG PATHWAY	cfa04672	4	44	0.144039	ENSCAFG00000009994|ENSCAFG00000005109|ENSCAFG00000010718|ENSCAFG00000012872	http://www.genome.jp/kegg-bin/show_pathway?cfa04672/cfa:403646%09red/cfa:483900%09red/cfa:403469%09red/cfa:487793%09red
At 96 hpi	Focal adhesion	KEGG PATHWAY	cfa04510	35	209	0.013743	ENSCAFG00000019902|ENSCAFG00000014145|ENSCAFG00000008540|ENSCAFG00000002626|ENSCAFG00000043280|ENSCAFG00000014353|ENSCAFG00000000482|ENSCAFG00000006340|ENSCAFG00000015228|ENSCAFG00000016995|ENSCAFG00000016351|ENSCAFG00000004190|ENSCAFG00000019735|ENSCAFG00000001618|ENSCAFG00000002057|ENSCAFG00000019810|ENSCAFG00000031029|ENSCAFG00000011911|ENSCAFG00000018282|ENSCAFG00000011913|ENSCAFG00000002079|…	http://www.genome.jp/kegg-bin/show_pathway?cfa04510/cfa:100856038%09red/cfa:100855780%09red/cfa:487486%09red/cfa:491286%09red/cfa:403543%09red/cfa:482154%09red/cfa:100682877%09red/cfa:611782%09red/cfa:479921%09red/cfa:608287%09red/cfa:608060%09red/cfa:480181%09red/cfa:485856%09red/cfa:403466%09red/cfa:489644%09red/cfa:399544%09red/cfa:442953%09red/cfa:475882%09red/cfa:476036%09red/cfa:483042%09re…
	Adrenergic signaling in cardiomyocytes	KEGG PATHWAY	cfa04261	26	147	0.0178512	ENSCAFG00000001753|ENSCAFG00000013618|ENSCAFG00000002772|ENSCAFG00000029151|ENSCAFG00000018163|ENSCAFG00000017948|ENSCAFG00000005856|ENSCAFG00000017395|ENSCAFG00000009404|ENSCAFG00000016488|ENSCAFG00000012293|ENSCAFG00000019735|ENSCAFG00000010231|ENSCAFG00000014047|ENSCAFG00000049665|ENSCAFG00000008857|ENSCAFG00000029674|ENSCAFG00000002704|ENSCAFG00000041320|ENSCAFG00000010945|ENSCAFG00000002203|…	http://www.genome.jp/kegg-bin/show_pathway?cfa04261/cfa:611934%09red/cfa:483669%09red/cfa:607357%09red/cfa:607019%09red/cfa:480436%09red/cfa:486563%09red/cfa:100855509%09red/cfa:489644%09red/cfa:481279%09red/cfa:490244%09red/cfa:476428%09red/cfa:481806%09red/cfa:403556%09red/cfa:483755%09red/cfa:612941%09red/cfa:484315%09red/cfa:612805%09red/cfa:484335%09red/cfa:480271%09red/cfa:403614%09red/cfa:…
	Endocrine and other factor-regulated calcium reabsorption	KEGG PATHWAY	cfa04961	11	46	0.0207302	ENSCAFG00000016689|ENSCAFG00000017622|ENSCAFG00000020082|ENSCAFG00000002907|ENSCAFG00000013600|ENSCAFG00000002292|ENSCAFG00000016488|ENSCAFG00000004193|ENSCAFG00000003541|ENSCAFG00000009103|ENSCAFG00000005856	http://www.genome.jp/kegg-bin/show_pathway?cfa04961/cfa:491319%09red/cfa:403556%09red/cfa:486588%09red/cfa:403967%09red/cfa:484375%09red/cfa:489968%09red/cfa:100856559%09red/cfa:489104%09red/cfa:403779%09red/cfa:476427%09red/cfa:485773%09red
	Oxytocin signaling pathway	KEGG PATHWAY	cfa04921	27	158	0.0227183	ENSCAFG00000017454|ENSCAFG00000029897|ENSCAFG00000008540|ENSCAFG00000002626|ENSCAFG00000029151|ENSCAFG00000018163|ENSCAFG00000018532|ENSCAFG00000016488|ENSCAFG00000012293|ENSCAFG00000017511|ENSCAFG00000009233|ENSCAFG00000019735|ENSCAFG00000000011|ENSCAFG00000031029|ENSCAFG00000018282|ENSCAFG00000017622|ENSCAFG00000008857|ENSCAFG00000005856|ENSCAFG00000002704|ENSCAFG00000041320|ENSCAFG00000017387|…	http://www.genome.jp/kegg-bin/show_pathway?cfa04921/cfa:607887%09red/cfa:607357%09red/cfa:100855763%09red/cfa:486563%09red/cfa:480181%09red/cfa:485856%09red/cfa:483925%09red/cfa:489644%09red/cfa:490244%09red/cfa:490455%09red/cfa:486263%09red/cfa:609559%09red/cfa:403556%09red/cfa:403735%09red/cfa:480463%09red/cfa:553102%09red/cfa:476428%09red/cfa:489968%09red/cfa:612941%09red/cfa:484315%09red/cfa:…
	Fc epsilon RI signaling pathway	KEGG PATHWAY	cfa04664	13	65	0.0385881	ENSCAFG00000019810|ENSCAFG00000031029|ENSCAFG00000017387|ENSCAFG00000002171|ENSCAFG00000019951|ENSCAFG00000000820|ENSCAFG00000000517|ENSCAFG00000049665|ENSCAFG00000004782|ENSCAFG00000010352|ENSCAFG00000006340|ENSCAFG00000019358|ENSCAFG00000019735	http://www.genome.jp/kegg-bin/show_pathway?cfa04664/cfa:483042%09red/cfa:403735%09red/cfa:489644%09red/cfa:484196%09red/cfa:608060%09red/cfa:485167%09red/cfa:403922%09red/cfa:403923%09red/cfa:403799%09red/cfa:607019%09red/cfa:612805%09red/cfa:479921%09red/cfa:479875%09red
	Inositol phosphate metabolism	KEGG PATHWAY	cfa00562	12	60	0.0456774	ENSCAFG00000020098|ENSCAFG00000019125|ENSCAFG00000000249|ENSCAFG00000009661|ENSCAFG00000000644|ENSCAFG00000012969|ENSCAFG00000012538|ENSCAFG00000014553|ENSCAFG00000013924|ENSCAFG00000005856|ENSCAFG00000019735|ENSCAFG00000016574	http://www.genome.jp/kegg-bin/show_pathway?cfa00562/cfa:609122%09red/cfa:491034%09red/cfa:477711%09red/cfa:490929%09red/cfa:489644%09red/cfa:612385%09red/cfa:486360%09red/cfa:486657%09red/cfa:474417%09red/cfa:484052%09red/cfa:485773%09red/cfa:478938%09red
	Vascular smooth muscle contraction	KEGG PATHWAY	cfa04270	20	118	0.0478164	ENSCAFG00000001424|ENSCAFG00000017622|ENSCAFG00000023399|ENSCAFG00000008540|ENSCAFG00000030005|ENSCAFG00000008566|ENSCAFG00000002626|ENSCAFG00000028799|ENSCAFG00000029151|ENSCAFG00000008747|ENSCAFG00000016488|ENSCAFG00000012293|ENSCAFG00000012249|ENSCAFG00000017511|ENSCAFG00000010263|ENSCAFG00000010884|ENSCAFG00000023774|ENSCAFG00000005856|ENSCAFG00000018282|ENSCAFG00000016484	http://www.genome.jp/kegg-bin/show_pathway?cfa04270/cfa:607163%09red/cfa:403556%09red/cfa:475792%09red/cfa:475366%09red/cfa:553102%09red/cfa:476428%09red/cfa:489968%09red/cfa:485856%09red/cfa:490402%09red/cfa:480181%09red/cfa:490244%09red/cfa:607357%09red/cfa:480271%09red/cfa:490455%09red/cfa:100856005%09red/cfa:404011%09red/cfa:100683226%09red/cfa:481256%09red/cfa:485773%09red
	Sulfur relay system	KEGG PATHWAY	cfa04122	4	11	0.0517393	ENSCAFG00000023978|ENSCAFG00000000779|ENSCAFG00000008308|ENSCAFG00000001568	http://www.genome.jp/kegg-bin/show_pathway?cfa04122/cfa:481204%09red/cfa:477214%09red/cfa:481784%09red/cfa:484342%09red
	Arachidonic acid metabolism	KEGG PATHWAY	cfa00590	12	62	0.0545898	ENSCAFG00000001424|ENSCAFG00000016928|ENSCAFG00000023399|ENSCAFG00000016165|ENSCAFG00000023464|ENSCAFG00000008438|ENSCAFG00000031922|ENSCAFG00000019533|ENSCAFG00000010263|ENSCAFG00000013311|ENSCAFG00000049417|ENSCAFG00000009200	http://www.genome.jp/kegg-bin/show_pathway?cfa00590/cfa:489485%09red/cfa:403740%09red/cfa:475366%09red/cfa:607806%09red/cfa:415128%09red/cfa:477373%09red/cfa:478059%09red/cfa:489179%09red/cfa:481256%09red/cfa:404011%09red/cfa:480356%09red/cfa:489486%09red
	mTOR signaling pathway	KEGG PATHWAY	cfa04150	12	62	0.0545898	ENSCAFG00000003103|ENSCAFG00000017622|ENSCAFG00000011328|ENSCAFG00000019358|ENSCAFG00000017957|ENSCAFG00000017387|ENSCAFG00000000517|ENSCAFG00000013171|ENSCAFG00000005692|ENSCAFG00000005526|ENSCAFG00000019735|ENSCAFG00000019538	http://www.genome.jp/kegg-bin/show_pathway?cfa04150/cfa:612805%09red/cfa:487651%09red/cfa:608378%09red/cfa:485088%09red/cfa:489968%09red/cfa:403922%09red/cfa:489644%09red/cfa:491768%09red/cfa:610238%09red/cfa:479875%09red/cfa:482839%09red/cfa:474994%09red
	Natural killer cell mediated cytotoxicity	KEGG PATHWAY	cfa04650	17	99	0.0589352	ENSCAFG00000017622|ENSCAFG00000019810|ENSCAFG00000031029|ENSCAFG00000013093|ENSCAFG00000002171|ENSCAFG00000029072|ENSCAFG00000019951|ENSCAFG00000043280|ENSCAFG00000000820|ENSCAFG00000000517|ENSCAFG00000028544|ENSCAFG00000008670|ENSCAFG00000017387|ENSCAFG00000006340|ENSCAFG00000019735|ENSCAFG00000015712|ENSCAFG00000000011	http://www.genome.jp/kegg-bin/show_pathway?cfa04650/cfa:483042%09red/cfa:611571%09red/cfa:403735%09red/cfa:489644%09red/cfa:484196%09red/cfa:609474%09red/cfa:489968%09red/cfa:486469%09red/cfa:483925%09red/cfa:403922%09red/cfa:403923%09red/cfa:612805%09red/cfa:486102%09red/cfa:479921%09red/cfa:611955%09red/cfa:608060%09red/cfa:477488%09red
	Bacterial invasion of epithelial cells	KEGG PATHWAY	cfa05100	14	78	0.0629653	ENSCAFG00000016583|ENSCAFG00000016689|ENSCAFG00000007789|ENSCAFG00000005190|ENSCAFG00000020082|ENSCAFG00000002292|ENSCAFG00000015094|ENSCAFG00000043280|ENSCAFG00000010478|ENSCAFG00000010241|ENSCAFG00000008079|ENSCAFG00000017387|ENSCAFG00000000906|ENSCAFG00000019735	http://www.genome.jp/kegg-bin/show_pathway?cfa05100/cfa:611955%09red/cfa:482639%09red/cfa:610283%09red/cfa:483339%09red/cfa:487443%09red/cfa:100856559%09red/cfa:489644%09red/cfa:489104%09red/cfa:491319%09red/cfa:479745%09red/cfa:612805%09red/cfa:478439%09red/cfa:483088%09red/cfa:486299%09red
	PI3K-Akt signaling pathway	KEGG PATHWAY	cfa04151	47	338	0.0660271	ENSCAFG00000001753|ENSCAFG00000014145|ENSCAFG00000002772|ENSCAFG00000029674|ENSCAFG00000018752|ENSCAFG00000014353|ENSCAFG00000017948|ENSCAFG00000003858|ENSCAFG00000006340|ENSCAFG00000015228|ENSCAFG00000017395|ENSCAFG00000016995|ENSCAFG00000007338|ENSCAFG00000005692|ENSCAFG00000019735|ENSCAFG00000019838|ENSCAFG00000001618|ENSCAFG00000019538|ENSCAFG00000017447|ENSCAFG00000002057|ENSCAFG00000031029|…	http://www.genome.jp/kegg-bin/show_pathway?cfa04151/cfa:611934%09red/cfa:488808%09red/cfa:489957%09red/cfa:100855780%09red/cfa:484196%09red/cfa:487486%09red/cfa:482154%09red/cfa:100682877%09red/cfa:611782%09red/cfa:610238%09red/cfa:611993%09red/cfa:608287%09red/cfa:486735%09red/cfa:480436%09red/cfa:403897%09red/cfa:100855509%09red/cfa:404002%09red/cfa:611707%09red/cfa:485088%09red/cfa:607952%09re…
	Dilated cardiomyopathy	KEGG PATHWAY	cfa05414	15	86	0.0662747	ENSCAFG00000011346|ENSCAFG00000041320|ENSCAFG00000016863|ENSCAFG00000014145|ENSCAFG00000016488|ENSCAFG00000009404|ENSCAFG00000000517|ENSCAFG00000008524|ENSCAFG00000012293|ENSCAFG00000012249|ENSCAFG00000010884|ENSCAFG00000029809|ENSCAFG00000002704|ENSCAFG00000017013|ENSCAFG00000008857	http://www.genome.jp/kegg-bin/show_pathway?cfa05414/cfa:486563%09red/cfa:403789%09red/cfa:403556%09red/cfa:403614%09red/cfa:476595%09red/cfa:480124%09red/cfa:403922%09red/cfa:484315%09red/cfa:490244%09red/cfa:607357%09red/cfa:481279%09red/cfa:608287%09red/cfa:609265%09red/cfa:480271%09red/cfa:480463%09red
	Non-small cell lung cancer	KEGG PATHWAY	cfa05223	11	58	0.0706296	ENSCAFG00000017622|ENSCAFG00000006340|ENSCAFG00000013273|ENSCAFG00000031029|ENSCAFG00000017387|ENSCAFG00000019838|ENSCAFG00000031036|ENSCAFG00000016351|ENSCAFG00000019358|ENSCAFG00000019735|ENSCAFG00000004436	http://www.genome.jp/kegg-bin/show_pathway?cfa05223/cfa:476915%09red/cfa:483042%09red/cfa:100855664%09red/cfa:403883%09red/cfa:403735%09red/cfa:491278%09red/cfa:489968%09red/cfa:488239%09red/cfa:489644%09red/cfa:612805%09red/cfa:479875%09red
	Glioma	KEGG PATHWAY	cfa05214	12	66	0.0757515	ENSCAFG00000017622|ENSCAFG00000006340|ENSCAFG00000013273|ENSCAFG00000031029|ENSCAFG00000017387|ENSCAFG00000043280|ENSCAFG00000029151|ENSCAFG00000002057|ENSCAFG00000031036|ENSCAFG00000018163|ENSCAFG00000019735|ENSCAFG00000004436	http://www.genome.jp/kegg-bin/show_pathway?cfa05214/cfa:476915%09red/cfa:612805%09red/cfa:100855664%09red/cfa:403735%09red/cfa:612941%09red/cfa:489968%09red/cfa:488239%09red/cfa:489644%09red/cfa:483042%09red/cfa:476428%09red/cfa:442860%09red/cfa:611955%09red
	Phosphatidylinositol signaling system	KEGG PATHWAY	cfa04070	14	81	0.0780437	ENSCAFG00000017622|ENSCAFG00000016574|ENSCAFG00000011816|ENSCAFG00000009661|ENSCAFG00000019125|ENSCAFG00000029151|ENSCAFG00000000644|ENSCAFG00000012969|ENSCAFG00000012538|ENSCAFG00000017387|ENSCAFG00000013924|ENSCAFG00000005856|ENSCAFG00000019735|ENSCAFG00000000249	http://www.genome.jp/kegg-bin/show_pathway?cfa04070/cfa:491034%09red/cfa:612805%09red/cfa:476428%09red/cfa:489968%09red/cfa:490929%09red/cfa:489644%09red/cfa:486167%09red/cfa:612385%09red/cfa:486360%09red/cfa:486657%09red/cfa:474417%09red/cfa:484052%09red/cfa:485773%09red/cfa:478938%09red
	Bladder cancer	KEGG PATHWAY	cfa05219	8	39	0.0835959	ENSCAFG00000014993|ENSCAFG00000013273|ENSCAFG00000031029|ENSCAFG00000008704|ENSCAFG00000016351|ENSCAFG00000017029|ENSCAFG00000031036|ENSCAFG00000004436	http://www.genome.jp/kegg-bin/show_pathway?cfa05219/cfa:488808%09red/cfa:476915%09red/cfa:610682%09red/cfa:100855664%09red/cfa:403883%09red/cfa:403735%09red/cfa:487486%09red/cfa:488239%09red
	Leukocyte transendothelial migration	KEGG PATHWAY	cfa04670	19	120	0.0842647	ENSCAFG00000018282|ENSCAFG00000019881|ENSCAFG00000000860|ENSCAFG00000019810|ENSCAFG00000031946|ENSCAFG00000017387|ENSCAFG00000004190|ENSCAFG00000008540|ENSCAFG00000028544|ENSCAFG00000029313|ENSCAFG00000008524|ENSCAFG00000049665|ENSCAFG00000010241|ENSCAFG00000017622|ENSCAFG00000008670|ENSCAFG00000020413|ENSCAFG00000019951|ENSCAFG00000019735|ENSCAFG00000008079	http://www.genome.jp/kegg-bin/show_pathway?cfa04670/cfa:480181%09red/cfa:608207%09red/cfa:486299%09red/cfa:486102%09red/cfa:403614%09red/cfa:489968%09red/cfa:489664%09red/cfa:431695%09red/cfa:485856%09red/cfa:403543%09red/cfa:489644%09red/cfa:489775%09red/cfa:607019%09red/cfa:403649%09red/cfa:612805%09red/cfa:479921%09red/cfa:608060%09red/cfa:483088%09red/cfa:477488%09red
	Osteoclast differentiation	KEGG PATHWAY	cfa04380	20	128	0.0855482	ENSCAFG00000000517|ENSCAFG00000019881|ENSCAFG00000005449|ENSCAFG00000030258|ENSCAFG00000017387|ENSCAFG00000002171|ENSCAFG00000002105|ENSCAFG00000017834|ENSCAFG00000011504|ENSCAFG00000005212|ENSCAFG00000001332|ENSCAFG00000013035|ENSCAFG00000049665|ENSCAFG00000004782|ENSCAFG00000048528|ENSCAFG00000008723|ENSCAFG00000005526|ENSCAFG00000019735|ENSCAFG00000015197|ENSCAFG00000000011	http://www.genome.jp/kegg-bin/show_pathway?cfa04380/cfa:484196%09red/cfa:403462%09red/cfa:485167%09red/cfa:611255%09red/cfa:489664%09red/cfa:477039%09red/cfa:483925%09red/cfa:403922%09red/cfa:489644%09red/cfa:403634%09red/cfa:608412%09red/cfa:609452%09red/cfa:607019%09red/cfa:488449%09red/cfa:612805%09red/cfa:476714%09red/cfa:100856270%09red/cfa:481245%09red/cfa:474544%09red/cfa:482839%09red
At 36 dpi	MicroRNAs in cancer	KEGG PATHWAY	cfa05206	12	139	0.00476694	ENSCAFG00000000097|ENSCAFG00000009408|ENSCAFG00000031029|ENSCAFG00000019523|ENSCAFG00000001399|ENSCAFG00000007614|ENSCAFG00000006491|ENSCAFG00000029558|ENSCAFG00000017503|ENSCAFG00000019138|ENSCAFG00000001179|ENSCAFG00000010476	http://www.genome.jp/kegg-bin/show_pathway?cfa05206/cfa:403735%09red/cfa:485084%09red/cfa:482208%09red/cfa:481105%09red/cfa:607313%09red/cfa:611939%09red/cfa:486493%09red/cfa:487057%09red/cfa:483148%09red/cfa:484610%09red/cfa:100855638%09red
	Basal cell carcinoma	KEGG PATHWAY	cfa05217	6	55	0.0158027	ENSCAFG00000019523|ENSCAFG00000011005|ENSCAFG00000000789|ENSCAFG00000016066|ENSCAFG00000001179|ENSCAFG00000008767	http://www.genome.jp/kegg-bin/show_pathway?cfa05217/cfa:486561%09red/cfa:485084%09red/cfa:489464%09red/cfa:482208%09red/cfa:486894%09red/cfa:481206%09red
	Thyroid cancer	KEGG PATHWAY	cfa05216	4	31	0.0283034	ENSCAFG00000016528|ENSCAFG00000019138|ENSCAFG00000011005|ENSCAFG00000031029	http://www.genome.jp/kegg-bin/show_pathway?cfa05216/cfa:490404%09red/cfa:611939%09red/cfa:403735%09red/cfa:486894%09red
	Melanogenesis	KEGG PATHWAY	cfa04916	8	101	0.0294518	ENSCAFG00000012084|ENSCAFG00000031029|ENSCAFG00000011005|ENSCAFG00000000789|ENSCAFG00000016066|ENSCAFG00000019138|ENSCAFG00000001179|ENSCAFG00000008767	http://www.genome.jp/kegg-bin/show_pathway?cfa04916/cfa:486561%09red/cfa:403735%09red/cfa:489464%09red/cfa:482208%09red/cfa:611939%09red/cfa:486894%09red/cfa:481206%09red/cfa:403859%09red
	Endometrial cancer	KEGG PATHWAY	cfa05213	5	54	0.0464975	ENSCAFG00000019138|ENSCAFG00000016279|ENSCAFG00000011005|ENSCAFG00000031029|ENSCAFG00000019523	http://www.genome.jp/kegg-bin/show_pathway?cfa05213/cfa:486894%09red/cfa:487432%09red/cfa:611939%09red/cfa:403735%09red/cfa:485084%09red
	Signaling pathways regulating pluripotency of stem cells	KEGG PATHWAY	cfa04550	9	138	0.0580034	ENSCAFG00000032593|ENSCAFG00000031029|ENSCAFG00000019523|ENSCAFG00000007357|ENSCAFG00000000789|ENSCAFG00000016066|ENSCAFG00000019138|ENSCAFG00000001179|ENSCAFG00000008767	http://www.genome.jp/kegg-bin/show_pathway?cfa04550/cfa:486561%09red/cfa:403735%09red/cfa:485084%09red/cfa:489464%09red/cfa:482208%09red/cfa:611939%09red/cfa:100856447%09red/cfa:481206%09red/cfa:486537%09red
	Inflammatory mediator regulation of TRP channels	KEGG PATHWAY	cfa04750	7	102	0.0722473	ENSCAFG00000010758|ENSCAFG00000001424|ENSCAFG00000010796|ENSCAFG00000012084|ENSCAFG00000016528|ENSCAFG00000029786|ENSCAFG00000018352	http://www.genome.jp/kegg-bin/show_pathway?cfa04750/cfa:403658%09red/cfa:490404%09red/cfa:480454%09red/cfa:491150%09red/cfa:486308%09red/cfa:403859%09red/cfa:481256%09red
	Regulation of actin cytoskeleton	KEGG PATHWAY	cfa04810	12	212	0.0729607	ENSCAFG00000019138|ENSCAFG00000009749|ENSCAFG00000031029|ENSCAFG00000029786|ENSCAFG00000015094|ENSCAFG00000010241|ENSCAFG00000029890|ENSCAFG00000006491|ENSCAFG00000019523|ENSCAFG00000012817|ENSCAFG00000000060|ENSCAFG00000009122	http://www.genome.jp/kegg-bin/show_pathway?cfa04810/cfa:479745%09red/cfa:403735%09red/cfa:485084%09red/cfa:611939%09red/cfa:607952%09red/cfa:403658%09red/cfa:486493%09red/cfa:488485%09red/cfa:100856539%09red/cfa:477340%09red/cfa:486299%09red/cfa:481097%09red
	Vasopressin-regulated water reabsorption	KEGG PATHWAY	cfa04962	4	44	0.0753475	ENSCAFG00000017436|ENSCAFG00000017986|ENSCAFG00000015363|ENSCAFG00000001854	http://www.genome.jp/kegg-bin/show_pathway?cfa04962/cfa:611541%09red/cfa:611792%09red/cfa:480569%09red/cfa:480437%09red
	Pentose phosphate pathway	KEGG PATHWAY	cfa00030	3	27	0.0770442	ENSCAFG00000008647|ENSCAFG00000019598|ENSCAFG00000016797	http://www.genome.jp/kegg-bin/show_pathway?cfa00030/cfa:476588%09red/cfa:478236%09red/cfa:481088%09red
	RNA polymerase	KEGG PATHWAY	cfa03020	3	27	0.0770442	ENSCAFG00000017733|ENSCAFG00000049844|ENSCAFG00000006755	http://www.genome.jp/kegg-bin/show_pathway?cfa03020/cfa:478656%09red/cfa:608689%09red/cfa:100686016%09red
	Prostate cancer	KEGG PATHWAY	cfa05215	6	88	0.0940981	ENSCAFG00000009408|ENSCAFG00000031029|ENSCAFG00000011005|ENSCAFG00000016279|ENSCAFG00000019138|ENSCAFG00000007614	http://www.genome.jp/kegg-bin/show_pathway?cfa05215/cfa:403735%09red/cfa:486894%09red/cfa:611939%09red/cfa:487057%09red/cfa:484610%09red/cfa:487432%09red
	Wnt signaling pathway	KEGG PATHWAY	cfa04310	8	133	0.0998146	ENSCAFG00000010833|ENSCAFG00000019523|ENSCAFG00000003440|ENSCAFG00000011005|ENSCAFG00000000789|ENSCAFG00000016066|ENSCAFG00000001179|ENSCAFG00000008767	http://www.genome.jp/kegg-bin/show_pathway?cfa04310/cfa:475512%09red/cfa:486561%09red/cfa:485084%09red/cfa:489464%09red/cfa:482208%09red/cfa:486894%09red/cfa:488070%09red/cfa:481206%09red
	Amyotrophic lateral sclerosis (ALS)	KEGG PATHWAY	cfa05014	4	49	0.0999078	ENSCAFG00000010758|ENSCAFG00000008623|ENSCAFG00000016279|ENSCAFG00000015197	http://www.genome.jp/kegg-bin/show_pathway?cfa05014/cfa:487432%09red/cfa:480454%09red/cfa:403634%09red/cfa:477618%09red
	Retinol metabolism	KEGG PATHWAY	cfa00830	4	49	0.0999078	ENSCAFG00000009005|ENSCAFG00000016442|ENSCAFG00000016466|ENSCAFG00000046553	http://www.genome.jp/kegg-bin/show_pathway?cfa00830/cfa:480366%09red/cfa:483120%09red/cfa:609781%09red/cfa:476323%09red
	Hedgehog signaling pathway	KEGG PATHWAY	cfa04340	4	49	0.0999078	ENSCAFG00000000789|ENSCAFG00000001179|ENSCAFG00000017079|ENSCAFG00000008767	http://www.genome.jp/kegg-bin/show_pathway?cfa04340/cfa:486561%09red/cfa:478338%09red/cfa:481206%09red/cfa:482208%09red
	Pathways in cancer	KEGG PATHWAY	cfa05200	16	322	0.10233	ENSCAFG00000009408|ENSCAFG00000009749|ENSCAFG00000031029|ENSCAFG00000016528|ENSCAFG00000011913|ENSCAFG00000011005|ENSCAFG00000029890|ENSCAFG00000000789|ENSCAFG00000019523|ENSCAFG00000016279|ENSCAFG00000008767|ENSCAFG00000042514|ENSCAFG00000016066|ENSCAFG00000019138|ENSCAFG00000001179|ENSCAFG00000007614	http://www.genome.jp/kegg-bin/show_pathway?cfa05200/cfa:486561%09red/cfa:486894%09red/cfa:403735%09red/cfa:485084%09red/cfa:489464%09red/cfa:482208%09red/cfa:611939%09red/cfa:607952%09red/cfa:481206%09red/cfa:612237%09red/cfa:490404%09red/cfa:487057%09red/cfa:484610%09red/cfa:487432%09red/cfa:442953%09red/cfa:477340%09red
	Legionellosis	KEGG PATHWAY	cfa05134	4	50	0.105215	ENSCAFG00000017287|ENSCAFG00000001976|ENSCAFG00000028878|ENSCAFG00000016279	http://www.genome.jp/kegg-bin/show_pathway?cfa05134/cfa:481590%09red/cfa:487432%09red/cfa:403976%09red/cfa:612521%09red
	MAPK signaling pathway	KEGG PATHWAY	cfa04010	13	253	0.109885	ENSCAFG00000010758|ENSCAFG00000008410|ENSCAFG00000005874|ENSCAFG00000009749|ENSCAFG00000031029|ENSCAFG00000016528|ENSCAFG00000010591|ENSCAFG00000015197|ENSCAFG00000029890|ENSCAFG00000009391|ENSCAFG00000012144|ENSCAFG00000019138|ENSCAFG00000002704	http://www.genome.jp/kegg-bin/show_pathway?cfa04010/cfa:484527%09red/cfa:403735%09red/cfa:485409%09red/cfa:490404%09red/cfa:480454%09red/cfa:611939%09red/cfa:403634%09red/cfa:607952%09red/cfa:487345%09red/cfa:484315%09red/cfa:607227%09red/cfa:477340%09red/cfa:479158%09red
	Lysine degradation	KEGG PATHWAY	cfa00310	4	51	0.110648	ENSCAFG00000004267|ENSCAFG00000018883|ENSCAFG00000019420|ENSCAFG00000002594	http://www.genome.jp/kegg-bin/show_pathway?cfa00310/cfa:484295%09red/cfa:491177%09red/cfa:485073%09red/cfa:100856745%09red
